# Supplementary material for: Breast Cancer-Derived Microvesicles Are the Source of Functional Metabolic Enzymes as Potential Targets for Cancer Therapy
Source: Biomedicines. 2021 Jan 22;9(2):107. doi: 10.3390/biomedicines9020107 (PMC7910888; doi:10.3390/biomedicines9020107)
Supplement: Supplementary file 1 [file biomedicines-09-00107-s001.zip]

Archive with 5 entries (4 files):
- Supplementary materials.docx
- __MACOSX/
- __MACOSX/._Supplementary materials.docx
- Table S1.xlsx
- __MACOSX/._Table S1.xlsx
