# Supplementary material for: Breast Cancer-Derived Microvesicles Are the Source of Functional Metabolic Enzymes as Potential Targets for Cancer Therapy
Source: Biomedicines. 2021 Jan 22;9(2):107. doi: 10.3390/biomedicines9020107 (PMC7910888; doi:10.3390/biomedicines9020107)
Supplement: Supplementary file 1 [file biomedicines-09-00107-s001.zip › Table S1.xlsx]

## Sheet: proteinGroups
Protein IDs	Majority protein IDs	Peptide counts (all)	Peptide counts (razor+unique)	Peptide counts (unique)	Protein names	Gene names	Fasta headers	Number of proteins	Peptides	Razor + unique peptides	Unique peptides	Peptides MCF10_Exo1_A	Peptides MCF10_Exo1_B	Peptides MCF10_Exo1_C	Peptides MCF10_Exo2_A	Peptides MCF10_Exo2_B	Peptides MCF10_Exo2_C	Peptides MCF10_Exo3_A	Peptides MCF10_Exo3_B	Peptides MCF10_Exo3_C	Peptides MCF10_MV1_A	Peptides MCF10_MV1_B	Peptides MCF10_MV1_C	Peptides MCF10_MV2_A	Peptides MCF10_MV2_B	Peptides MCF10_MV2_C	Peptides MCF10_MV3_A	Peptides MCF10_MV3_B	Peptides MCF10_MV3_C	Peptides MDA_EXO1_A	Peptides MDA_EXO1_B	Peptides MDA_EXO1_C	Peptides MDA_EXO2_A	Peptides MDA_EXO2_B	Peptides MDA_EXO2_C	Peptides MDA_EXO3_A	Peptides MDA_EXO3_B	Peptides MDA_EXO3_C	Peptides MDA_MV1_A	Peptides MDA_MV1_B	Peptides MDA_MV1_C	Peptides MDA_MV2_A	Peptides MDA_MV2_B	Peptides MDA_MV2_C	Peptides MDA_MV3_A	Peptides MDA_MV3_B	Peptides MDA_MV3_C	Razor + unique peptides MCF10_Exo1_A	Razor + unique peptides MCF10_Exo1_B
A0A096LP55;P07919	A0A096LP55;P07919	1;1	1;1	1;1	Cytochrome b-c1 complex subunit 6;Cytochrome b-c1 complex subunit 6, mitochondrial	UQCRHL;UQCRH	Cytochrome b-c1 complex subunit 6-like, mitochondrial;Cytochrome b-c1 complex subunit 6, mitochondrial	2	1	1	1	0	0	0	1	1	0	1	1	0	0	0	0	1	1	0	1	0	1	0	0	0	0	0	0	0	0	0	0	0	0	0	0	0	1	0	0	0	0
A0AVT1	A0AVT1	2	2	2	Ubiquitin-like modifier-activating enzyme 6	UBA6	Ubiquitin-like modifier-activating enzyme 6	1	2	2	2	0	0	0	0	0	0	0	0	0	0	0	0	0	0	0	0	0	0	0	0	0	0	0	0	0	0	0	0	0	0	0	0	0	1	0	1	0	0
A1KXE4	A1KXE4	1	1	1	Myelin-associated neurite-outgrowth inhibitor	FAM168B	Myelin-associated neurite-outgrowth inhibitor	1	1	1	1	0	0	0	0	0	0	0	0	0	0	0	0	0	0	0	0	0	0	0	1	1	1	0	0	0	0	0	0	0	0	0	0	0	0	0	0	0	0
A1L170	A1L170	1	1	1	Uncharacterized protein C1orf226	C1orf226	Uncharacterized protein C1orf226	1	1	1	1	0	0	0	0	0	0	0	0	0	0	0	0	0	0	0	0	0	0	0	0	0	0	0	0	0	1	0	0	0	0	0	0	0	0	0	0	0	0
A2A3N6	A2A3N6	5	2	0	Putative PIP5K1A and PSMD4-like protein	PIPSL	Putative PIP5K1A and PSMD4-like protein	1	5	2	0	0	0	0	0	0	0	0	0	0	0	0	0	0	0	0	0	0	0	0	0	0	0	1	1	1	1	2	0	0	0	0	0	0	5	3	4	0	0
A2RUH7	A2RUH7	1	1	1	Myosin-binding protein H-like	MYBPHL	Myosin-binding protein H-like	1	1	1	1	0	0	0	0	0	0	0	0	0	0	0	0	0	0	0	0	0	0	0	0	0	1	1	0	0	0	0	0	0	0	0	0	0	0	0	0	0	0
A4D1S0	A4D1S0	3	3	3	Killer cell lectin-like receptor subfamily G member 2	KLRG2	Killer cell lectin-like receptor subfamily G member 2	1	3	3	3	0	0	0	0	0	0	0	0	0	0	0	0	0	0	0	0	0	0	2	1	1	1	2	2	2	3	2	0	0	2	0	0	0	1	1	1	0	0
A4D2G3	A4D2G3	1	1	1	Olfactory receptor 2A25	OR2A25	Olfactory receptor 2A25	1	1	1	1	0	0	0	0	0	0	0	0	0	0	0	0	0	0	0	0	0	0	0	0	0	1	1	1	1	1	0	0	0	0	0	0	0	0	0	0	0	0
A5D8V6	A5D8V6	5	5	5	Vacuolar protein sorting-associated protein 37C	VPS37C	Vacuolar protein sorting-associated protein 37C	1	5	5	5	0	0	0	0	0	0	0	0	0	0	0	0	0	0	0	0	0	0	3	4	3	4	3	2	2	3	4	1	0	1	1	1	1	1	1	1	0	0
Q9GZQ8;A6NCE7	Q9GZQ8;A6NCE7	2;2	2;2	2;2	Microtubule-associated proteins 1A/1B light chain 3B;Microtubule-associated proteins 1A/1B light chain 3 beta 2	MAP1LC3B;MAP1LC3B2	Microtubule-associated proteins 1A/1B light chain 3B;Microtubule-associated proteins 1A/1B light chain 3 beta 2	2	2	2	2	0	0	0	0	0	0	0	0	0	0	0	0	0	0	0	0	0	0	1	1	1	1	1	1	1	1	1	1	0	1	0	0	1	1	1	1	0	0
A6NFZ4	A6NFZ4	1	1	1	Protein FAM24A	FAM24A	Protein FAM24A	1	1	1	1	0	0	0	0	0	0	0	0	0	0	0	0	0	1	0	1	0	0	0	0	0	0	0	0	0	0	0	0	0	0	0	0	0	0	0	0	0	0
A6NHR9	A6NHR9	1	1	1	Structural maintenance of chromosomes flexible hinge domain-containing protein 1	SMCHD1	Structural maintenance of chromosomes flexible hinge domain-containing protein 1	1	1	1	1	0	0	0	0	0	0	0	0	0	0	0	0	0	0	0	0	0	0	0	0	0	0	0	0	1	1	1	0	0	0	0	0	0	1	1	1	0	0
A6NKL6	A6NKL6	1	1	1	Transmembrane protein 200C	TMEM200C	Transmembrane protein 200C	1	1	1	1	0	0	0	0	0	0	0	0	0	1	1	1	1	0	0	0	0	0	0	0	0	0	0	0	0	0	0	0	0	0	0	0	0	0	0	0	0	0
A8MVW0	A8MVW0	5	5	4	Protein FAM171A2	FAM171A2	Protein FAM171A2	1	5	5	4	0	0	0	0	0	0	0	0	0	0	0	0	0	0	0	0	0	0	3	4	4	4	3	3	2	3	2	1	0	0	0	0	0	1	3	0	0	0
A8MWA4	A8MWA4	1	1	1	Putative zinc finger protein 705E	ZNF705E	Putative zinc finger protein 705E	1	1	1	1	0	0	0	0	1	0	0	1	0	0	0	0	0	0	0	0	0	0	0	0	0	0	0	0	0	0	0	0	0	0	0	0	0	0	0	0	0	0
P62308;A8MWD9	P62308;A8MWD9	1;1	1;1	1;1	Small nuclear ribonucleoprotein G;Putative small nuclear ribonucleoprotein G-like protein 15	SNRPG;SNRPGP15	Small nuclear ribonucleoprotein G;Putative small nuclear ribonucleoprotein G-like protein 15	2	1	1	1	0	0	0	0	0	0	0	0	0	0	0	1	0	0	0	0	0	0	0	0	0	1	1	1	1	1	1	0	0	0	0	0	0	1	1	1	0	0
C9J7I0	C9J7I0	1	1	1	UBAP1-MVB12-associated (UMA)-domain containing protein 1	UMAD1	UBAP1-MVB12-associated (UMA)-domain containing protein 1	1	1	1	1	0	0	0	0	0	0	0	0	0	0	0	0	0	0	0	0	0	0	0	0	0	1	1	1	1	1	1	0	0	0	0	0	0	0	0	0	0	0
Q13765;E9PAV3;Q9BZK3	Q13765;E9PAV3	3;3;1	3;3;1	3;3;1	Nascent polypeptide-associated complex subunit alpha;Nascent polypeptide-associated complex subunit alpha, muscle-specific form	NACA	Nascent polypeptide-associated complex subunit alpha;Nascent polypeptide-associated complex subunit alpha, muscle-specific form	3	3	3	3	0	0	0	0	0	0	0	0	0	0	0	0	0	0	0	0	0	0	0	0	0	0	0	0	1	0	0	1	1	2	2	0	0	3	2	3	0	0
O00116	O00116	2	2	2	Alkyldihydroxyacetonephosphate synthase, peroxisomal	AGPS	Alkyldihydroxyacetonephosphate synthase, peroxisomal	1	2	2	2	0	0	0	0	0	0	0	0	0	0	0	0	0	0	0	0	0	0	0	0	0	0	0	0	0	0	0	0	0	0	0	0	0	1	1	2	0	0
O00139	O00139	2	2	2	Kinesin-like protein KIF2A	KIF2A	Kinesin-like protein KIF2A	1	2	2	2	0	0	0	0	0	0	0	0	0	0	0	0	0	0	0	0	0	0	0	0	0	0	1	0	2	2	2	0	0	0	0	0	0	2	2	2	0	0
O00148	O00148	9	2	2	ATP-dependent RNA helicase DDX39A	DDX39A	ATP-dependent RNA helicase DDX39A	1	9	2	2	0	0	0	0	0	0	0	0	0	0	0	0	0	0	0	0	0	0	1	1	1	3	2	1	4	5	5	3	3	1	2	1	2	7	7	6	0	0
O00151	O00151	5	5	5	PDZ and LIM domain protein 1	PDLIM1	PDZ and LIM domain protein 1	1	5	5	5	0	0	0	0	0	0	0	0	0	0	0	0	0	0	0	0	0	0	2	1	2	2	1	3	2	2	3	2	3	3	2	3	2	5	4	3	0	0
O00154	O00154	6	6	6	Cytosolic acyl coenzyme A thioester hydrolase	ACOT7	Cytosolic acyl coenzyme A thioester hydrolase	1	6	6	6	0	0	0	0	0	0	1	2	0	0	0	0	0	0	1	1	1	1	0	0	0	1	1	2	1	1	1	1	0	1	0	0	0	5	6	4	0	0
O00159	O00159	31	31	31	Unconventional myosin-Ic	MYO1C	Unconventional myosin-Ic	1	31	31	31	0	1	0	1	0	3	6	6	5	0	1	0	0	0	0	0	0	0	3	2	3	9	7	4	18	17	15	1	5	5	0	1	1	24	25	26	0	1
O00161	O00161	8	8	8	Synaptosomal-associated protein 23	SNAP23	Synaptosomal-associated protein 23	1	8	8	8	0	0	0	0	0	0	0	0	0	0	0	0	0	0	0	0	0	0	5	4	5	6	5	4	3	4	3	2	1	3	2	0	1	6	4	4	0	0
O00178	O00178	4	4	4	GTP-binding protein 1	GTPBP1	GTP-binding protein 1	1	4	4	4	0	0	0	0	0	0	0	0	0	0	0	0	0	0	0	0	0	0	0	0	0	0	0	0	1	2	2	0	0	0	0	0	0	3	2	2	0	0
O00186	O00186	21	21	21	Syntaxin-binding protein 3	STXBP3	Syntaxin-binding protein 3	1	21	21	21	0	0	0	0	1	0	2	1	1	0	0	0	0	0	0	0	0	1	2	1	1	5	7	6	13	18	17	2	3	2	1	1	1	19	18	17	0	0
O00203;Q13367	O00203;Q13367	2;1	2;1	2;1	AP-3 complex subunit beta-1;AP-3 complex subunit beta-2	AP3B1;AP3B2	AP-3 complex subunit beta-1;AP-3 complex subunit beta-2	2	2	2	2	1	1	0	0	0	0	0	0	1	0	0	0	1	0	0	0	0	0	1	0	0	0	0	0	1	1	2	0	0	0	1	0	0	1	0	2	1	1
O00231	O00231	11	11	11	26S proteasome non-ATPase regulatory subunit 11	PSMD11	26S proteasome non-ATPase regulatory subunit 11	1	11	11	11	0	0	0	0	0	0	0	0	0	0	0	0	0	0	0	0	0	0	0	0	0	1	0	0	6	7	8	1	1	1	1	1	1	10	10	7	0	0
O00232	O00232	6	6	6	26S proteasome non-ATPase regulatory subunit 12	PSMD12	26S proteasome non-ATPase regulatory subunit 12	1	6	6	6	0	0	0	0	0	0	0	0	0	0	0	0	0	0	1	0	0	0	0	0	0	1	1	0	4	3	3	0	0	0	0	0	0	4	5	6	0	0
O00264	O00264	6	6	6	Membrane-associated progesterone receptor component 1	PGRMC1	Membrane-associated progesterone receptor component 1	1	6	6	6	1	2	0	1	2	1	2	1	2	0	0	1	1	1	0	0	1	0	2	3	5	2	2	1	0	0	0	4	4	3	3	4	3	3	3	3	1	2
O00273	O00273	1	1	1	DNA fragmentation factor subunit alpha	DFFA	DNA fragmentation factor subunit alpha	1	1	1	1	0	0	0	0	0	0	0	0	0	0	0	0	0	0	0	0	0	0	0	0	0	0	0	0	0	0	0	0	0	0	0	0	0	1	1	1	0	0
O00299	O00299	19	19	19	Chloride intracellular channel protein 1	CLIC1	Chloride intracellular channel protein 1	1	19	19	19	5	4	3	4	5	4	6	8	8	0	0	0	0	0	1	0	0	0	7	10	7	16	15	15	15	13	14	12	14	13	7	7	8	14	14	14	5	4
O00303	O00303	3	3	3	Eukaryotic translation initiation factor 3 subunit F	EIF3F	Eukaryotic translation initiation factor 3 subunit F	1	3	3	3	0	0	0	0	0	0	1	0	0	0	0	0	0	0	0	0	0	0	0	0	0	0	0	0	1	1	2	1	0	0	0	0	0	3	3	3	0	0
O00410	O00410	14	14	14	Importin-5	IPO5	Importin-5	1	14	14	14	0	0	0	0	0	0	0	0	0	0	0	0	0	0	0	0	0	0	0	0	0	2	0	2	4	4	4	1	1	0	0	0	0	10	6	10	0	0
O00429	O00429	7	7	7	Dynamin-1-like protein	DNM1L	Dynamin-1-like protein	1	7	7	7	0	0	0	0	0	0	0	0	0	0	0	0	1	0	0	0	0	0	1	1	1	2	0	2	2	5	4	0	0	0	0	0	0	4	5	3	0	0
O00442	O00442	2	2	2	RNA 3-terminal phosphate cyclase	RTCA	RNA 3-terminal phosphate cyclase	1	2	2	2	0	0	0	0	0	0	0	0	0	0	0	0	0	0	0	0	0	0	0	0	0	0	0	0	1	2	2	0	0	0	0	0	0	1	1	1	0	0
O00443	O00443	4	4	4	Phosphatidylinositol 4-phosphate 3-kinase C2 domain-containing subunit alpha	PIK3C2A	Phosphatidylinositol 4-phosphate 3-kinase C2 domain-containing subunit alpha	1	4	4	4	0	0	0	0	0	0	0	0	0	0	0	0	0	0	0	0	0	0	0	0	0	0	0	0	2	3	4	0	0	0	0	0	0	0	0	0	0	0
O00458	O00458	1	1	1	Interferon-related developmental regulator 1	IFRD1	Interferon-related developmental regulator 1	1	1	1	1	0	0	0	0	0	0	0	0	0	0	0	0	0	0	0	0	0	0	0	0	0	0	0	0	1	1	0	0	0	0	0	0	0	0	0	0	0	0
O00461	O00461	1	1	1	Golgi integral membrane protein 4	GOLIM4	Golgi integral membrane protein 4	1	1	1	1	0	0	0	0	0	0	0	0	0	0	0	0	0	0	0	0	0	0	1	0	1	0	0	0	1	0	0	0	0	0	0	0	0	0	0	0	0	0
O00468	O00468	63	63	63	Agrin;Agrin N-terminal 110 kDa subunit;Agrin C-terminal 110 kDa subunit;Agrin C-terminal 90 kDa fragment;Agrin C-terminal 22 kDa fragment	AGRN	Agrin	1	63	63	63	7	5	5	2	5	2	7	6	3	0	0	0	0	0	0	0	0	0	41	42	41	47	50	49	43	44	38	29	25	28	26	24	22	34	37	35	7	5
O00469	O00469	3	3	3	Procollagen-lysine,2-oxoglutarate 5-dioxygenase 2	PLOD2	Procollagen-lysine,2-oxoglutarate 5-dioxygenase 2	1	3	3	3	1	1	2	0	0	1	2	3	1	0	0	0	0	0	0	0	0	0	0	0	0	0	0	0	0	0	0	0	0	0	0	0	0	0	0	0	1	1
O00471	O00471	1	1	1	Exocyst complex component 5	EXOC5	Exocyst complex component 5	1	1	1	1	0	0	0	0	0	0	0	0	0	0	0	0	0	0	0	0	0	0	0	0	0	0	0	0	1	0	0	0	0	0	0	0	0	0	1	0	0	0
O00487	O00487	4	4	4	26S proteasome non-ATPase regulatory subunit 14	PSMD14	26S proteasome non-ATPase regulatory subunit 14	1	4	4	4	0	0	0	0	0	0	0	0	0	0	0	0	0	0	0	0	0	0	0	0	0	1	0	1	3	2	2	0	0	0	0	0	0	3	3	2	0	0
O00505	O00505	2	1	1	Importin subunit alpha-4	KPNA3	Importin subunit alpha-4	1	2	1	1	0	0	0	0	0	0	0	0	0	0	0	0	0	0	0	0	0	0	1	1	1	1	1	1	0	1	0	0	1	1	1	0	0	1	2	2	0	0
O00560	O00560	25	25	25	Syntenin-1	SDCBP	Syntenin-1	1	25	25	25	14	16	16	18	16	11	17	14	15	1	0	1	2	1	0	0	0	0	18	19	19	21	21	21	24	24	24	18	17	18	13	13	11	16	15	17	14	16
O00567	O00567	11	11	11	Nucleolar protein 56	NOP56	Nucleolar protein 56	1	11	11	11	1	1	1	1	0	1	0	1	1	0	0	1	1	0	0	0	0	0	4	4	2	3	6	5	9	10	10	1	2	1	1	1	0	9	9	9	1	1
O00571;O15523;Q9NQI0	O00571;O15523	28;16;1	28;16;1	27;15;1	ATP-dependent RNA helicase DDX3X;ATP-dependent RNA helicase DDX3Y	DDX3X;DDX3Y	ATP-dependent RNA helicase DDX3X;ATP-dependent RNA helicase DDX3Y	3	28	28	27	0	0	0	0	0	0	0	0	0	0	0	0	0	0	0	0	0	0	8	7	6	14	17	17	19	21	20	11	9	8	4	6	5	22	21	23	0	0
O00592	O00592	1	1	1	Podocalyxin	PODXL	Podocalyxin	1	1	1	1	0	0	0	0	0	0	0	0	0	0	0	0	0	0	0	0	0	0	1	1	1	0	0	0	0	0	1	1	0	0	0	0	0	0	1	0	0	0
O00622	O00622	1	1	1	Protein CYR61	CYR61	Protein CYR61	1	1	1	1	0	0	0	0	0	0	0	0	0	0	0	0	0	0	0	0	0	0	0	0	0	1	1	1	0	0	0	0	0	0	0	0	0	0	0	0	0	0
O00629	O00629	3	3	2	Importin subunit alpha-3	KPNA4	Importin subunit alpha-3	1	3	3	2	0	0	0	0	0	0	0	0	0	0	0	0	0	0	0	0	0	0	0	0	0	0	0	0	0	0	0	1	1	1	1	0	0	1	2	2	0	0
O00743	O00743	3	3	3	Serine/threonine-protein phosphatase 6 catalytic subunit;Serine/threonine-protein phosphatase 6 catalytic subunit, N-terminally processed	PPP6C	Serine/threonine-protein phosphatase 6 catalytic subunit	1	3	3	3	0	0	0	0	0	0	0	0	0	0	0	0	0	0	0	0	0	0	0	0	0	0	0	0	0	2	1	0	0	0	0	0	0	1	2	2	0	0
O00748	O00748	3	3	3	Cocaine esterase	CES2	Cocaine esterase	1	3	3	3	1	2	2	2	2	2	3	2	3	0	0	1	1	0	1	0	0	0	0	0	0	0	0	0	0	0	0	0	0	0	0	0	0	0	0	0	1	2
O00762	O00762	1	1	1	Ubiquitin-conjugating enzyme E2 C	UBE2C	Ubiquitin-conjugating enzyme E2 C	1	1	1	1	0	0	0	0	0	0	0	0	0	0	0	0	0	0	0	0	0	0	1	1	1	1	1	1	1	1	1	1	1	1	1	0	0	0	1	0	0	0
O00764	O00764	2	2	2	Pyridoxal kinase	PDXK	Pyridoxal kinase	1	2	2	2	0	0	0	0	0	0	0	0	0	0	0	0	0	0	0	0	0	0	0	0	0	0	0	0	0	0	1	0	0	0	0	0	0	2	2	2	0	0
O14545	O14545	1	1	1	TRAF-type zinc finger domain-containing protein 1	TRAFD1	TRAF-type zinc finger domain-containing protein 1	1	1	1	1	0	0	0	0	0	0	0	0	0	0	0	0	0	0	0	0	0	0	0	0	1	1	1	1	0	0	0	0	0	0	0	0	0	1	1	1	0	0
O14578	O14578	27	27	27	Citron Rho-interacting kinase	CIT	Citron Rho-interacting kinase	1	27	27	27	0	0	0	0	0	0	0	0	0	0	0	0	0	1	0	1	0	0	1	0	0	1	1	1	4	2	4	5	5	7	0	0	0	18	21	22	0	0
O14579	O14579	4	4	4	Coatomer subunit epsilon	COPE	Coatomer subunit epsilon	1	4	4	4	0	0	0	0	0	0	1	0	0	0	0	0	0	0	0	0	0	0	0	0	0	0	1	0	1	0	1	0	0	0	0	0	0	4	4	3	0	0
P47813;O14602	P47813;O14602	4;4	4;4	4;4	Eukaryotic translation initiation factor 1A, X-chromosomal;Eukaryotic translation initiation factor 1A, Y-chromosomal	EIF1AX;EIF1AY	Eukaryotic translation initiation factor 1A, X-chromosomal;Eukaryotic translation initiation factor 1A, Y-chromosomal	2	4	4	4	0	0	0	0	0	0	1	1	1	0	0	0	0	0	0	0	0	0	1	1	1	2	3	3	3	3	3	0	2	1	0	1	1	4	3	4	0	0
O14617	O14617	1	1	1	AP-3 complex subunit delta-1	AP3D1	AP-3 complex subunit delta-1	1	1	1	1	0	0	0	0	0	0	0	0	0	0	0	0	0	0	0	0	0	0	0	0	0	0	0	0	0	0	0	1	1	0	0	0	0	0	0	0	0	0
O14654	O14654	48	48	48	Insulin receptor substrate 4	IRS4	Insulin receptor substrate 4	1	48	48	48	0	0	0	0	0	0	0	0	0	0	0	0	1	0	0	0	0	0	26	26	25	23	27	25	30	25	31	21	22	22	16	15	16	33	31	29	0	0
O14672	O14672	9	9	9	Disintegrin and metalloproteinase domain-containing protein 10	ADAM10	Disintegrin and metalloproteinase domain-containing protein 10	1	9	9	9	1	1	1	1	1	1	1	2	3	0	0	0	0	0	0	0	0	0	3	2	2	5	5	5	6	6	5	0	1	0	0	0	0	3	3	2	1	1
O14684	O14684	3	3	3	Prostaglandin E synthase	PTGES	Prostaglandin E synthase	1	3	3	3	1	1	2	2	1	1	2	2	2	0	0	0	0	1	0	0	1	0	0	0	0	0	0	0	0	0	0	0	0	0	0	0	0	0	0	0	1	1
O14737	O14737	4	4	4	Programmed cell death protein 5	PDCD5	Programmed cell death protein 5	1	4	4	4	0	1	1	0	0	0	1	1	0	0	0	0	0	0	0	0	0	0	2	3	3	2	2	2	1	1	2	3	2	3	3	4	4	3	3	3	0	1
O14744	O14744	8	8	8	Protein arginine N-methyltransferase 5;Protein arginine N-methyltransferase 5, N-terminally processed	PRMT5	Protein arginine N-methyltransferase 5	1	8	8	8	0	0	0	0	0	0	0	0	0	0	0	0	0	0	0	0	0	0	1	1	1	1	2	2	4	2	3	2	1	1	0	0	0	5	4	5	0	0
O14745	O14745	18	18	18	Na(+)/H(+) exchange regulatory cofactor NHE-RF1	SLC9A3R1	Na(+)/H(+) exchange regulatory cofactor NHE-RF1	1	18	18	18	1	1	2	1	1	2	5	5	6	0	0	0	0	1	0	0	1	0	14	14	14	14	15	14	10	10	10	16	12	15	13	14	14	11	11	10	1	1
O14763	O14763	1	1	1	Tumor necrosis factor receptor superfamily member 10B	TNFRSF10B	Tumor necrosis factor receptor superfamily member 10B	1	1	1	1	0	0	0	0	0	0	0	0	0	0	0	1	0	0	0	0	0	0	0	0	0	1	1	0	1	1	1	0	0	0	0	0	0	0	1	0	0	0
O14773	O14773	3	3	3	Tripeptidyl-peptidase 1	TPP1	Tripeptidyl-peptidase 1	1	3	3	3	1	1	1	0	0	0	1	0	1	0	0	0	0	0	0	0	0	0	0	0	0	0	0	0	0	0	0	0	0	0	0	0	0	2	2	2	1	1
O14786	O14786	7	7	7	Neuropilin-1	NRP1	Neuropilin-1	1	7	7	7	0	0	0	0	0	0	0	0	0	0	0	0	0	0	0	0	0	0	4	4	3	4	6	5	7	5	5	1	1	1	1	0	1	5	3	4	0	0
O14802	O14802	2	2	2	DNA-directed RNA polymerase III subunit RPC1	POLR3A	DNA-directed RNA polymerase III subunit RPC1	1	2	2	2	0	0	0	0	0	0	0	0	0	0	0	0	0	0	0	0	0	0	0	0	0	0	1	0	2	2	2	0	0	0	0	0	0	1	2	0	0	0
O14817	O14817	2	2	2	Tetraspanin-4	TSPAN4	Tetraspanin-4	1	2	2	2	0	0	0	0	0	0	1	1	1	0	0	0	0	0	0	0	0	0	0	0	1	2	2	2	1	1	1	0	0	0	0	0	0	1	1	1	0	0
O14818;Q8TAA3	O14818;Q8TAA3	7;4	7;4	7;4	Proteasome subunit alpha type-7;Proteasome subunit alpha type-7-like	PSMA7;PSMA8	Proteasome subunit alpha type-7;Proteasome subunit alpha-type 8	2	7	7	7	4	5	3	4	4	4	3	5	4	0	0	1	1	0	1	0	0	0	0	0	1	5	3	3	3	2	2	5	5	6	5	2	3	4	3	3	4	5
O14828	O14828	11	11	11	Secretory carrier-associated membrane protein 3	SCAMP3	Secretory carrier-associated membrane protein 3	1	11	11	11	1	1	2	1	2	2	3	0	1	0	0	0	0	0	0	0	0	0	9	8	9	10	9	10	9	9	10	2	2	3	2	2	2	5	5	4	1	1
O14880	O14880	3	3	3	Microsomal glutathione S-transferase 3	MGST3	Microsomal glutathione S-transferase 3	1	3	3	3	1	2	1	1	1	1	1	1	1	0	0	0	0	0	0	1	1	1	0	0	0	0	0	0	0	0	0	0	0	0	0	0	0	2	3	3	1	2
O14908;Q8TF64	O14908	9;1	9;1	9;1	PDZ domain-containing protein GIPC1	GIPC1	PDZ domain-containing protein GIPC1	2	9	9	9	0	0	0	0	1	0	1	1	1	0	0	0	0	0	0	0	0	0	1	1	1	1	1	1	5	5	4	1	1	1	0	0	0	7	8	9	0	0
O14910;Q9HAP6	O14910	6;1	2;0	2;0	Protein lin-7 homolog A	LIN7A	Protein lin-7 homolog A	2	6	2	2	1	2	1	1	1	0	1	1	1	0	0	0	0	0	0	0	0	0	4	4	4	5	5	5	3	5	4	3	2	3	3	3	3	5	6	5	0	0
O14929	O14929	1	1	1	Histone acetyltransferase type B catalytic subunit	HAT1	Histone acetyltransferase type B catalytic subunit	1	1	1	1	0	0	0	0	0	0	0	0	0	0	0	0	0	0	0	0	0	0	0	0	0	0	0	0	1	0	1	0	0	0	0	0	0	1	0	0	0	0
O14936	O14936	12	12	12	Peripheral plasma membrane protein CASK	CASK	Peripheral plasma membrane protein CASK	1	12	12	12	1	0	1	1	0	1	1	1	0	0	0	0	0	0	0	0	0	0	4	3	2	7	7	6	9	9	8	5	3	4	1	1	2	11	12	11	1	0
O14949	O14949	1	1	1	Cytochrome b-c1 complex subunit 8	UQCRQ	Cytochrome b-c1 complex subunit 8	1	1	1	1	0	0	0	0	0	0	0	0	0	1	1	0	0	1	0	0	1	1	0	0	0	0	0	0	0	0	0	0	0	0	0	0	0	0	0	0	0	0
P19105;O14950;P24844	P19105;O14950	5;5;1	5;5;1	5;5;1	Myosin regulatory light chain 12A;Myosin regulatory light chain 12B	MYL12A;MYL12B	Myosin regulatory light chain 12A;Myosin regulatory light chain 12B	3	5	5	5	3	2	2	3	2	2	3	3	1	0	0	0	2	2	1	1	0	0	0	2	1	2	2	2	1	2	2	3	2	2	2	2	1	3	3	3	3	2
O14964	O14964	30	30	30	Hepatocyte growth factor-regulated tyrosine kinase substrate	HGS	Hepatocyte growth factor-regulated tyrosine kinase substrate	1	30	30	30	2	1	1	1	1	1	2	3	3	0	0	0	0	0	0	0	1	0	20	20	22	21	20	19	18	18	17	15	14	13	12	10	10	14	14	15	2	1
O14974	O14974	2	2	2	Protein phosphatase 1 regulatory subunit 12A	PPP1R12A	Protein phosphatase 1 regulatory subunit 12A	1	2	2	2	0	0	0	0	0	0	0	0	0	0	0	0	0	0	0	0	0	0	0	1	1	1	0	1	1	1	1	1	1	1	1	1	1	2	1	2	0	0
O14976	O14976	4	4	4	Cyclin-G-associated kinase	GAK	Cyclin-G-associated kinase	1	4	4	4	0	0	0	0	0	0	0	0	0	0	0	0	0	0	0	0	0	0	1	2	2	0	1	0	2	1	1	0	0	0	0	0	0	0	0	0	0	0
O14979	O14979	2	1	1	Heterogeneous nuclear ribonucleoprotein D-like	HNRNPDL	Heterogeneous nuclear ribonucleoprotein D-like	1	2	1	1	0	0	0	0	0	0	0	0	0	0	0	0	0	0	0	0	0	0	0	0	1	0	1	1	2	1	2	0	0	0	0	0	0	2	2	2	0	0
O14980	O14980	4	4	4	Exportin-1	XPO1	Exportin-1	1	4	4	4	0	0	0	0	0	0	0	0	0	0	0	0	0	0	0	0	0	0	0	0	0	1	0	0	2	3	3	0	0	0	0	0	0	4	4	4	0	0
O15021	O15021	1	1	1	Microtubule-associated serine/threonine-protein kinase 4	MAST4	Microtubule-associated serine/threonine-protein kinase 4	1	1	1	1	0	0	0	0	0	0	0	0	0	0	0	0	0	0	0	0	0	0	0	0	0	0	0	0	0	1	0	0	0	0	0	0	0	0	0	0	0	0
O15027	O15027	3	3	3	Protein transport protein Sec16A	SEC16A	Protein transport protein Sec16A	1	3	3	3	0	0	0	0	0	0	0	0	0	0	0	0	0	0	0	0	0	0	0	0	0	0	0	0	2	1	3	0	0	0	0	0	0	0	0	0	0	0
O15031	O15031	6	6	6	Plexin-B2	PLXNB2	Plexin-B2	1	6	6	6	0	0	0	0	0	0	0	0	0	0	0	0	0	0	0	0	0	0	2	2	1	1	4	3	3	2	2	1	0	2	0	0	0	2	3	2	0	0
O15067	O15067	18	18	18	Phosphoribosylformylglycinamidine synthase	PFAS	Phosphoribosylformylglycinamidine synthase	1	18	18	18	0	0	0	0	0	0	0	0	0	0	0	0	0	0	0	0	0	0	0	0	0	0	0	1	5	6	7	5	7	8	1	0	0	13	12	18	0	0
O15069	O15069	1	1	1	NAC-alpha domain-containing protein 1	NACAD	NAC-alpha domain-containing protein 1	1	1	1	1	0	0	0	0	0	0	0	0	0	0	0	0	0	0	0	0	0	0	0	1	0	0	0	0	0	0	0	0	1	0	0	1	1	0	1	0	0	0
O15126	O15126	4	4	4	Secretory carrier-associated membrane protein 1	SCAMP1	Secretory carrier-associated membrane protein 1	1	4	4	4	0	0	0	0	0	0	0	0	0	0	0	0	0	0	0	0	0	0	2	3	3	2	2	1	2	2	2	0	0	1	0	0	0	0	1	0	0	0
O15127	O15127	4	4	4	Secretory carrier-associated membrane protein 2	SCAMP2	Secretory carrier-associated membrane protein 2	1	4	4	4	1	0	0	0	0	0	0	0	0	0	0	0	0	0	0	0	0	0	3	3	3	2	2	2	3	3	3	3	2	2	1	1	2	2	2	2	1	0
O15143	O15143	6	5	5	Actin-related protein 2/3 complex subunit 1B	ARPC1B	Actin-related protein 2/3 complex subunit 1B	1	6	5	5	1	0	1	0	1	0	2	3	2	0	0	0	0	0	0	0	0	0	0	0	0	1	0	0	4	5	4	0	0	0	0	0	0	5	6	6	1	0
O15144	O15144	15	15	15	Actin-related protein 2/3 complex subunit 2	ARPC2	Actin-related protein 2/3 complex subunit 2	1	15	15	15	1	0	0	1	1	1	2	1	3	0	0	0	0	0	0	0	0	0	1	1	0	2	1	1	6	7	5	2	2	2	2	2	2	12	12	14	1	0
O15145	O15145	5	5	5	Actin-related protein 2/3 complex subunit 3	ARPC3	Actin-related protein 2/3 complex subunit 3	1	5	5	5	1	1	1	1	1	1	3	3	2	0	0	0	0	0	0	0	0	0	0	1	0	2	1	2	3	3	2	0	1	1	1	1	1	5	5	5	1	1
O15160	O15160	4	4	4	DNA-directed RNA polymerases I and III subunit RPAC1	POLR1C	DNA-directed RNA polymerases I and III subunit RPAC1	1	4	4	4	0	0	0	0	0	0	0	0	0	0	0	0	0	0	0	0	0	0	0	0	1	2	2	1	1	3	3	0	0	0	0	0	0	2	2	1	0	0
O15162	O15162	1	1	1	Phospholipid scramblase 1	PLSCR1	Phospholipid scramblase 1	1	1	1	1	0	0	0	0	0	0	0	0	0	0	0	0	0	0	0	0	0	0	0	0	0	0	0	0	1	1	1	0	0	0	0	0	0	0	1	1	0	0
O15173	O15173	3	3	3	Membrane-associated progesterone receptor component 2	PGRMC2	Membrane-associated progesterone receptor component 2	1	3	3	3	2	2	2	2	2	1	3	2	3	0	0	2	2	1	2	1	2	1	0	0	0	0	0	0	0	0	0	1	1	1	0	0	0	2	2	2	2	2
O15212	O15212	1	1	1	Prefoldin subunit 6	PFDN6	Prefoldin subunit 6	1	1	1	1	0	0	0	0	0	0	0	0	0	0	0	0	0	0	0	0	0	0	0	0	0	0	0	0	0	0	0	0	0	0	0	0	0	0	1	1	0	0
O15230	O15230	33	33	32	Laminin subunit alpha-5	LAMA5	Laminin subunit alpha-5	1	33	33	32	0	1	0	0	0	1	0	1	0	0	0	0	0	0	0	0	0	0	15	14	16	23	24	24	27	26	28	10	8	8	4	4	5	13	13	15	0	1
O15260	O15260	1	1	1	Surfeit locus protein 4	SURF4	Surfeit locus protein 4	1	1	1	1	0	0	0	0	0	0	0	0	0	0	0	0	0	0	0	0	0	0	0	0	0	0	0	0	1	1	1	0	0	0	0	0	0	1	1	1	0	0
O15344	O15344	3	3	3	E3 ubiquitin-protein ligase Midline-1	MID1	E3 ubiquitin-protein ligase Midline-1	1	3	3	3	0	0	0	0	0	0	0	0	0	0	0	0	0	0	0	0	0	0	0	0	0	0	0	0	2	1	1	0	0	0	0	0	0	0	1	2	0	0
O15371	O15371	7	7	7	Eukaryotic translation initiation factor 3 subunit D	EIF3D	Eukaryotic translation initiation factor 3 subunit D	1	7	7	7	0	0	0	0	0	0	0	0	0	0	0	0	0	0	0	0	0	0	0	1	0	0	1	0	6	4	5	0	0	1	0	0	0	6	5	7	0	0
O15372	O15372	7	7	7	Eukaryotic translation initiation factor 3 subunit H	EIF3H	Eukaryotic translation initiation factor 3 subunit H	1	7	7	7	0	0	0	0	0	0	0	0	0	0	0	0	0	0	0	0	0	0	0	0	1	0	1	1	3	3	3	0	0	0	0	0	0	5	6	5	0	0
O15381	O15381	1	1	1	Nuclear valosin-containing protein-like	NVL	Nuclear valosin-containing protein-like	1	1	1	1	0	0	0	0	0	0	0	0	0	0	0	0	0	0	0	0	0	0	0	0	0	0	0	0	1	1	1	0	0	0	0	0	0	1	1	1	0	0
O15392	O15392	5	5	5	Baculoviral IAP repeat-containing protein 5	BIRC5	Baculoviral IAP repeat-containing protein 5	1	5	5	5	0	0	0	0	0	0	0	0	0	0	0	0	0	0	0	0	0	0	0	0	0	0	0	0	2	3	2	0	1	1	0	0	0	2	3	5	0	0
O15400	O15400	5	5	5	Syntaxin-7	STX7	Syntaxin-7	1	5	5	5	0	0	0	0	0	0	0	0	0	0	0	0	0	0	0	0	0	0	0	0	0	2	2	4	4	4	4	0	0	1	0	0	1	3	3	1	0	0
O15427	O15427	3	3	3	Monocarboxylate transporter 4	SLC16A3	Monocarboxylate transporter 4	1	3	3	3	3	3	2	3	2	3	2	3	3	0	1	1	1	2	0	1	2	0	0	0	0	0	0	0	0	0	0	0	0	0	0	0	0	0	0	0	3	3
O15498	O15498	6	6	6	Synaptobrevin homolog YKT6	YKT6	Synaptobrevin homolog YKT6	1	6	6	6	1	1	1	1	1	1	2	1	0	0	0	0	0	0	0	0	0	0	1	2	2	2	4	2	5	5	5	3	1	4	1	1	1	6	6	5	1	1
O15511	O15511	1	1	1	Actin-related protein 2/3 complex subunit 5	ARPC5	Actin-related protein 2/3 complex subunit 5	1	1	1	1	1	1	1	1	1	1	1	1	1	0	0	1	0	0	0	0	0	0	1	1	1	1	1	1	1	1	1	1	1	1	1	1	1	1	1	1	1	1
O43143	O43143	11	11	11	Pre-mRNA-splicing factor ATP-dependent RNA helicase DHX15	DHX15	Pre-mRNA-splicing factor ATP-dependent RNA helicase DHX15	1	11	11	11	1	1	1	1	1	1	0	1	0	0	0	0	1	0	0	1	0	0	0	0	0	0	1	1	6	7	8	0	0	0	0	0	0	4	7	6	1	1
O43169	O43169	3	3	3	Cytochrome b5 type B	CYB5B	Cytochrome b5 type B	1	3	3	3	2	3	2	3	3	2	2	3	2	0	0	3	3	2	2	2	1	1	2	2	2	1	2	1	0	0	0	2	2	2	2	2	2	1	2	1	2	3
O43175	O43175	22	22	22	D-3-phosphoglycerate dehydrogenase	PHGDH	D-3-phosphoglycerate dehydrogenase	1	22	22	22	0	1	0	0	0	1	1	1	1	0	0	0	0	0	0	0	0	0	14	11	15	20	21	21	18	17	18	17	17	17	11	10	10	18	18	18	0	1
O43242	O43242	12	12	12	26S proteasome non-ATPase regulatory subunit 3	PSMD3	26S proteasome non-ATPase regulatory subunit 3	1	12	12	12	0	0	0	0	0	0	1	1	0	0	0	0	0	0	0	0	0	0	2	2	1	3	2	3	7	8	9	2	3	4	1	2	2	10	9	11	0	0
O43264	O43264	2	2	2	Centromere/kinetochore protein zw10 homolog	ZW10	Centromere/kinetochore protein zw10 homolog	1	2	2	2	0	0	0	0	0	0	0	0	0	0	0	0	0	0	0	0	0	0	1	0	0	0	0	1	1	0	1	0	0	0	0	0	0	2	2	1	0	0
O43324	O43324	5	5	5	Eukaryotic translation elongation factor 1 epsilon-1	EEF1E1	Eukaryotic translation elongation factor 1 epsilon-1	1	5	5	5	1	0	1	1	0	0	1	2	1	0	0	1	0	1	1	1	1	1	3	3	3	3	3	3	3	3	3	5	5	5	3	2	4	3	3	3	1	0
O43390	O43390	18	18	13	Heterogeneous nuclear ribonucleoprotein R	HNRNPR	Heterogeneous nuclear ribonucleoprotein R	1	18	18	13	0	0	0	0	0	0	1	0	0	0	0	0	1	1	0	0	0	0	7	7	6	9	12	10	14	14	14	6	5	5	2	2	2	11	13	12	0	0
O43396	O43396	1	1	1	Thioredoxin-like protein 1	TXNL1	Thioredoxin-like protein 1	1	1	1	1	0	0	0	0	0	0	0	1	0	0	0	0	0	0	0	0	0	0	1	1	0	0	0	0	0	0	0	1	1	0	1	1	0	0	0	1	0	0
O43399	O43399	3	3	3	Tumor protein D54	TPD52L2	Tumor protein D54	1	3	3	3	0	1	0	0	0	0	0	0	0	0	0	0	1	0	0	0	0	0	0	0	0	2	2	1	0	1	1	1	2	1	0	0	0	3	2	3	0	1
O43447	O43447	2	2	2	Peptidyl-prolyl cis-trans isomerase H	PPIH	Peptidyl-prolyl cis-trans isomerase H	1	2	2	2	0	0	0	0	0	0	0	0	0	0	0	0	0	0	0	0	0	0	0	0	0	0	0	1	0	0	0	0	0	0	0	0	0	1	2	2	0	0
Q8NHP1;O43488	Q8NHP1;O43488	1;1	1;1	1;1	Aflatoxin B1 aldehyde reductase member 4;Aflatoxin B1 aldehyde reductase member 2	AKR7L;AKR7A2	Aflatoxin B1 aldehyde reductase member 4;Aflatoxin B1 aldehyde reductase member 2	2	1	1	1	0	0	0	0	0	0	0	0	0	0	0	0	0	0	0	0	0	0	0	0	0	0	0	0	1	1	1	0	0	0	0	0	0	0	0	0	0	0
O43491	O43491	51	51	49	Band 4.1-like protein 2	EPB41L2	Band 4.1-like protein 2	1	51	51	49	2	2	2	2	2	2	2	2	1	0	0	1	1	0	1	0	0	1	27	25	28	29	30	28	29	29	28	19	24	20	21	20	18	36	39	39	2	2
O43493	O43493	2	2	2	Trans-Golgi network integral membrane protein 2	TGOLN2	Trans-Golgi network integral membrane protein 2	1	2	2	2	2	2	2	2	1	1	2	1	1	1	0	1	1	0	0	0	1	1	1	0	0	0	0	0	0	0	0	0	0	0	0	0	0	0	0	0	2	2
O43504	O43504	1	1	1	Ragulator complex protein LAMTOR5	LAMTOR5	Ragulator complex protein LAMTOR5	1	1	1	1	0	0	0	0	0	0	0	0	0	0	0	0	0	0	0	0	0	0	0	0	0	0	0	0	0	0	0	1	0	0	0	0	1	1	1	1	0	0
O43505	O43505	2	2	2	Beta-1,4-glucuronyltransferase 1	B4GAT1	Beta-1,4-glucuronyltransferase 1	1	2	2	2	0	0	0	0	0	0	0	0	0	0	0	0	0	0	0	0	0	0	0	0	0	0	1	0	1	2	1	0	0	0	0	0	0	2	1	1	0	0
O43583	O43583	5	5	5	Density-regulated protein	DENR	Density-regulated protein	1	5	5	5	0	0	0	0	0	0	0	0	0	0	0	0	0	0	0	0	0	0	2	1	2	1	1	1	2	1	2	2	2	2	2	1	1	4	4	4	0	0
O43598	O43598	5	5	5	2-deoxynucleoside 5-phosphate N-hydrolase 1	DNPH1	2-deoxynucleoside 5-phosphate N-hydrolase 1	1	5	5	5	1	1	1	1	1	1	1	1	1	0	0	0	0	0	0	0	0	0	4	4	4	4	4	3	1	2	3	4	4	4	1	2	1	4	4	3	1	1
O43633	O43633	6	6	6	Charged multivesicular body protein 2a	CHMP2A	Charged multivesicular body protein 2a	1	6	6	6	1	2	1	1	1	1	1	1	0	0	0	0	0	0	0	0	0	0	5	5	4	3	3	5	5	3	4	1	2	1	2	2	1	2	3	3	1	2
O43657	O43657	3	3	3	Tetraspanin-6	TSPAN6	Tetraspanin-6	1	3	3	3	0	0	0	0	0	0	0	0	0	0	0	0	0	0	0	0	0	0	0	0	0	1	1	1	2	2	2	0	0	0	0	0	0	1	1	2	0	0
O43663	O43663	5	5	5	Protein regulator of cytokinesis 1	PRC1	Protein regulator of cytokinesis 1	1	5	5	5	0	0	0	0	0	0	0	0	0	0	1	0	0	0	0	0	0	0	0	0	0	0	0	0	2	2	2	1	0	0	0	0	0	4	5	5	0	0
O43684	O43684	5	5	5	Mitotic checkpoint protein BUB3	BUB3	Mitotic checkpoint protein BUB3	1	5	5	5	0	0	0	0	0	0	0	0	0	0	0	0	0	0	0	0	0	0	0	0	0	0	0	0	3	2	4	0	0	0	0	0	0	3	3	3	0	0
O43707	O43707	38	38	27	Alpha-actinin-4	ACTN4	Alpha-actinin-4	1	38	38	27	18	19	22	19	17	20	19	20	23	0	0	9	6	12	10	5	6	9	4	2	1	1	1	1	3	2	2	23	20	24	10	13	12	21	21	19	18	19
O43719	O43719	3	3	3	HIV Tat-specific factor 1	HTATSF1	HIV Tat-specific factor 1	1	3	3	3	0	0	0	0	0	0	0	0	0	0	0	0	0	0	0	0	0	0	1	2	1	1	1	1	1	0	0	1	1	1	0	0	0	2	1	2	0	0
O43747	O43747	2	2	2	AP-1 complex subunit gamma-1	AP1G1	AP-1 complex subunit gamma-1	1	2	2	2	0	0	0	0	0	0	0	0	0	0	0	0	0	0	0	0	0	0	0	0	0	0	0	0	0	0	0	0	0	0	0	0	0	1	1	2	0	0
O43752	O43752	1	1	1	Syntaxin-6	STX6	Syntaxin-6	1	1	1	1	0	0	0	0	0	0	0	0	0	0	0	0	0	0	0	0	0	0	0	0	0	0	0	0	0	0	1	0	0	0	0	0	0	0	0	0	0	0
O43760	O43760	1	1	1	Synaptogyrin-2	SYNGR2	Synaptogyrin-2	1	1	1	1	0	0	0	0	0	0	0	0	0	0	0	0	0	0	0	0	0	0	0	0	0	0	0	0	1	1	1	0	1	0	0	0	0	1	1	1	0	0
O43765	O43765	3	3	3	Small glutamine-rich tetratricopeptide repeat-containing protein alpha	SGTA	Small glutamine-rich tetratricopeptide repeat-containing protein alpha	1	3	3	3	0	0	0	0	0	0	0	0	0	0	0	0	0	0	0	0	0	0	0	2	1	1	1	1	1	0	1	1	1	1	1	0	0	2	2	2	0	0
O43768	O43768	3	3	3	Alpha-endosulfine	ENSA	Alpha-endosulfine	1	3	3	3	0	1	0	0	0	0	0	0	0	1	0	1	0	1	0	1	1	0	1	1	1	1	1	1	1	1	0	2	2	2	3	2	1	2	2	2	0	1
O43776	O43776	6	6	6	Asparagine--tRNA ligase, cytoplasmic	NARS	Asparagine--tRNA ligase, cytoplasmic	1	6	6	6	0	0	0	0	0	0	0	0	0	0	0	1	0	1	0	0	0	0	0	0	1	0	1	1	3	2	0	2	2	2	1	1	1	5	4	5	0	0
O43795;Q9UBC5	O43795	27;2	27;2	27;2	Unconventional myosin-Ib	MYO1B	Unconventional myosin-Ib	2	27	27	27	0	0	0	0	1	1	5	4	5	0	0	1	0	0	1	1	1	0	5	5	0	10	8	9	17	15	16	5	6	9	2	2	1	21	20	19	0	0
O43813	O43813	4	4	4	LanC-like protein 1	LANCL1	LanC-like protein 1	1	4	4	4	0	0	0	0	0	0	0	0	0	0	0	0	0	0	0	0	0	0	1	0	0	0	0	0	1	1	1	1	1	1	1	1	0	1	3	3	0	0
O43847	O43847	2	2	2	Nardilysin	NRD1	Nardilysin	1	2	2	2	0	0	0	0	0	0	0	0	0	0	0	0	0	0	0	0	0	0	0	0	0	0	0	1	0	0	0	0	0	0	1	0	0	1	0	1	0	0
O43852	O43852	7	7	7	Calumenin	CALU	Calumenin	1	7	7	7	4	6	5	7	5	4	6	6	5	1	0	3	2	2	2	2	1	1	2	1	1	1	1	1	0	1	0	4	3	5	5	3	4	3	1	1	4	6
O43854	O43854	14	14	14	EGF-like repeat and discoidin I-like domain-containing protein 3	EDIL3	EGF-like repeat and discoidin I-like domain-containing protein 3	1	14	14	14	0	1	0	0	0	0	0	0	0	0	0	0	0	0	0	1	0	0	9	8	10	9	9	7	8	8	9	4	5	4	4	4	2	10	8	9	0	1
O43865;Q96HN2	O43865;Q96HN2	7;5	7;5	7;5	Putative adenosylhomocysteinase 2;Putative adenosylhomocysteinase 3	AHCYL1;AHCYL2	S-adenosylhomocysteine hydrolase-like protein 1;Adenosylhomocysteinase 3	2	7	7	7	0	0	0	0	0	0	0	0	1	0	0	0	0	0	0	0	0	0	0	0	0	2	2	2	6	5	6	1	0	1	0	0	0	4	6	5	0	0
O60232	O60232	5	5	5	Sjoegren syndrome/scleroderma autoantigen 1	SSSCA1	Sjoegren syndrome/scleroderma autoantigen 1	1	5	5	5	0	0	0	0	0	1	0	0	0	0	0	0	0	0	0	0	0	0	3	2	2	4	5	3	5	5	5	0	0	0	0	0	0	0	1	0	0	0
O60245	O60245	2	2	2	Protocadherin-7	PCDH7	Protocadherin-7	1	2	2	2	0	0	0	0	0	0	0	0	0	0	0	0	0	0	0	0	0	0	0	0	0	0	0	1	2	1	2	0	0	0	0	0	0	1	1	1	0	0
O60256	O60256	6	6	6	Phosphoribosyl pyrophosphate synthase-associated protein 2	PRPSAP2	Phosphoribosyl pyrophosphate synthase-associated protein 2	1	6	6	6	0	0	0	0	0	0	0	0	0	0	0	0	0	0	0	0	0	0	0	0	0	1	1	1	1	3	2	0	1	1	0	0	0	5	6	4	0	0
O60262	O60262	1	1	1	Guanine nucleotide-binding protein G(I)/G(S)/G(O) subunit gamma-7	GNG7	Guanine nucleotide-binding protein G(I)/G(S)/G(O) subunit gamma-7	1	1	1	1	0	0	0	0	0	0	0	0	0	0	0	0	0	0	0	0	0	0	1	1	1	1	1	1	1	1	1	0	1	1	1	0	0	0	1	0	0	0
O60264;P28370	O60264	16;3	16;3	16;3	SWI/SNF-related matrix-associated actin-dependent regulator of chromatin subfamily A member 5	SMARCA5	SWI/SNF-related matrix-associated actin-dependent regulator of chromatin subfamily A member 5	2	16	16	16	0	0	0	0	0	0	0	0	1	0	0	0	0	0	0	0	0	0	6	4	5	7	7	7	14	15	12	0	1	0	0	0	0	8	3	7	0	0
O60271	O60271	5	5	5	C-Jun-amino-terminal kinase-interacting protein 4	SPAG9	C-Jun-amino-terminal kinase-interacting protein 4	1	5	5	5	0	0	0	0	0	0	0	0	0	0	0	0	0	0	0	0	0	0	2	1	2	1	1	1	0	0	0	2	1	1	1	1	1	5	5	4	0	0
O60306	O60306	2	2	2	Intron-binding protein aquarius	AQR	RNA helicase aquarius	1	2	2	2	1	1	1	1	1	1	2	0	1	1	0	0	1	1	1	0	1	0	1	1	1	1	1	1	0	1	1	1	1	1	0	0	1	1	0	1	1	1
O60343	O60343	3	3	3	TBC1 domain family member 4	TBC1D4	TBC1 domain family member 4	1	3	3	3	0	0	0	0	0	0	0	0	0	0	0	0	0	0	0	0	0	0	0	1	1	0	0	0	0	0	0	0	1	2	0	0	0	1	0	1	0	0
O60437	O60437	2	2	2	Periplakin	PPL	Periplakin	1	2	2	2	1	1	1	1	1	0	2	1	2	0	0	0	0	0	0	0	0	0	0	0	0	0	0	0	0	0	0	0	0	0	0	0	0	0	0	0	1	1
O60488	O60488	6	6	4	Long-chain-fatty-acid--CoA ligase 4	ACSL4	Long-chain-fatty-acid--CoA ligase 4	1	6	6	4	0	0	0	0	0	0	0	0	0	0	0	0	0	0	0	0	0	0	0	0	0	1	1	0	5	4	3	1	1	0	0	0	0	5	4	4	0	0
O60493	O60493	4	4	3	Sorting nexin-3	SNX3	Sorting nexin-3	1	4	4	3	1	0	0	0	0	0	0	0	0	0	0	0	0	0	0	0	0	0	1	0	1	0	0	0	3	2	3	2	2	1	1	1	1	3	2	2	1	0
O60499	O60499	2	2	2	Syntaxin-10	STX10	Syntaxin-10	1	2	2	2	0	0	0	0	0	0	0	0	0	0	0	0	0	0	0	0	0	0	0	0	0	0	0	0	2	2	2	0	0	0	0	0	0	0	0	0	0	0
O60502	O60502	2	2	2	Protein O-GlcNAcase	MGEA5	Protein O-GlcNAcase	1	2	2	2	0	0	0	0	0	0	0	0	0	0	0	0	0	0	0	0	0	0	0	0	0	0	0	0	0	0	0	0	0	0	0	0	0	2	2	2	0	0
O60506	O60506	8	3	3	Heterogeneous nuclear ribonucleoprotein Q	SYNCRIP	Heterogeneous nuclear ribonucleoprotein Q	1	8	3	3	0	0	0	0	0	0	1	0	0	0	0	0	1	1	0	0	0	0	3	4	5	5	5	5	4	5	5	6	5	5	3	4	3	5	5	5	0	0
O60547	O60547	2	2	2	GDP-mannose 4,6 dehydratase	GMDS	GDP-mannose 4,6 dehydratase	1	2	2	2	0	0	0	0	0	0	0	0	0	0	0	0	0	0	0	0	0	0	0	0	0	0	0	0	0	0	0	0	0	0	0	0	0	1	1	1	0	0
O60568	O60568	2	2	2	Procollagen-lysine,2-oxoglutarate 5-dioxygenase 3	PLOD3	Multifunctional procollagen lysine hydroxylase and glycosyltransferase LH3	1	2	2	2	1	1	2	2	1	2	2	2	2	0	0	0	0	0	0	0	1	1	0	0	0	0	0	0	0	1	0	0	0	0	0	0	0	0	1	0	1	1
O60610	O60610	4	4	4	Protein diaphanous homolog 1	DIAPH1	Protein diaphanous homolog 1	1	4	4	4	0	0	0	0	0	0	0	0	0	0	0	0	0	0	0	0	0	0	0	0	0	0	0	0	2	1	2	0	0	0	0	0	0	2	2	1	0	0
O60637	O60637	1	1	1	Tetraspanin-3	TSPAN3	Tetraspanin-3	1	1	1	1	0	1	0	0	0	0	0	1	0	0	0	0	0	0	0	0	0	0	1	0	1	0	1	0	1	1	1	0	0	0	0	0	0	1	1	1	0	1
O60664	O60664	3	3	3	Perilipin-3	PLIN3	Perilipin-3	1	3	3	3	1	0	2	0	0	0	0	1	0	0	0	1	1	0	0	0	0	0	1	1	1	1	0	1	0	0	0	1	2	2	1	1	1	2	1	1	1	0
O60669	O60669	1	1	1	Monocarboxylate transporter 2	SLC16A7	Monocarboxylate transporter 2	1	1	1	1	1	1	1	1	1	0	0	1	1	0	0	0	0	0	0	0	0	0	0	0	0	0	0	0	0	0	0	0	0	0	0	0	0	0	0	0	1	1
O60684;O15131	O60684	5;2	5;2	3;1	Importin subunit alpha-7	KPNA6	Importin subunit alpha-7	2	5	5	3	0	0	0	0	0	0	0	0	0	0	0	0	0	0	0	0	0	0	0	0	0	1	0	0	2	3	1	0	0	0	0	0	0	2	3	3	0	0
O60711	O60711	1	1	1	Leupaxin	LPXN	Leupaxin	1	1	1	1	0	0	0	0	0	0	0	0	0	0	0	0	0	0	0	0	0	0	0	0	0	0	0	0	0	1	1	0	0	0	0	0	0	0	0	0	0	0
O60716	O60716	37	37	37	Catenin delta-1	CTNND1	Catenin delta-1	1	37	37	37	5	4	3	4	5	5	7	7	9	0	0	1	0	0	0	0	1	0	16	17	16	23	22	21	28	29	29	15	15	14	5	8	5	27	31	33	5	4
O60739	O60739	2	2	1	Eukaryotic translation initiation factor 1b	EIF1B	Eukaryotic translation initiation factor 1b	1	2	2	1	0	0	0	0	0	0	0	0	0	0	0	0	0	0	0	0	0	0	0	1	0	1	1	1	1	1	2	0	1	0	0	1	0	2	2	2	0	0
O60749	O60749	7	7	7	Sorting nexin-2	SNX2	Sorting nexin-2	1	7	7	7	0	0	0	0	0	0	0	0	0	0	0	0	0	0	0	0	0	0	1	2	2	2	3	2	2	0	1	5	5	3	2	1	2	5	4	4	0	0
O60762	O60762	4	4	4	Dolichol-phosphate mannosyltransferase subunit 1	DPM1	Dolichol-phosphate mannosyltransferase subunit 1	1	4	4	4	0	0	0	0	0	0	0	0	0	0	0	0	0	0	0	0	0	0	0	0	0	0	0	0	0	0	0	0	0	0	0	0	0	2	2	3	0	0
O60763	O60763	5	5	5	General vesicular transport factor p115	USO1	General vesicular transport factor p115	1	5	5	5	0	0	0	0	0	0	0	0	0	0	0	0	0	0	0	0	0	0	1	1	1	2	1	2	1	2	2	3	2	1	1	1	1	5	4	4	0	0
O60784	O60784	7	7	7	Target of Myb protein 1	TOM1	Target of Myb protein 1	1	7	7	7	0	0	0	0	0	0	0	0	0	0	0	0	0	0	0	0	0	0	3	1	1	1	3	0	3	1	3	1	1	0	0	1	0	4	5	4	0	0
P57053;O60814	P57053;O60814	22;22	1;1	0;0	Histone H2B type F-S;Histone H2B type 1-K	H2BFS;HIST1H2BK	Histone H2B type F-S;Histone H2B type 1-K	2	22	1	0	10	10	11	8	9	4	6	7	9	1	0	3	2	2	4	4	1	4	21	21	20	19	18	19	17	16	17	12	14	14	17	15	14	9	9	9	0	1
O60826	O60826	1	1	1	Coiled-coil domain-containing protein 22	CCDC22	Coiled-coil domain-containing protein 22	1	1	1	1	0	0	0	0	0	0	0	0	0	0	0	0	0	0	0	0	0	0	0	0	0	0	0	0	0	0	0	0	1	0	0	0	0	0	0	0	0	0
O60831	O60831	1	1	1	PRA1 family protein 2	PRAF2	PRA1 family protein 2	1	1	1	1	0	0	0	0	0	0	0	0	0	0	0	0	0	0	0	0	0	0	0	0	0	0	0	0	1	1	0	0	0	0	0	0	0	1	0	1	0	0
O60832	O60832	9	9	9	H/ACA ribonucleoprotein complex subunit 4	DKC1	H/ACA ribonucleoprotein complex subunit DKC1	1	9	9	9	0	0	0	0	0	0	0	0	0	0	0	0	0	0	0	0	0	0	1	1	2	2	3	3	7	5	6	0	0	0	0	0	0	4	3	5	0	0
O60841	O60841	10	10	10	Eukaryotic translation initiation factor 5B	EIF5B	Eukaryotic translation initiation factor 5B	1	10	10	10	0	0	0	0	0	0	0	0	1	0	0	0	0	0	0	0	0	0	4	2	3	3	2	1	6	6	4	1	1	1	2	0	1	5	6	8	0	0
O60869	O60869	3	3	3	Endothelial differentiation-related factor 1	EDF1	Endothelial differentiation-related factor 1	1	3	3	3	0	0	0	0	0	0	0	0	0	0	0	0	0	0	0	0	0	0	1	2	2	1	1	1	2	2	2	0	2	1	1	1	1	2	1	2	0	0
O60884	O60884	14	14	14	DnaJ homolog subfamily A member 2	DNAJA2	DnaJ homolog subfamily A member 2	1	14	14	14	1	1	1	1	1	1	2	2	1	0	0	0	0	0	0	0	0	0	8	7	7	8	10	9	11	10	11	5	5	4	3	5	3	8	7	8	1	1
O60888	O60888	1	1	1	Protein CutA	CUTA	Protein CutA	1	1	1	1	0	0	0	0	0	0	0	0	0	0	0	0	0	0	0	0	0	0	0	0	0	0	0	0	0	0	0	0	0	0	0	0	0	0	1	0	0	0
O75044;P0DMP2;P0DJJ0;Q7Z6B7	O75044;P0DMP2;P0DJJ0	7;4;4;2	7;4;4;2	7;4;4;2	SLIT-ROBO Rho GTPase-activating protein 2;SLIT-ROBO Rho GTPase-activating protein 2B;SLIT-ROBO Rho GTPase-activating protein 2C	SRGAP2;SRGAP2B;SRGAP2C	SLIT-ROBO Rho GTPase-activating protein 2;SLIT-ROBO Rho GTPase-activating protein 2B;SLIT-ROBO Rho GTPase-activating protein 2C	4	7	7	7	0	0	0	0	0	0	0	1	0	0	0	0	0	0	0	0	0	0	2	1	0	4	5	5	5	4	4	1	1	0	0	0	0	3	4	4	0	0
O75051	O75051	1	1	1	Plexin-A2	PLXNA2	Plexin-A2	1	1	1	1	0	0	0	0	0	0	0	0	0	0	0	0	0	0	0	0	0	0	0	0	0	0	0	0	0	0	1	0	0	0	0	0	0	0	0	0	0	0
O75054	O75054	6	6	6	Immunoglobulin superfamily member 3	IGSF3	Immunoglobulin superfamily member 3	1	6	6	6	0	0	0	0	0	0	0	0	0	0	0	0	0	0	0	0	0	0	3	5	4	1	1	1	2	2	2	1	0	0	1	0	0	2	1	2	0	0
O75083	O75083	28	28	28	WD repeat-containing protein 1	WDR1	WD repeat-containing protein 1	1	28	28	28	2	0	3	3	1	2	6	5	7	0	0	0	0	0	0	0	0	0	1	0	1	10	6	7	11	12	14	15	14	15	8	7	8	19	18	21	2	0
O75116	O75116	6	3	3	Rho-associated protein kinase 2	ROCK2	Rho-associated protein kinase 2	1	6	3	3	0	0	0	0	0	0	0	0	0	0	0	0	0	0	0	0	0	0	0	0	0	1	0	0	1	1	0	0	0	2	0	0	0	3	4	3	0	0
O75131;Q96A23;O95741;Q9UBL6	O75131	34;1;1;1	34;1;1;1	33;0;0;0	Copine-3	CPNE3	Copine-3	4	34	34	33	2	2	2	2	0	2	7	9	7	0	0	1	1	2	1	0	0	1	8	7	9	20	21	22	29	27	29	13	14	14	6	5	4	27	26	27	2	2
O75147	O75147	2	2	2	Obscurin-like protein 1	OBSL1	Obscurin-like protein 1	1	2	2	2	0	0	0	0	0	0	0	0	0	0	0	0	0	0	0	0	0	0	0	0	0	0	0	0	1	1	0	0	0	0	0	0	0	1	2	2	0	0
O75165	O75165	3	3	3	DnaJ homolog subfamily C member 13	DNAJC13	DnaJ homolog subfamily C member 13	1	3	3	3	0	0	0	0	0	0	0	0	0	0	0	0	0	0	0	0	0	0	0	0	0	0	0	0	1	2	3	0	0	0	0	0	0	0	1	0	0	0
O75312	O75312	2	2	2	Zinc finger protein ZPR1	ZPR1	Zinc finger protein ZPR1	1	2	2	2	0	0	0	0	0	0	0	0	0	0	0	0	0	0	0	0	0	0	0	0	0	0	0	0	0	0	0	0	0	0	0	0	0	2	0	0	0	0
O75340	O75340	14	14	14	Programmed cell death protein 6	PDCD6	Programmed cell death protein 6	1	14	14	14	4	4	4	3	3	1	6	4	4	1	1	3	0	1	2	1	1	1	7	7	7	10	9	10	11	10	11	7	6	8	7	5	5	9	9	10	4	4
O75347	O75347	10	10	10	Tubulin-specific chaperone A	TBCA	Tubulin-specific chaperone A	1	10	10	10	1	2	0	0	0	2	0	0	0	0	0	0	1	0	1	1	0	0	10	8	8	8	7	7	5	5	5	8	9	8	10	9	9	7	7	7	1	2
O75348;O95670	O75348	5;2	5;2	5;2	V-type proton ATPase subunit G 1	ATP6V1G1	V-type proton ATPase subunit G 1	2	5	5	5	0	0	0	0	0	1	1	1	1	0	0	0	0	1	0	1	0	0	3	3	3	3	2	2	3	2	3	3	2	3	3	3	3	2	2	2	0	0
O75351	O75351	24	16	16	Vacuolar protein sorting-associated protein 4B	VPS4B	Vacuolar protein sorting-associated protein 4B	1	24	16	16	2	0	0	1	0	1	5	2	4	0	0	0	0	0	0	0	0	0	18	16	16	16	18	19	16	17	17	7	6	5	1	0	1	14	12	9	2	0
O75367	O75367	24	24	22	Core histone macro-H2A.1	H2AFY	Core histone macro-H2A.1	1	24	24	22	1	0	1	1	1	0	1	1	2	0	0	0	0	0	0	0	0	0	18	20	18	19	19	18	19	20	19	2	1	3	2	1	2	7	9	8	1	0
O75369	O75369	39	35	33	Filamin-B	FLNB	Filamin-B	1	39	35	33	19	21	19	19	20	17	26	25	25	0	0	11	6	10	8	2	2	5	3	2	4	1	2	1	4	3	5	13	13	13	6	5	6	16	19	18	19	20
O75381	O75381	1	1	1	Peroxisomal membrane protein PEX14	PEX14	Peroxisomal membrane protein PEX14	1	1	1	1	0	0	0	0	0	0	0	0	0	0	0	0	0	0	0	0	0	0	0	0	0	1	0	0	1	1	1	0	0	0	0	0	0	0	0	1	0	0
O75390	O75390	9	9	9	Citrate synthase, mitochondrial	CS	Citrate synthase, mitochondrial	1	9	9	9	0	0	0	0	1	0	1	1	2	0	1	1	1	1	0	0	1	0	0	0	0	0	0	0	1	0	1	2	2	2	2	1	1	8	8	8	0	0
O75396	O75396	4	4	4	Vesicle-trafficking protein SEC22b	SEC22B	Vesicle-trafficking protein SEC22b	1	4	4	4	1	1	0	0	0	0	0	0	0	0	0	0	0	0	0	0	0	0	0	0	0	0	1	2	4	3	3	0	0	0	0	0	0	3	3	3	1	1
O75400	O75400	5	5	5	Pre-mRNA-processing factor 40 homolog A	PRPF40A	Pre-mRNA-processing factor 40 homolog A	1	5	5	5	0	0	0	0	0	0	0	0	0	0	0	0	0	0	0	0	0	0	2	2	3	2	4	3	3	3	5	1	2	0	0	1	0	5	3	3	0	0
O75410;O95359	O75410;O95359	1;1	1;1	1;1	Transforming acidic coiled-coil-containing protein 1;Transforming acidic coiled-coil-containing protein 2	TACC1;TACC2	Transforming acidic coiled-coil-containing protein 1;Transforming acidic coiled-coil-containing protein 2	2	1	1	1	0	0	0	0	0	0	0	0	0	0	0	0	0	0	0	0	0	0	1	1	1	0	0	0	0	0	0	0	0	1	0	0	0	0	0	0	0	0
O75438	O75438	1	1	1	NADH dehydrogenase [ubiquinone] 1 beta subcomplex subunit 1	NDUFB1	NADH dehydrogenase [ubiquinone] 1 beta subcomplex subunit 1	1	1	1	1	1	1	1	1	1	1	1	0	1	1	1	1	1	0	0	0	0	1	0	0	0	0	0	0	0	0	0	0	0	0	0	0	0	0	0	0	1	1
O75475	O75475	2	2	2	PC4 and SFRS1-interacting protein	PSIP1	PC4 and SFRS1-interacting protein	1	2	2	2	0	0	0	0	0	0	0	0	0	0	0	0	0	0	0	0	0	0	1	0	1	1	1	0	1	1	1	0	0	0	0	0	0	0	0	0	0	0
O75477	O75477	4	4	2	Erlin-1	ERLIN1	Erlin-1	1	4	4	2	1	1	0	1	2	1	3	2	2	0	0	2	1	1	2	0	1	1	0	0	0	0	0	0	1	0	1	0	0	0	0	0	0	2	2	2	1	1
O75487	O75487	16	16	15	Glypican-4;Secreted glypican-4	GPC4	Glypican-4	1	16	16	15	0	0	0	0	0	0	0	0	0	0	0	0	1	0	0	0	0	0	5	7	5	8	9	8	13	11	13	3	5	3	3	3	4	11	10	12	0	0
O75494;Q8WXF0	O75494	3;1	3;1	3;1	Serine/arginine-rich splicing factor 10	SRSF10	Serine/arginine-rich splicing factor 10	2	3	3	3	0	0	0	0	0	0	0	0	0	0	0	0	0	0	0	0	0	0	1	2	2	3	2	3	2	2	2	2	0	1	0	0	0	1	2	0	0	0
O75531	O75531	8	8	8	Barrier-to-autointegration factor;Barrier-to-autointegration factor, N-terminally processed	BANF1	Barrier-to-autointegration factor	1	8	8	8	0	0	0	0	0	0	0	0	0	0	0	0	0	0	0	0	0	0	3	3	3	5	3	4	7	7	6	0	0	0	0	0	0	4	6	4	0	0
O75533	O75533	13	13	13	Splicing factor 3B subunit 1	SF3B1	Splicing factor 3B subunit 1	1	13	13	13	0	0	0	0	0	0	0	0	0	0	0	0	0	0	0	0	0	0	2	3	3	3	3	4	8	8	8	3	3	0	1	0	1	10	10	10	0	0
O75534	O75534	2	2	2	Cold shock domain-containing protein E1	CSDE1	Cold shock domain-containing protein E1	1	2	2	2	0	0	0	0	0	0	0	0	0	0	0	0	0	0	0	0	0	0	0	0	0	0	0	0	0	0	0	1	0	0	0	0	0	1	1	2	0	0
O75607	O75607	1	1	1	Nucleoplasmin-3	NPM3	Nucleoplasmin-3	1	1	1	1	0	0	0	0	0	0	0	0	0	0	0	0	0	0	0	0	0	0	1	1	1	0	0	0	0	0	0	0	0	0	1	0	1	0	0	0	0	0
O75608	O75608	4	4	4	Acyl-protein thioesterase 1	LYPLA1	Acyl-protein thioesterase 1	1	4	4	4	0	0	0	0	0	0	0	0	0	0	0	0	0	0	0	0	0	0	0	0	0	0	0	0	0	0	0	0	0	0	0	0	0	3	4	4	0	0
O75643	O75643	37	37	37	U5 small nuclear ribonucleoprotein 200 kDa helicase	SNRNP200	U5 small nuclear ribonucleoprotein 200 kDa helicase	1	37	37	37	0	0	0	0	0	0	0	1	0	0	0	0	0	0	0	0	0	0	3	3	3	5	7	7	28	28	27	1	3	0	0	0	0	23	20	22	0	0
O75663	O75663	3	3	3	TIP41-like protein	TIPRL	TIP41-like protein	1	3	3	3	0	0	0	0	0	0	0	0	0	0	0	0	0	0	0	0	0	0	0	0	2	1	1	1	1	1	2	2	2	1	0	0	1	2	2	2	0	0
O75674	O75674	3	3	3	TOM1-like protein 1	TOM1L1	TOM1-like protein 1	1	3	3	3	0	0	0	0	0	0	0	0	0	0	0	0	0	0	0	0	0	0	0	1	1	0	2	1	3	2	2	0	0	1	0	0	0	1	2	1	0	0
O75695	O75695	8	8	8	Protein XRP2	RP2	Protein XRP2	1	8	8	8	0	0	0	0	0	0	0	0	0	0	0	1	0	0	0	0	0	0	1	1	1	1	1	1	0	1	1	1	1	1	1	1	1	7	6	7	0	0
O75781	O75781	2	2	2	Paralemmin-1	PALM	Paralemmin-1	1	2	2	2	0	0	0	1	0	0	0	0	1	0	0	0	0	0	0	0	0	0	1	1	1	1	1	1	2	2	2	1	1	1	1	1	1	2	1	2	0	0
O75787	O75787	2	2	2	Renin receptor	ATP6AP2	Renin receptor	1	2	2	2	0	0	0	0	0	0	0	0	0	0	0	0	0	0	0	0	0	0	0	0	0	0	0	0	1	1	1	0	0	0	0	0	0	2	0	1	0	0
O75822	O75822	4	4	4	Eukaryotic translation initiation factor 3 subunit J	EIF3J	Eukaryotic translation initiation factor 3 subunit J	1	4	4	4	0	0	0	0	0	0	0	0	0	0	0	0	0	0	0	0	0	0	1	0	1	1	0	0	1	0	0	1	1	1	2	1	1	3	2	1	0	0
O75832	O75832	5	5	5	26S proteasome non-ATPase regulatory subunit 10	PSMD10	26S proteasome non-ATPase regulatory subunit 10	1	5	5	5	0	0	0	0	0	0	0	0	0	0	0	0	0	0	0	0	0	0	0	0	0	2	2	2	0	1	1	1	0	1	0	0	0	4	3	4	0	0
O75844	O75844	2	2	2	CAAX prenyl protease 1 homolog	ZMPSTE24	CAAX prenyl protease 1 homolog	1	2	2	2	0	0	0	0	0	0	0	0	0	0	0	0	0	0	0	0	0	0	0	0	0	0	0	0	1	0	1	1	0	0	0	0	0	2	2	2	0	0
O75874	O75874	4	4	4	Isocitrate dehydrogenase [NADP] cytoplasmic	IDH1	Isocitrate dehydrogenase [NADP] cytoplasmic	1	4	4	4	3	2	1	1	0	1	3	2	3	0	0	0	1	0	0	0	0	0	0	0	0	0	1	0	1	1	1	1	1	0	0	0	0	3	3	3	3	2
O75886	O75886	10	8	8	Signal transducing adapter molecule 2	STAM2	Signal transducing adapter molecule 2	1	10	8	8	0	0	1	0	0	0	0	0	0	0	0	0	0	0	1	0	0	0	2	2	4	5	5	6	9	8	9	5	2	1	2	1	2	5	5	7	0	0
O75934	O75934	2	2	2	Pre-mRNA-splicing factor SPF27	BCAS2	Pre-mRNA-splicing factor SPF27	1	2	2	2	0	0	0	0	0	0	0	0	0	0	0	0	0	0	0	0	0	0	1	0	1	0	0	0	2	1	1	1	0	1	0	0	0	1	2	1	0	0
O75947	O75947	7	7	7	ATP synthase subunit d, mitochondrial	ATP5H	ATP synthase subunit d, mitochondrial	1	7	7	7	2	2	3	4	2	2	4	3	4	0	0	5	1	3	2	2	1	2	0	0	0	0	0	0	0	0	0	1	3	2	0	0	0	3	4	4	2	2
O75954	O75954	4	4	4	Tetraspanin-9	TSPAN9	Tetraspanin-9	1	4	4	4	0	0	0	0	0	0	0	0	0	0	0	0	0	0	0	0	0	0	3	3	2	4	3	3	3	3	3	1	1	0	0	0	1	1	1	1	0	0
O75955	O75955	6	6	6	Flotillin-1	FLOT1	Flotillin-1	1	6	6	6	4	2	4	3	2	1	5	5	5	0	0	2	2	1	0	0	0	1	0	0	0	0	0	0	3	3	3	1	0	0	0	0	0	4	4	4	4	2
O75964	O75964	8	8	8	ATP synthase subunit g, mitochondrial	ATP5L	ATP synthase subunit g, mitochondrial	1	8	8	8	3	4	3	2	4	2	4	3	5	0	0	4	3	4	5	1	3	4	0	0	0	0	0	0	0	0	0	1	2	2	0	3	0	5	5	4	3	4
O75976	O75976	4	4	4	Carboxypeptidase D	CPD	Carboxypeptidase D	1	4	4	4	0	1	0	1	0	0	1	0	0	0	0	0	0	0	0	0	0	0	2	2	2	1	1	2	2	3	3	0	0	0	0	0	0	0	0	0	0	1
O76003	O76003	9	9	9	Glutaredoxin-3	GLRX3	Glutaredoxin-3	1	9	9	9	0	1	0	0	0	0	0	0	0	0	0	0	0	0	0	0	0	0	0	0	0	1	1	0	3	3	3	0	0	0	0	0	0	7	7	8	0	1
O76021	O76021	8	8	8	Ribosomal L1 domain-containing protein 1	RSL1D1	Ribosomal L1 domain-containing protein 1	1	8	8	8	0	0	0	0	0	0	0	0	0	0	0	0	0	0	0	0	0	0	2	1	1	5	3	3	7	5	4	0	0	0	0	0	0	2	2	4	0	0
O76094	O76094	31	31	31	Signal recognition particle subunit SRP72	SRP72	Signal recognition particle subunit SRP72	1	31	31	31	0	0	0	0	0	0	0	0	0	0	0	0	0	0	0	0	0	0	13	15	10	19	20	20	21	22	25	4	5	6	2	0	0	18	18	21	0	0
O94760	O94760	7	7	7	N(G),N(G)-dimethylarginine dimethylaminohydrolase 1	DDAH1	N(G),N(G)-dimethylarginine dimethylaminohydrolase 1	1	7	7	7	0	0	0	0	0	0	0	0	0	0	0	0	0	0	0	0	0	0	1	1	1	3	3	3	4	2	3	6	6	6	3	4	3	7	6	6	0	0
O94776	O94776	3	3	2	Metastasis-associated protein MTA2	MTA2	Metastasis-associated protein MTA2	1	3	3	2	0	0	0	0	0	0	0	0	0	0	0	0	0	0	0	0	0	0	0	0	0	1	1	1	3	2	2	0	0	0	0	0	0	2	1	2	0	0
O94804	O94804	6	6	6	Serine/threonine-protein kinase 10	STK10	Serine/threonine-protein kinase 10	1	6	6	6	0	0	0	0	0	0	0	0	0	0	0	0	0	0	0	0	0	0	4	4	3	4	4	4	5	5	3	1	2	3	3	2	3	6	4	5	0	0
O94813;O75094	O94813	38;1	38;1	38;1	Slit homolog 2 protein;Slit homolog 2 protein N-product;Slit homolog 2 protein C-product	SLIT2	Slit homolog 2 protein	2	38	38	38	0	0	0	0	0	0	0	0	0	0	0	0	0	0	0	0	0	0	11	13	11	29	29	30	28	29	28	5	6	5	1	0	1	17	15	16	0	0
O94826	O94826	1	1	1	Mitochondrial import receptor subunit TOM70	TOMM70A	Mitochondrial import receptor subunit TOM70	1	1	1	1	0	0	0	0	0	0	0	0	0	0	0	0	0	0	0	0	0	0	0	0	0	0	0	0	1	1	0	0	0	0	0	0	0	1	1	1	0	0
O94832	O94832	29	29	29	Unconventional myosin-Id	MYO1D	Unconventional myosin-Id	1	29	29	29	0	0	0	0	0	0	1	1	1	0	0	0	0	1	0	0	1	0	2	2	4	2	4	4	14	16	15	2	3	3	1	1	1	23	24	24	0	0
O94887	O94887	1	1	1	FERM, RhoGEF and pleckstrin domain-containing protein 2	FARP2	FERM, ARHGEF and pleckstrin domain-containing protein 2	1	1	1	1	0	0	0	0	0	0	0	0	0	0	0	0	0	0	0	0	0	0	0	0	0	0	0	0	1	1	1	0	0	0	0	0	0	0	0	1	0	0
O94905	O94905	3	1	1	Erlin-2	ERLIN2	Erlin-2	1	3	1	1	0	0	0	0	0	0	1	0	0	0	0	1	0	0	1	0	1	1	0	0	0	0	0	0	1	0	2	0	0	0	0	0	0	3	3	3	0	0
O94906	O94906	7	7	7	Pre-mRNA-processing factor 6	PRPF6	Pre-mRNA-processing factor 6	1	7	7	7	0	0	0	0	0	0	0	0	0	0	0	0	0	0	0	0	0	0	0	1	1	1	1	2	2	2	4	0	0	0	0	0	0	2	4	4	0	0
O94973	O94973	12	12	7	AP-2 complex subunit alpha-2	AP2A2	AP-2 complex subunit alpha-2	1	12	12	7	0	0	0	0	0	0	1	0	1	0	0	1	0	0	0	0	0	0	1	1	2	3	3	3	11	12	9	3	0	1	0	0	0	10	12	9	0	0
O94991	O94991	3	3	3	SLIT and NTRK-like protein 5	SLITRK5	SLIT and NTRK-like protein 5	1	3	3	3	0	0	0	0	0	0	0	0	0	0	0	0	0	0	0	0	0	0	2	1	1	1	1	2	2	2	2	0	0	0	0	0	0	1	1	1	0	0
O95084	O95084	1	1	1	Serine protease 23	PRSS23	Serine protease 23	1	1	1	1	0	0	0	0	0	0	0	0	0	0	0	0	0	0	0	0	0	0	1	1	1	1	1	1	0	0	0	1	1	0	0	0	1	0	0	0	0	0
O95163	O95163	4	4	4	Elongator complex protein 1	IKBKAP	Elongator complex protein 1	1	4	4	4	0	0	0	0	0	0	0	0	0	0	0	0	0	0	0	0	0	0	0	0	0	1	0	0	2	3	2	0	0	0	0	0	0	2	3	2	0	0
Q9H0R8;O95166	Q9H0R8;O95166	1;1	1;1	1;1	Gamma-aminobutyric acid receptor-associated protein-like 1;Gamma-aminobutyric acid receptor-associated protein	GABARAPL1;GABARAP	Gamma-aminobutyric acid receptor-associated protein-like 1;Gamma-aminobutyric acid receptor-associated protein	2	1	1	1	0	0	0	0	0	0	0	0	0	0	0	0	0	0	0	0	0	0	0	0	0	0	0	0	1	1	1	0	0	0	0	0	0	1	1	1	0	0
O95168	O95168	2	2	2	NADH dehydrogenase [ubiquinone] 1 beta subcomplex subunit 4	NDUFB4	NADH dehydrogenase [ubiquinone] 1 beta subcomplex subunit 4	1	2	2	2	0	0	0	0	0	0	0	0	0	0	0	2	1	1	1	2	0	0	0	0	0	0	0	0	0	0	0	0	0	0	0	0	0	0	0	0	0	0
O95196	O95196	3	3	3	Chondroitin sulfate proteoglycan 5	CSPG5	Chondroitin sulfate proteoglycan 5	1	3	3	3	0	0	0	0	0	0	0	0	0	0	0	0	0	0	0	0	0	0	2	2	2	3	3	3	3	3	3	1	2	2	1	2	1	2	2	1	0	0
O95197	O95197	1	1	1	Reticulon-3	RTN3	Reticulon-3	1	1	1	1	0	0	0	0	0	0	0	0	0	0	0	0	0	0	0	0	0	0	1	0	1	0	1	1	0	1	0	1	0	0	0	0	0	1	1	1	0	0
O95202	O95202	2	2	2	LETM1 and EF-hand domain-containing protein 1, mitochondrial	LETM1	Mitochondrial proton/calcium exchanger protein	1	2	2	2	1	1	1	1	0	0	1	1	1	0	0	0	1	1	0	0	0	0	0	0	0	0	0	0	0	0	0	0	0	0	0	0	0	2	2	1	1	1
O95218	O95218	3	3	3	Zinc finger Ran-binding domain-containing protein 2	ZRANB2	Zinc finger Ran-binding domain-containing protein 2	1	3	3	3	0	0	0	0	0	0	0	0	0	0	1	0	0	0	1	0	0	0	3	3	3	3	3	3	0	1	0	2	0	2	1	1	1	2	2	3	0	0
O95232	O95232	4	4	4	Luc7-like protein 3	LUC7L3	Luc7-like protein 3	1	4	4	4	0	0	0	0	0	0	0	0	0	0	0	0	0	0	0	0	0	0	1	2	1	1	2	1	3	3	3	0	0	0	1	0	0	2	3	3	0	0
O95235	O95235	11	11	11	Kinesin-like protein KIF20A	KIF20A	Kinesin-like protein KIF20A	1	11	11	11	1	0	0	0	0	0	1	0	1	0	0	0	0	0	0	0	0	0	1	0	1	3	3	2	5	3	6	2	1	2	0	1	0	9	9	10	1	0
O95239;Q2VIQ3	O95239	19;8	19;8	19;8	Chromosome-associated kinesin KIF4A	KIF4A	Chromosome-associated kinesin KIF4A	2	19	19	19	1	1	1	1	1	1	1	0	1	0	1	1	0	1	0	0	0	0	3	2	3	3	2	2	6	6	6	1	2	2	1	1	1	15	15	13	1	1
O95249	O95249	1	1	1	Golgi SNAP receptor complex member 1	GOSR1	Golgi SNAP receptor complex member 1	1	1	1	1	0	0	0	0	0	0	0	0	0	0	0	0	0	0	0	0	0	0	1	1	1	1	1	1	1	1	1	1	1	1	0	0	0	0	0	0	0	0
O95294	O95294	1	1	1	RasGAP-activating-like protein 1	RASAL1	RasGAP-activating-like protein 1	1	1	1	1	0	0	0	0	0	0	0	0	0	0	0	0	0	0	0	0	0	0	0	0	0	0	0	0	1	1	1	0	0	0	0	0	0	1	1	1	0	0
O95297	O95297	5	5	5	Myelin protein zero-like protein 1	MPZL1	Myelin protein zero-like protein 1	1	5	5	5	5	4	4	3	3	3	4	3	3	0	0	0	0	0	0	0	0	0	4	4	4	4	4	5	3	3	3	4	4	4	3	3	3	3	3	3	5	4
O95336	O95336	3	3	3	6-phosphogluconolactonase	PGLS	6-phosphogluconolactonase	1	3	3	3	1	0	1	0	0	0	0	0	1	0	0	0	0	0	0	0	0	0	3	3	3	1	1	1	0	1	1	3	3	3	2	3	1	1	0	1	1	0
O95347	O95347	11	11	11	Structural maintenance of chromosomes protein 2	SMC2	Structural maintenance of chromosomes protein 2	1	11	11	11	0	1	0	0	1	0	0	0	0	0	0	0	0	0	0	0	0	0	0	2	1	1	2	2	8	9	7	1	0	0	0	0	0	5	5	4	0	1
O95373;O15397	O95373	10;1	10;1	10;1	Importin-7	IPO7	Importin-7	2	10	10	10	0	0	0	0	0	0	0	0	0	0	0	0	0	1	0	0	0	0	0	0	0	1	1	1	4	3	5	1	0	0	0	0	0	10	10	9	0	0
O95376	O95376	1	1	1	E3 ubiquitin-protein ligase ARIH2	ARIH2	E3 ubiquitin-protein ligase ARIH2	1	1	1	1	0	0	0	0	0	0	0	0	0	0	0	0	0	0	0	0	0	0	0	0	0	0	0	0	0	0	0	0	0	0	0	0	0	1	1	1	0	0
O95433	O95433	4	4	4	Activator of 90 kDa heat shock protein ATPase homolog 1	AHSA1	Activator of 90 kDa heat shock protein ATPase homolog 1	1	4	4	4	0	0	0	0	0	0	0	0	0	0	0	0	0	0	0	1	1	1	1	0	1	0	0	1	1	3	1	1	1	1	1	1	1	2	2	1	0	0
O95456	O95456	2	2	2	Proteasome assembly chaperone 1	PSMG1	Proteasome assembly chaperone 1	1	2	2	2	0	0	0	0	0	0	0	0	0	0	0	0	0	0	0	0	0	0	1	1	0	0	1	1	0	0	0	1	1	1	0	0	0	0	1	1	0	0
O95490	O95490	7	7	7	Latrophilin-2	LPHN2	Adhesion G protein-coupled receptor L2	1	7	7	7	0	0	0	0	0	0	0	0	0	0	0	0	0	0	0	0	0	0	2	3	2	2	5	4	4	4	6	0	1	0	0	0	1	5	4	5	0	0
O95573	O95573	4	2	2	Long-chain-fatty-acid--CoA ligase 3	ACSL3	Long-chain-fatty-acid--CoA ligase 3	1	4	2	2	0	0	0	0	0	0	0	0	0	0	0	0	0	0	0	0	0	0	1	1	1	2	2	0	2	2	3	1	1	0	0	0	0	3	3	3	0	0
O95630	O95630	5	5	5	STAM-binding protein	STAMBP	STAM-binding protein	1	5	5	5	1	0	1	0	0	0	0	0	0	1	0	0	0	0	0	1	1	1	3	1	1	2	3	3	2	1	1	0	0	0	0	0	0	0	0	2	1	0
O95631	O95631	3	3	3	Netrin-1	NTN1	Netrin-1	1	3	3	3	0	0	0	0	0	0	0	0	0	0	0	0	0	0	0	0	0	0	1	0	0	0	0	0	2	2	2	0	0	0	0	0	0	0	0	0	0	0
O95716;P20336	O95716	3;1	2;1	2;1	Ras-related protein Rab-3D	RAB3D	Ras-related protein Rab-3D	2	3	2	2	0	0	0	0	0	0	0	0	0	0	0	0	0	0	0	0	0	0	1	0	1	1	0	1	1	1	1	1	1	1	0	1	0	3	2	3	0	0
O95721	O95721	2	2	2	Synaptosomal-associated protein 29	SNAP29	Synaptosomal-associated protein 29	1	2	2	2	0	0	0	0	0	0	0	0	0	0	0	0	0	0	0	0	0	0	1	2	1	1	1	0	1	1	0	0	1	0	0	0	0	1	1	1	0	0
O95757	O95757	13	10	10	Heat shock 70 kDa protein 4L	HSPA4L	Heat shock 70 kDa protein 4L	1	13	10	10	0	0	0	0	0	0	1	2	1	0	0	1	0	0	0	0	0	0	4	2	3	5	5	4	2	3	3	3	4	3	3	1	2	10	9	10	0	0
O95782	O95782	7	2	2	AP-2 complex subunit alpha-1	AP2A1	AP-2 complex subunit alpha-1	1	7	2	2	0	0	0	0	0	0	1	0	1	0	0	1	0	0	0	0	0	0	0	0	1	3	3	3	6	6	6	3	1	1	0	0	0	4	7	7	0	0
O95801	O95801	1	1	1	Tetratricopeptide repeat protein 4	TTC4	Tetratricopeptide repeat protein 4	1	1	1	1	0	0	0	0	0	0	0	0	0	0	0	0	0	0	0	0	0	0	0	0	0	1	1	1	0	0	0	0	0	0	0	0	0	0	0	1	0	0
O95816	O95816	3	3	3	BAG family molecular chaperone regulator 2	BAG2	BAG family molecular chaperone regulator 2	1	3	3	3	0	0	0	0	0	0	0	0	0	0	0	0	0	0	0	0	0	0	0	0	1	2	1	1	1	1	1	0	0	0	0	0	0	0	0	0	0	0
O95819	O95819	21	21	13	Mitogen-activated protein kinase kinase kinase kinase 4	MAP4K4	Mitogen-activated protein kinase kinase kinase kinase 4	1	21	21	13	0	0	1	2	0	1	1	3	2	0	0	0	1	0	1	0	1	2	9	10	10	13	13	13	17	18	19	3	5	6	4	3	3	10	9	8	0	0
O95831	O95831	4	4	4	Apoptosis-inducing factor 1, mitochondrial	AIFM1	Apoptosis-inducing factor 1, mitochondrial	1	4	4	4	0	0	0	0	0	0	0	0	0	0	0	1	1	1	1	0	0	0	1	0	0	0	1	1	0	0	0	0	0	0	1	1	0	3	1	1	0	0
O95861	O95861	4	4	4	3(2),5-bisphosphate nucleotidase 1	BPNT1	3(2),5-bisphosphate nucleotidase 1	1	4	4	4	1	1	1	2	1	1	1	2	2	0	0	0	0	0	0	0	0	0	0	0	1	1	1	1	1	1	1	2	2	2	1	1	0	3	2	3	1	1
O95881	O95881	2	2	2	Thioredoxin domain-containing protein 12	TXNDC12	Thioredoxin domain-containing protein 12	1	2	2	2	1	1	1	1	1	1	0	0	1	0	0	1	1	1	1	1	1	1	0	0	0	0	0	0	1	0	0	1	1	1	1	1	1	0	1	1	1	1
O95983	O95983	1	1	1	Methyl-CpG-binding domain protein 3	MBD3	Methyl-CpG-binding domain protein 3	1	1	1	1	0	0	0	0	0	0	0	0	0	0	0	0	0	0	0	0	0	0	0	0	0	0	0	0	1	1	1	0	0	0	0	0	0	0	1	1	0	0
O96000	O96000	1	1	1	NADH dehydrogenase [ubiquinone] 1 beta subcomplex subunit 10	NDUFB10	NADH dehydrogenase [ubiquinone] 1 beta subcomplex subunit 10	1	1	1	1	0	1	0	0	1	1	0	1	1	0	0	1	1	1	1	1	1	1	0	0	0	0	0	0	0	0	0	0	0	0	0	0	0	1	1	1	0	1
O96008	O96008	7	7	7	Mitochondrial import receptor subunit TOM40 homolog	TOMM40	Mitochondrial import receptor subunit TOM40 homolog	1	7	7	7	0	0	0	0	0	0	0	0	1	0	0	0	0	0	0	0	0	0	0	0	0	0	0	0	1	0	0	0	0	0	0	0	0	4	4	6	0	0
O96013;Q9NQU5;Q9P286	O96013	7;1;1	7;1;1	7;1;1	Serine/threonine-protein kinase PAK 4	PAK4	Serine/threonine-protein kinase PAK 4	3	7	7	7	0	0	0	0	0	0	0	0	0	0	0	0	0	0	0	0	0	0	1	1	1	1	3	2	6	5	6	1	1	1	0	1	0	4	7	5	0	0
P00338;Q6ZMR3	P00338	32;2	32;2	31;1	L-lactate dehydrogenase A chain	LDHA	L-lactate dehydrogenase A chain	2	32	32	31	11	13	11	12	12	13	18	16	16	0	0	6	8	8	7	9	8	6	12	13	11	16	15	15	17	14	16	30	25	26	21	21	21	18	20	19	11	13
P00367;P49448	P00367;P49448	26;14	26;14	26;14	Glutamate dehydrogenase 1, mitochondrial;Glutamate dehydrogenase 2, mitochondrial	GLUD1;GLUD2	Glutamate dehydrogenase 1, mitochondrial;Glutamate dehydrogenase 2, mitochondrial	2	26	26	26	14	16	15	16	16	17	20	22	20	2	1	15	10	15	11	13	11	11	0	0	0	0	0	0	1	0	0	5	7	5	4	6	5	13	16	15	14	16
P00387	P00387	6	6	6	NADH-cytochrome b5 reductase 3;NADH-cytochrome b5 reductase 3 membrane-bound form;NADH-cytochrome b5 reductase 3 soluble form	CYB5R3	NADH-cytochrome b5 reductase 3	1	6	6	6	0	0	0	0	0	0	0	0	0	0	0	0	0	0	0	0	0	0	0	0	0	0	0	0	3	2	3	0	0	0	0	0	0	5	5	5	0	0
P00403	P00403	1	1	1	Cytochrome c oxidase subunit 2	MT-CO2	Cytochrome c oxidase subunit 2	1	1	1	1	1	1	0	1	0	1	1	1	1	0	0	1	1	0	1	0	0	0	0	0	0	0	0	0	0	0	0	0	0	0	0	0	0	0	0	0	1	1
P00441	P00441	11	11	11	Superoxide dismutase [Cu-Zn]	SOD1	Superoxide dismutase [Cu-Zn]	1	11	11	11	9	7	7	6	7	5	2	1	1	3	3	3	4	3	7	7	4	3	5	5	4	1	1	2	0	0	0	8	6	6	8	9	8	0	0	1	9	7
P00488	P00488	2	2	2	Coagulation factor XIII A chain	F13A1	Coagulation factor XIII A chain	1	2	2	2	0	0	0	0	0	0	0	0	0	0	0	0	0	0	0	0	0	0	0	0	0	0	0	0	2	2	2	0	0	0	0	0	0	2	2	1	0	0
P00491	P00491	11	11	11	Purine nucleoside phosphorylase	PNP	Purine nucleoside phosphorylase	1	11	11	11	0	0	0	0	0	0	1	3	0	0	0	0	0	0	0	0	0	0	0	0	0	1	2	1	1	2	2	3	2	2	1	1	1	10	9	9	0	0
P00492	P00492	9	9	9	Hypoxanthine-guanine phosphoribosyltransferase	HPRT1	Hypoxanthine-guanine phosphoribosyltransferase	1	9	9	9	0	0	0	0	0	0	0	0	0	0	0	0	0	0	0	0	0	0	1	0	1	0	2	2	6	6	7	3	2	1	0	0	0	7	7	7	0	0
P00505	P00505	12	12	12	Aspartate aminotransferase, mitochondrial	GOT2	Aspartate aminotransferase, mitochondrial	1	12	12	12	2	1	3	4	2	4	6	5	6	0	0	5	5	8	3	2	2	0	0	0	0	0	0	0	0	0	0	6	6	7	3	4	4	5	6	7	2	1
P00533;Q15303	P00533	4;1	4;1	3;0	Epidermal growth factor receptor	EGFR	Epidermal growth factor receptor	2	4	4	3	0	0	0	1	1	1	1	2	2	0	0	0	0	0	0	0	0	0	2	1	0	0	1	0	0	0	1	0	0	0	0	0	0	0	0	0	0	0
P00558;P07205	P00558	32;5	32;5	32;5	Phosphoglycerate kinase 1	PGK1	Phosphoglycerate kinase 1	2	32	32	32	11	11	10	8	12	11	15	14	12	0	0	6	6	4	4	3	3	2	17	18	16	16	17	16	17	17	18	18	22	18	19	19	15	24	25	26	11	11
P00568	P00568	4	4	4	Adenylate kinase isoenzyme 1	AK1	Adenylate kinase isoenzyme 1	1	4	4	4	0	0	0	0	0	0	1	0	0	0	0	0	0	0	0	0	0	0	0	0	0	0	0	0	1	1	2	1	0	0	0	0	0	4	4	3	0	0
P00734	P00734	9	2	2	Prothrombin;Activation peptide fragment 1;Activation peptide fragment 2;Thrombin light chain;Thrombin heavy chain	F2	Prothrombin	1	9	2	2	3	3	4	3	5	4	4	3	5	0	0	2	1	1	1	0	0	1	1	2	1	6	6	5	6	7	6	2	2	3	0	0	0	5	6	7	1	1
P00738	P00738	2	2	2	Haptoglobin;Haptoglobin alpha chain;Haptoglobin beta chain	HP	Haptoglobin	1	2	2	2	1	2	2	1	1	2	1	0	2	0	0	1	1	1	1	1	1	0	0	0	0	0	0	0	0	0	0	0	0	0	0	0	0	0	0	0	1	2
P00918	P00918	8	8	8	Carbonic anhydrase 2	CA2	Carbonic anhydrase 2	1	8	8	8	4	3	3	3	5	4	3	2	4	0	0	1	1	1	1	1	0	1	1	2	2	0	1	2	0	1	0	8	8	8	7	7	7	2	2	2	4	3
P01008	P01008	3	1	1	Antithrombin-III	SERPINC1	Antithrombin-III	1	3	1	1	2	2	2	1	1	1	2	1	3	0	0	1	0	0	0	0	0	1	1	0	1	1	1	1	1	1	2	0	0	0	0	0	0	0	1	1	1	1
P01011	P01011	2	2	2	Alpha-1-antichymotrypsin;Alpha-1-antichymotrypsin His-Pro-less	SERPINA3	Alpha-1-antichymotrypsin	1	2	2	2	1	1	2	0	1	2	2	2	2	0	0	0	0	0	0	0	0	0	0	0	0	0	0	0	0	0	0	0	0	0	0	0	0	0	0	0	1	1
P01023	P01023	13	7	5	Alpha-2-macroglobulin	A2M	Alpha-2-macroglobulin	1	13	7	5	7	8	9	8	8	7	9	8	9	1	0	1	2	3	2	0	0	0	5	5	5	7	7	7	7	7	7	0	0	0	0	0	0	2	2	3	4	6
P01024	P01024	9	2	2	Complement C3;Complement C3 beta chain;C3-beta-c;Complement C3 alpha chain;C3a anaphylatoxin;Acylation stimulating protein;Complement C3b alpha chain;Complement C3c alpha chain fragment 1;Complement C3dg fragment;Complement C3g fragment;Complement C3d fragment;Complement C3f fragment;Complement C3c alpha chain fragment 2	C3	Complement C3	1	9	2	2	1	1	1	0	0	1	1	3	3	0	0	0	0	0	0	0	0	0	3	2	3	5	5	5	8	9	8	2	2	2	1	0	0	7	5	4	0	0
P01111	P01111	11	11	2	GTPase NRas	NRAS	GTPase NRas	1	11	11	2	3	3	2	3	3	1	5	3	3	0	0	1	1	0	0	0	0	0	8	8	7	7	9	6	7	6	6	5	6	6	3	3	5	6	5	6	3	3
P01112	P01112	10	2	1	GTPase HRas;GTPase HRas, N-terminally processed	HRAS	GTPase HRas	1	10	2	1	3	3	3	4	4	2	6	4	3	0	0	1	1	0	0	0	0	0	6	6	6	7	8	5	7	5	4	4	5	4	2	3	4	5	5	5	0	1
P01570	P01570	1	1	1	Interferon alpha-14	IFNA14	Interferon alpha-14	1	1	1	1	0	0	0	0	0	0	0	0	0	0	0	0	0	0	0	0	0	0	0	0	0	0	0	0	1	1	1	0	0	0	0	0	0	1	1	1	0	0
P01591	P01591	2	2	2	Immunoglobulin J chain	IGJ	Immunoglobulin J chain	1	2	2	2	2	2	2	2	2	2	2	2	2	0	0	0	0	0	0	0	0	0	0	0	0	0	0	0	0	0	0	0	0	0	0	0	0	0	0	0	2	2
P01833	P01833	5	5	5	Polymeric immunoglobulin receptor;Secretory component	PIGR	Polymeric immunoglobulin receptor	1	5	5	5	0	0	0	0	0	0	0	0	0	4	3	2	0	0	0	0	0	0	0	0	0	0	0	0	0	0	0	0	0	0	0	0	0	0	0	0	0	0
P01860;P0DOX5;P01859;P01861;P01857	P01860;P0DOX5;P01859;P01861;P01857	2;1;1;1;1	2;1;1;1;1	2;1;1;1;1	Ig gamma-3 chain C region;Ig gamma-2 chain C region;Ig gamma-4 chain C region;Ig gamma-1 chain C region	IGHG3;IGHG2;IGHG4;IGHG1	Immunoglobulin heavy constant gamma 3;Immunoglobulin gamma-1 heavy chain;Immunoglobulin heavy constant gamma 2;Immunoglobulin heavy constant gamma 4;Immunoglobulin heavy constant gamma 1	5	2	2	2	1	1	1	1	1	1	1	1	1	0	0	1	0	1	0	0	0	0	1	1	1	1	1	1	1	1	1	1	1	1	1	1	1	1	1	1	1	1
P01876	P01876	3	3	2	Ig alpha-1 chain C region	IGHA1	Immunoglobulin heavy constant alpha 1	1	3	3	2	0	0	0	0	0	0	0	0	0	2	2	1	1	2	0	0	0	0	0	0	0	0	0	0	0	0	0	0	0	1	0	0	0	0	0	0	0	0
P0DOX2;P01877	P0DOX2;P01877	2;2	1;1	1;1	Ig alpha-2 chain C region	IGHA2	Immunoglobulin alpha-2 heavy chain;Immunoglobulin heavy constant alpha 2	2	2	1	1	0	0	0	0	0	0	0	0	0	1	0	0	0	1	0	0	0	0	0	0	0	0	0	0	0	0	0	0	0	0	0	0	0	0	0	0	0	0
P01889	P01889	10	1	1	HLA class I histocompatibility antigen, B-7 alpha chain	HLA-B	HLA class I histocompatibility antigen, B-7 alpha chain	1	10	1	1	7	6	6	4	5	5	6	4	5	1	1	5	3	2	2	2	3	2	5	6	4	7	6	6	4	5	4	6	4	6	4	3	3	4	4	4	0	0
P01892;Q09160;P30511	P01892	13;4;1	13;4;1	1;0;0	HLA class I histocompatibility antigen, A-2 alpha chain	HLA-A	HLA class I histocompatibility antigen, A-2 alpha chain	3	13	13	1	6	6	4	5	3	4	4	4	5	0	0	4	4	4	2	2	3	2	7	7	8	8	9	11	8	10	10	7	7	7	6	6	6	9	10	9	6	6
P02452	P02452	2	2	2	Collagen alpha-1(I) chain	COL1A1	Collagen alpha-1(I) chain	1	2	2	2	1	1	1	0	0	0	0	1	1	0	0	0	0	0	1	0	0	0	0	0	0	0	0	0	1	1	1	1	0	1	0	0	0	1	0	0	1	1
P02649	P02649	10	6	6	Apolipoprotein E	APOE	Apolipoprotein E	1	10	6	6	0	0	0	0	0	0	1	0	0	0	0	0	1	1	0	0	0	0	5	6	5	5	5	5	3	6	5	5	5	4	5	5	3	9	8	8	0	0
P02656	P02656	2	2	2	Apolipoprotein C-III	APOC3	Apolipoprotein C-III	1	2	2	2	1	0	1	0	0	1	0	1	1	0	0	0	0	0	1	1	1	1	1	1	1	1	1	1	1	1	1	1	1	1	1	1	1	1	1	1	1	0
P02679	P02679	1	1	1	Fibrinogen gamma chain	FGG	Fibrinogen gamma chain	1	1	1	1	0	0	0	0	0	0	0	0	0	0	0	0	0	0	0	0	0	0	0	0	0	0	0	0	1	1	1	0	0	0	0	0	0	0	0	0	0	0
P02751	P02751	54	54	54	Fibronectin;Anastellin;Ugl-Y1;Ugl-Y2;Ugl-Y3	FN1	Fibronectin	1	54	54	54	22	21	19	18	21	21	32	32	31	1	1	13	10	15	9	6	6	5	22	17	22	37	32	32	38	40	40	0	0	0	0	0	0	14	9	19	22	21
P02778	P02778	1	1	1	C-X-C motif chemokine 10;CXCL10(1-73)	CXCL10	C-X-C motif chemokine 10	1	1	1	1	0	0	0	0	0	0	0	0	0	0	0	0	0	0	0	0	0	0	0	0	0	0	0	0	0	0	0	0	0	0	0	0	0	0	1	1	0	0
P02786	P02786	25	25	25	Transferrin receptor protein 1;Transferrin receptor protein 1, serum form	TFRC	Transferrin receptor protein 1	1	25	25	25	4	4	3	0	3	4	4	7	7	0	0	0	0	0	0	0	0	0	12	13	13	18	17	19	20	18	17	13	13	13	8	5	3	19	19	17	4	4
P02794	P02794	2	2	2	Ferritin heavy chain;Ferritin heavy chain, N-terminally processed	FTH1	Ferritin heavy chain	1	2	2	2	2	1	1	1	1	2	1	1	2	0	0	0	0	1	0	0	0	0	0	0	0	0	0	0	0	0	0	0	0	0	0	0	0	0	0	0	2	1
P80297;P02795;P13640;CON__P67983;Q8N339;P04732;P80294;P04731	P80297;P02795;P13640;CON__P67983;Q8N339;P04732	3;3;3;2;2;2;1;1	3;3;3;2;2;2;1;1	3;3;3;2;2;2;1;1	Metallothionein-1X;Metallothionein-2;Metallothionein-1G;Metallothionein-1M;Metallothionein-1E	MT1X;MT2A;MT1G;MT1M;MT1E	Metallothionein-1X;Metallothionein-2;Metallothionein-1G;;Metallothionein-1M;Metallothionein-1E	8	3	3	3	2	3	3	2	2	2	0	2	1	0	0	1	1	0	1	0	0	0	1	1	1	1	1	1	1	1	1	1	1	1	0	1	1	1	1	1	2	3
P04062	P04062	3	3	3	Glucosylceramidase	GBA	Glucosylceramidase	1	3	3	3	0	0	0	0	0	0	0	0	0	0	0	0	0	0	0	0	0	0	0	0	0	0	0	0	1	1	2	0	0	0	0	0	0	3	2	3	0	0
P04066	P04066	2	2	2	Tissue alpha-L-fucosidase	FUCA1	Tissue alpha-L-fucosidase	1	2	2	2	0	0	0	0	0	0	0	0	0	0	0	0	0	0	0	0	0	0	0	0	0	0	0	0	0	0	0	0	0	0	0	0	0	1	1	2	0	0
P04075;P05062	P04075	35;1	35;1	30;0	Fructose-bisphosphate aldolase A	ALDOA	Fructose-bisphosphate aldolase A	2	35	35	30	13	13	15	12	12	10	17	19	15	2	2	11	10	8	4	6	4	8	13	12	10	16	15	15	21	18	16	24	23	23	19	21	20	25	26	26	13	13
P04080	P04080	3	3	3	Cystatin-B	CSTB	Cystatin-B	1	3	3	3	2	2	1	2	2	2	2	2	2	0	0	2	2	0	3	0	0	0	3	2	2	0	1	1	0	0	0	2	2	3	1	2	2	1	0	0	2	2
P04083	P04083	22	22	22	Annexin A1	ANXA1	Annexin A1	1	22	22	22	17	20	17	17	13	15	19	19	17	11	6	13	11	15	12	12	8	7	0	0	0	1	0	1	7	5	9	4	4	4	0	0	0	11	13	14	17	20
P04114	P04114	7	5	4	Apolipoprotein B-100;Apolipoprotein B-48	APOB	Apolipoprotein B-100	1	7	5	4	3	3	3	3	2	2	3	4	3	0	0	0	0	0	0	0	1	0	0	0	0	1	1	1	3	3	3	0	0	0	0	0	0	3	2	3	2	2
P04179	P04179	12	12	12	Superoxide dismutase [Mn], mitochondrial	SOD2	Superoxide dismutase [Mn], mitochondrial	1	12	12	12	5	5	7	5	6	6	7	7	6	2	3	10	4	6	6	9	3	5	1	0	0	0	1	0	0	0	0	2	2	2	4	3	2	0	0	0	5	5
P04181	P04181	10	10	10	Ornithine aminotransferase, mitochondrial;Ornithine aminotransferase, hepatic form;Ornithine aminotransferase, renal form	OAT	Ornithine aminotransferase, mitochondrial	1	10	10	10	0	0	0	0	0	0	0	0	0	1	0	0	0	0	0	0	0	0	0	0	0	0	0	0	0	0	0	2	2	3	1	0	1	7	8	9	0	0
P04183	P04183	2	2	2	Thymidine kinase, cytosolic	TK1	Thymidine kinase, cytosolic	1	2	2	2	0	0	0	0	0	0	0	0	0	0	0	0	0	0	0	0	0	0	0	0	0	0	0	0	1	0	0	0	0	0	0	0	0	0	2	1	0	0
P04259	P04259	25	1	0	Keratin, type II cytoskeletal 6B	KRT6B	Keratin, type II cytoskeletal 6B	1	25	1	0	16	17	13	17	18	17	19	22	20	0	0	4	5	7	4	3	5	2	0	0	0	5	4	3	18	18	17	2	3	2	1	0	0	8	10	8	0	0
P04264;CON__P04264;CON__H-INV:HIT000016045	P04264;CON__P04264	41;39;1	41;39;1	32;30;0	Keratin, type II cytoskeletal 1	KRT1	Keratin, type II cytoskeletal 1;	3	41	41	32	9	10	10	13	9	8	19	19	14	1	0	3	8	3	4	4	4	3	11	11	9	12	12	8	34	35	36	11	11	10	6	5	6	34	33	33	9	10
P04350	P04350	24	4	1	Tubulin beta-4A chain	TUBB4A	Tubulin beta-4A chain	1	24	4	1	5	3	3	6	6	4	10	10	9	0	1	2	1	2	0	0	0	0	11	9	9	15	17	13	19	20	19	9	10	11	5	3	5	21	22	21	0	0
P04406;O14556	P04406	37;1	37;1	37;1	Glyceraldehyde-3-phosphate dehydrogenase	GAPDH	Glyceraldehyde-3-phosphate dehydrogenase	2	37	37	37	19	24	18	19	21	21	26	25	26	2	1	10	9	8	7	2	4	2	23	22	23	31	29	29	22	21	20	32	32	27	26	27	28	24	20	24	19	24
P04424	P04424	2	2	2	Argininosuccinate lyase	ASL	Argininosuccinate lyase	1	2	2	2	1	0	1	0	0	0	0	0	1	0	0	0	0	0	0	0	0	0	2	1	0	1	0	1	1	0	0	0	0	0	0	0	0	1	1	1	1	0
P04626	P04626	2	1	1	Receptor tyrosine-protein kinase erbB-2	ERBB2	Receptor tyrosine-protein kinase erbB-2	1	2	1	1	0	0	0	0	0	0	1	1	1	0	0	0	0	0	0	0	0	0	0	0	0	0	1	0	1	0	1	0	0	0	0	0	0	1	1	1	0	0
P04632	P04632	2	2	2	Calpain small subunit 1	CAPNS1	Calpain small subunit 1	1	2	2	2	0	0	1	0	1	1	1	1	2	0	0	0	0	0	0	0	0	0	0	0	0	1	1	1	1	1	1	1	2	1	0	0	0	2	2	2	0	0
P04637	P04637	2	2	2	Cellular tumor antigen p53	TP53	Cellular tumor antigen p53	1	2	2	2	0	0	0	0	0	0	0	0	0	0	0	0	0	0	0	0	0	0	0	0	0	0	0	0	1	1	1	0	0	0	0	0	0	2	1	2	0	0
P19961;P04746;P04745	P19961;P04746;P04745	1;1;1	1;1;1	1;1;1	Alpha-amylase 2B;Pancreatic alpha-amylase;Alpha-amylase 1	AMY2B;AMY2A;AMY1A	Alpha-amylase 2B;Pancreatic alpha-amylase;Alpha-amylase 1	3	1	1	1	0	0	0	0	0	0	0	0	0	1	1	0	0	0	0	0	0	0	0	0	0	0	0	0	0	0	0	0	0	0	0	0	0	0	0	0	0	0
P04792	P04792	11	11	11	Heat shock protein beta-1	HSPB1	Heat shock protein beta-1	1	11	11	11	8	9	9	10	9	9	9	10	9	2	1	6	7	6	4	8	6	6	3	2	2	1	1	2	3	2	3	3	4	2	2	2	1	3	4	5	8	9
P04818	P04818	2	2	2	Thymidylate synthase	TYMS	Thymidylate synthase	1	2	2	2	0	0	0	0	0	0	0	0	0	0	0	0	0	0	0	0	0	0	0	0	0	0	0	0	1	1	0	0	0	0	0	0	0	2	2	2	0	0
P04843	P04843	25	25	25	Dolichyl-diphosphooligosaccharide--protein glycosyltransferase subunit 1	RPN1	Dolichyl-diphosphooligosaccharide--protein glycosyltransferase subunit 1	1	25	25	25	15	15	14	15	11	14	15	15	17	0	0	6	10	7	6	5	2	2	5	4	5	1	1	1	7	6	4	10	9	10	3	3	3	18	16	19	15	15
P04844	P04844	13	13	13	Dolichyl-diphosphooligosaccharide--protein glycosyltransferase subunit 2	RPN2	Dolichyl-diphosphooligosaccharide--protein glycosyltransferase subunit 2	1	13	13	13	2	3	3	3	3	2	6	9	7	0	0	2	2	1	2	1	1	1	0	0	0	2	2	3	3	4	3	3	3	3	0	0	0	8	6	8	2	3
P04899;P11488;P19087;A8MTJ3	P04899	19;2;2;2	9;0;0;0	9;0;0;0	Guanine nucleotide-binding protein G(i) subunit alpha-2	GNAI2	Guanine nucleotide-binding protein G(i) subunit alpha-2	4	19	9	9	6	6	8	7	6	7	11	10	8	0	0	2	2	3	2	2	0	3	8	8	8	13	13	15	15	17	17	8	10	8	6	8	7	15	15	15	4	4
P04920;P48751	P04920	5;2	5;2	5;2	Anion exchange protein 2	SLC4A2	Anion exchange protein 2	2	5	5	5	0	0	0	0	0	0	0	0	0	0	0	0	0	0	0	0	0	0	1	1	1	2	1	1	3	3	3	1	0	0	0	0	0	4	3	4	0	0
P04921	P04921	1	1	1	Glycophorin-C	GYPC	Glycophorin-C	1	1	1	1	0	0	0	0	0	0	0	0	0	0	0	0	0	0	0	0	0	0	1	1	1	1	1	1	1	0	1	0	0	0	0	0	0	0	0	0	0	0
P05023;P50993;Q13733;P20648	P05023	63;17;10;3	63;17;10;3	43;2;1;0	Sodium/potassium-transporting ATPase subunit alpha-1	ATP1A1	Sodium/potassium-transporting ATPase subunit alpha-1	4	63	63	43	39	34	37	34	35	41	41	41	42	2	6	22	19	27	23	19	14	13	30	28	28	34	36	36	38	37	37	38	37	35	28	29	27	43	43	45	39	34
P05026	P05026	3	3	3	Sodium/potassium-transporting ATPase subunit beta-1	ATP1B1	Sodium/potassium-transporting ATPase subunit beta-1	1	3	3	3	1	1	1	0	0	1	2	1	2	0	0	0	0	0	1	0	0	0	0	0	0	0	0	0	1	0	1	0	0	0	0	0	1	2	2	2	1	1
P05067	P05067	2	2	2	Amyloid beta A4 protein;N-APP;Soluble APP-alpha;Soluble APP-beta;C99;Beta-amyloid protein 42;Beta-amyloid protein 40;C83;P3(42);P3(40);C80;Gamma-secretase C-terminal fragment 59;Gamma-secretase C-terminal fragment 57;Gamma-secretase C-terminal fragment 50;C31	APP	Amyloid-beta A4 protein	1	2	2	2	0	0	0	0	0	0	0	0	0	0	0	0	0	0	0	0	0	0	1	1	0	1	1	0	0	1	0	0	0	0	0	0	0	1	0	1	0	0
P05093	P05093	1	1	1	Steroid 17-alpha-hydroxylase/17,20 lyase	CYP17A1	Steroid 17-alpha-hydroxylase/17,20 lyase	1	1	1	1	0	0	0	0	0	0	0	0	0	0	0	0	0	0	0	0	0	0	0	0	0	0	0	0	1	0	0	0	0	0	0	0	0	0	0	0	0	0
P05106	P05106	5	5	5	Integrin beta-3	ITGB3	Integrin beta-3	1	5	5	5	2	2	2	1	2	2	0	0	0	0	0	0	0	0	0	0	0	0	2	3	3	4	4	4	0	1	2	0	0	0	0	0	0	0	0	0	2	2
P05109	P05109	3	3	3	Protein S100-A8;Protein S100-A8, N-terminally processed	S100A8	Protein S100-A8	1	3	3	3	2	2	2	0	1	2	1	0	1	1	0	0	0	0	0	0	0	0	0	0	0	0	0	0	0	0	0	0	0	0	0	0	0	0	0	0	2	2
P05114	P05114	5	5	5	Non-histone chromosomal protein HMG-14	HMGN1	Non-histone chromosomal protein HMG-14	1	5	5	5	0	0	0	0	0	0	0	0	0	0	0	0	1	1	0	0	1	1	1	2	2	0	0	0	2	2	2	0	0	1	1	2	1	0	0	0	0	0
P05141;Q9H0C2	P05141	16;3	16;3	7;0	ADP/ATP translocase 2;ADP/ATP translocase 2, N-terminally processed	SLC25A5	ADP/ATP translocase 2	2	16	16	7	4	3	2	3	3	4	4	5	5	0	0	2	4	3	6	2	2	3	4	3	3	4	5	4	8	7	6	7	8	8	5	6	6	13	13	13	4	3
P05198	P05198	3	3	3	Eukaryotic translation initiation factor 2 subunit 1	EIF2S1	Eukaryotic translation initiation factor 2 subunit 1	1	3	3	3	1	1	1	1	1	1	1	1	1	0	0	0	0	0	0	1	1	1	1	1	1	1	1	1	1	0	1	1	2	2	1	1	1	3	2	2	1	1
P05386	P05386	7	6	6	60S acidic ribosomal protein P1	RPLP1	60S acidic ribosomal protein P1	1	7	6	6	0	0	0	0	0	0	1	1	0	1	0	0	1	0	0	0	0	0	5	2	2	6	4	4	3	3	3	1	4	5	4	2	2	3	5	4	0	0
P05387	P05387	11	11	10	60S acidic ribosomal protein P2	RPLP2	60S acidic ribosomal protein P2	1	11	11	10	1	2	2	1	3	1	3	4	4	0	0	2	1	1	1	1	0	0	3	3	4	8	7	7	6	7	6	8	10	8	6	5	5	9	8	8	1	2
P05388;Q8NHW5	P05388;Q8NHW5	14;8	14;8	14;8	60S acidic ribosomal protein P0;60S acidic ribosomal protein P0-like	RPLP0;RPLP0P6	60S acidic ribosomal protein P0;60S acidic ribosomal protein P0-like	2	14	14	14	0	0	0	0	0	0	4	4	3	0	0	0	0	0	0	0	0	0	3	4	2	7	7	8	9	9	8	10	9	10	4	4	3	9	7	9	0	0
P05412	P05412	1	1	1	Transcription factor AP-1	JUN	Transcription factor AP-1	1	1	1	1	0	0	0	0	0	0	0	0	0	0	0	0	0	0	0	0	0	0	1	1	0	1	0	1	1	0	0	0	0	0	0	0	0	1	0	0	0	0
P05423	P05423	1	1	1	DNA-directed RNA polymerase III subunit RPC4	POLR3D	DNA-directed RNA polymerase III subunit RPC4	1	1	1	1	0	0	0	0	0	0	0	0	0	0	0	0	0	0	0	0	0	0	0	0	0	0	0	0	1	1	1	0	0	0	0	0	0	0	0	0	0	0
P05455	P05455	15	15	15	Lupus La protein	SSB	Lupus La protein	1	15	15	15	0	0	0	0	0	0	0	0	0	0	0	0	0	0	0	0	0	0	5	6	6	8	6	7	12	12	11	6	6	4	3	3	3	11	12	12	0	0
P05556	P05556	19	19	19	Integrin beta-1	ITGB1	Integrin beta-1	1	19	19	19	8	7	6	9	9	9	12	9	9	1	1	3	6	5	3	3	2	1	6	6	6	8	8	8	13	12	12	3	5	4	3	3	3	13	13	11	8	7
P05771	P05771	3	2	2	Protein kinase C beta type	PRKCB	Protein kinase C beta type	1	3	2	2	0	0	0	0	0	0	0	0	0	0	0	0	0	0	0	0	0	0	1	1	0	0	1	0	0	1	1	0	0	0	0	0	0	2	1	1	0	0
P05783	P05783	2	1	1	Keratin, type I cytoskeletal 18	KRT18	Keratin, type I cytoskeletal 18	1	2	1	1	2	2	2	2	2	2	2	2	1	0	0	0	0	1	0	1	1	0	1	1	1	0	1	1	1	1	1	1	1	1	1	1	1	1	1	1	1	1
P05976;P08590	P05976;P08590	2;2	2;2	2;2	Myosin light chain 1/3, skeletal muscle isoform;Myosin light chain 3	MYL1;MYL3	Myosin light chain 1/3, skeletal muscle isoform;Myosin light chain 3	2	2	2	2	1	1	1	1	0	0	1	1	1	0	0	1	1	0	2	1	1	2	0	0	1	0	0	0	1	1	1	0	0	0	0	0	0	1	1	1	1	1
P06132	P06132	2	2	2	Uroporphyrinogen decarboxylase	UROD	Uroporphyrinogen decarboxylase	1	2	2	2	0	0	0	0	0	0	0	0	0	0	0	0	0	0	0	0	0	0	0	0	0	0	0	0	1	2	2	1	1	0	0	0	0	2	2	2	0	0
P06241	P06241	13	6	6	Tyrosine-protein kinase Fyn	FYN	Tyrosine-protein kinase Fyn	1	13	6	6	1	1	1	1	1	0	0	0	1	0	0	0	0	0	0	0	0	0	2	2	2	7	6	6	12	11	10	1	2	2	1	1	1	8	8	9	0	0
P06280	P06280	6	6	6	Alpha-galactosidase A	GLA	Alpha-galactosidase A	1	6	6	6	0	0	0	0	0	0	0	0	0	0	0	0	0	0	0	0	0	0	0	1	0	3	2	2	4	5	4	1	4	2	2	0	2	6	5	6	0	0
P06396	P06396	14	1	1	Gelsolin	GSN	Gelsolin	1	14	1	1	5	4	3	5	2	4	5	7	5	0	0	3	3	3	3	1	1	1	6	3	3	7	7	6	6	7	7	4	3	2	0	0	0	10	8	7	0	0
P06454	P06454	5	5	5	Prothymosin alpha;Prothymosin alpha, N-terminally processed;Thymosin alpha-1	PTMA	Prothymosin alpha	1	5	5	5	3	3	3	2	2	3	2	2	2	2	2	2	2	2	2	2	2	2	4	4	4	4	4	4	2	2	3	5	4	4	4	4	4	3	3	3	3	3
P06493;Q00534;P50750;Q96Q40;O94921;Q07002;Q00536;Q00537;Q9NYV4;Q14004	P06493	10;1;1;1;1;1;1;1;1;1	10;1;1;1;1;1;1;1;1;1	8;0;0;0;0;0;0;0;0;0	Cyclin-dependent kinase 1	CDK1	Cyclin-dependent kinase 1	10	10	10	8	1	1	1	1	1	1	0	1	1	0	0	0	1	1	1	0	0	0	3	3	2	2	4	4	8	8	7	2	2	2	1	1	1	9	8	7	1	1
P06576	P06576	24	24	24	ATP synthase subunit beta, mitochondrial	ATP5B	ATP synthase subunit beta, mitochondrial	1	24	24	24	8	6	3	5	6	7	13	14	12	0	0	8	3	7	9	7	2	6	1	1	0	1	1	1	3	4	2	11	11	12	5	4	5	19	21	21	8	6
P06702	P06702	2	2	2	Protein S100-A9	S100A9	Protein S100-A9	1	2	2	2	2	2	2	2	2	2	2	2	2	0	0	2	0	2	2	1	0	0	0	0	0	0	0	0	0	0	0	0	0	0	0	0	0	0	0	0	2	2
P06703	P06703	8	8	8	Protein S100-A6	S100A6	Protein S100-A6	1	8	8	8	8	7	8	5	5	5	4	4	5	1	1	3	4	3	2	5	4	6	0	0	0	0	0	0	0	0	0	0	0	0	0	0	0	1	0	0	8	7
P06730;A6NMX2	P06730	4;1	4;1	4;1	Eukaryotic translation initiation factor 4E	EIF4E	Eukaryotic translation initiation factor 4E	2	4	4	4	0	0	0	0	0	0	0	0	0	0	0	0	0	0	0	0	0	0	0	0	0	0	0	0	3	3	4	0	0	0	0	0	0	2	3	3	0	0
P06733;P13929	P06733	60;6	60;6	53;0	Alpha-enolase	ENO1	Alpha-enolase	2	60	60	53	34	33	31	32	29	29	34	35	35	5	4	20	12	15	17	13	9	10	36	36	39	42	42	43	27	27	26	49	47	49	49	47	47	33	30	31	34	33
P06737	P06737	16	16	13	Glycogen phosphorylase, liver form	PYGL	Glycogen phosphorylase, liver form	1	16	16	13	0	0	0	0	0	0	2	1	1	0	0	0	0	1	0	0	0	0	2	2	0	0	0	0	4	4	6	2	5	2	1	2	2	11	10	9	0	0
P06744;CON__Q3ZBD7	P06744	22;5	22;5	22;5	Glucose-6-phosphate isomerase	GPI	Glucose-6-phosphate isomerase	2	22	22	22	12	14	12	14	13	11	12	14	12	1	2	5	6	3	6	3	4	3	10	12	9	12	12	16	2	2	2	20	19	21	15	14	13	10	11	10	12	14
P06746	P06746	1	1	1	DNA polymerase beta	POLB	DNA polymerase beta	1	1	1	1	0	0	0	0	0	0	0	0	0	0	0	0	0	0	0	0	0	0	0	0	0	0	1	0	1	1	1	0	0	0	0	0	0	0	0	0	0	0
P06748	P06748	14	14	14	Nucleophosmin	NPM1	Nucleophosmin	1	14	14	14	0	1	1	0	0	0	0	0	0	0	0	0	0	0	0	0	0	0	10	11	10	8	11	9	9	8	8	8	7	7	8	6	6	9	8	7	0	1
P06753	P06753	9	4	4	Tropomyosin alpha-3 chain	TPM3	Tropomyosin alpha-3 chain	1	9	4	4	4	5	6	6	5	5	7	6	6	0	1	4	3	3	3	2	2	2	1	1	0	1	1	1	3	4	4	2	3	4	2	4	3	8	8	8	3	2
P06756	P06756	11	11	11	Integrin alpha-V;Integrin alpha-V heavy chain;Integrin alpha-V light chain	ITGAV	Integrin alpha-V	1	11	11	11	1	1	1	1	0	0	0	0	1	0	0	0	0	0	0	0	0	0	2	1	1	1	2	2	9	10	10	0	0	0	1	1	1	5	4	4	1	1
P07099	P07099	3	3	3	Epoxide hydrolase 1	EPHX1	Epoxide hydrolase 1	1	3	3	3	0	0	0	0	0	0	0	0	0	0	0	0	0	0	0	0	0	0	0	0	0	0	0	0	1	2	1	0	0	0	0	0	0	3	3	3	0	0
P07195;P07864	P07195	28;1	27;0	27;0	L-lactate dehydrogenase B chain	LDHB	L-lactate dehydrogenase B chain	2	28	27	27	12	11	12	9	7	11	10	12	11	1	1	5	5	4	6	6	4	6	16	16	18	12	12	14	12	12	13	26	25	25	18	18	18	17	16	16	12	11
P07199	P07199	3	3	3	Major centromere autoantigen B	CENPB	Major centromere autoantigen B	1	3	3	3	0	0	0	0	0	0	0	0	0	0	0	0	0	0	0	0	0	0	0	1	1	1	1	1	2	3	3	0	0	0	0	0	0	0	0	0	0	0
P07237	P07237	19	19	19	Protein disulfide-isomerase	P4HB	Protein disulfide-isomerase	1	19	19	19	12	11	10	13	10	12	15	13	12	2	1	8	7	6	4	5	4	3	2	3	2	2	4	1	7	4	5	12	8	10	7	7	6	14	14	10	12	11
P07305	P07305	9	9	9	Histone H1.0;Histone H1.0, N-terminally processed	H1F0	Histone H1.0	1	9	9	9	0	0	0	0	0	0	0	0	0	0	0	0	0	0	0	0	0	0	4	4	5	3	4	4	7	8	7	1	2	2	0	1	1	2	3	3	0	0
P07339	P07339	2	2	2	Cathepsin D;Cathepsin D light chain;Cathepsin D heavy chain	CTSD	Cathepsin D	1	2	2	2	1	0	0	0	1	0	0	1	1	0	0	0	1	0	0	0	0	0	0	0	0	0	0	0	0	0	0	0	0	0	0	0	0	2	2	2	1	0
P07355;A6NMY6	P07355;A6NMY6	39;26	39;26	39;26	Annexin A2;Putative annexin A2-like protein	ANXA2;ANXA2P2	Annexin A2;Putative annexin A2-like protein	2	39	39	39	26	25	24	29	27	25	26	29	27	10	11	23	17	22	17	22	18	17	2	3	4	3	4	5	17	18	16	6	6	7	6	8	6	23	24	24	26	25
P07358	P07358	3	3	3	Complement component C8 beta chain	C8B	Complement component C8 beta chain	1	3	3	3	2	1	1	1	1	1	1	2	1	0	0	0	0	0	0	1	0	0	0	1	1	1	2	2	2	2	2	0	0	0	0	0	0	0	0	0	2	1
P07384	P07384	4	4	4	Calpain-1 catalytic subunit	CAPN1	Calpain-1 catalytic subunit	1	4	4	4	0	0	0	0	1	0	2	2	2	0	0	0	0	0	0	0	0	0	0	0	0	0	0	0	1	3	2	0	0	0	0	0	0	1	1	0	0	0
P07437;A6NNZ2	P07437	26;8	6;0	5;0	Tubulin beta chain	TUBB	Tubulin beta chain	2	26	6	5	4	3	6	5	5	4	10	9	10	0	1	2	0	2	1	0	0	0	12	11	11	17	19	16	22	23	22	13	15	15	9	8	9	24	25	23	1	1
P07585	P07585	1	1	1	Decorin	DCN	Decorin	1	1	1	1	0	0	0	0	0	0	0	0	0	0	0	0	0	0	0	0	0	0	1	1	1	1	1	0	0	0	0	1	1	1	0	0	0	0	0	0	0	0
P07602	P07602	2	2	2	Prosaposin;Saposin-A;Saposin-B-Val;Saposin-B;Saposin-C;Saposin-D	PSAP	Prosaposin	1	2	2	2	0	0	0	0	0	0	0	1	1	0	0	0	0	0	0	0	0	0	0	0	0	1	1	0	1	1	1	0	0	0	0	0	0	1	1	1	0	0
P07737	P07737	18	18	14	Profilin-1	PFN1	Profilin-1	1	18	18	14	8	9	9	6	8	9	9	7	7	0	0	4	3	4	3	3	1	1	9	7	6	10	9	8	8	7	6	9	9	10	11	11	12	10	11	11	8	9
P07741	P07741	10	10	10	Adenine phosphoribosyltransferase	APRT	Adenine phosphoribosyltransferase	1	10	10	10	1	1	1	1	1	1	2	1	2	0	0	0	0	0	0	0	0	0	2	2	1	5	4	3	9	9	8	0	1	1	1	1	1	10	10	10	1	1
P07814	P07814	36	36	36	Bifunctional glutamate/proline--tRNA ligase;Glutamate--tRNA ligase;Proline--tRNA ligase	EPRS	Bifunctional glutamate/proline--tRNA ligase	1	36	36	36	0	0	0	0	0	0	3	6	2	0	0	0	0	1	0	0	0	0	5	4	4	8	13	8	23	27	24	5	6	9	4	3	3	28	31	28	0	0
P07858	P07858	1	1	1	Cathepsin B;Cathepsin B light chain;Cathepsin B heavy chain	CTSB	Cathepsin B	1	1	1	1	0	0	0	0	0	0	0	0	0	0	0	0	0	0	0	0	0	0	0	0	0	0	0	0	0	0	0	0	0	0	0	0	0	1	1	1	0	0
P07900;Q14568;Q58FG0;Q58FF6;Q58FG1	P07900	55;8;4;4;1	38;2;3;0;0	38;2;3;0;0	Heat shock protein HSP 90-alpha	HSP90AA1	Heat shock protein HSP 90-alpha	5	55	38	38	11	13	13	12	15	12	19	21	19	1	1	5	9	3	3	1	4	0	23	23	24	40	40	37	42	41	38	40	39	39	30	29	31	42	42	42	6	8
P07910;P0DMR1;O60812;B7ZW38;B2RXH8	P07910	12;5;5;5;5	12;5;5;5;5	12;5;5;5;5	Heterogeneous nuclear ribonucleoproteins C1/C2	HNRNPC	Heterogeneous nuclear ribonucleoproteins C1/C2	5	12	12	12	0	1	1	0	0	0	0	0	0	0	0	0	0	0	0	0	0	0	10	7	7	8	6	8	9	9	8	5	7	6	6	5	5	7	7	7	0	1
P07911	P07911	2	2	2	Uromodulin;Uromodulin, secreted form	UMOD	Uromodulin	1	2	2	2	0	0	0	0	0	0	0	0	0	0	0	0	0	0	0	0	0	0	0	0	0	0	0	0	2	2	2	0	0	0	0	0	0	0	0	0	0	0
P07942	P07942	10	10	10	Laminin subunit beta-1	LAMB1	Laminin subunit beta-1	1	10	10	10	0	0	0	0	0	0	0	1	1	0	0	1	1	0	0	0	0	0	1	0	0	5	4	2	7	6	7	0	0	1	0	0	0	4	6	7	0	0
P07947;P06239;P09769	P07947	17;1;1	16;1;1	10;0;0	Tyrosine-protein kinase Yes	YES1	Tyrosine-protein kinase Yes	3	17	16	10	1	1	1	1	1	0	0	0	2	0	0	0	0	0	0	0	0	0	3	3	3	6	5	6	15	13	13	1	3	3	1	1	1	11	12	11	1	1
P07948;P08631	P07948	17;2	17;2	16;1	Tyrosine-protein kinase Lyn	LYN	Tyrosine-protein kinase Lyn	2	17	17	16	0	0	0	0	0	0	1	0	0	0	0	0	0	0	0	0	0	0	3	2	2	3	4	4	12	12	12	3	3	2	1	0	0	13	14	14	0	0
P07954	P07954	6	6	6	Fumarate hydratase, mitochondrial	FH	Fumarate hydratase, mitochondrial	1	6	6	6	3	3	3	4	3	3	5	5	3	0	0	3	3	2	3	3	1	4	0	0	0	0	1	0	0	0	0	5	3	3	3	3	3	4	3	4	3	3
P08133	P08133	52	52	52	Annexin A6	ANXA6	Annexin A6	1	52	52	52	2	3	4	3	2	3	4	2	7	0	0	0	0	0	0	0	0	1	15	15	15	23	22	22	34	37	31	28	27	29	20	17	18	38	39	39	2	3
P08195	P08195	37	37	37	4F2 cell-surface antigen heavy chain	SLC3A2	4F2 cell-surface antigen heavy chain	1	37	37	37	29	31	30	23	24	22	25	23	24	5	5	22	15	21	18	11	14	10	13	11	14	11	11	11	15	14	15	12	12	10	10	12	11	19	19	16	29	31
P08237	P08237	7	6	6	ATP-dependent 6-phosphofructokinase, muscle type	PFKM	ATP-dependent 6-phosphofructokinase, muscle type	1	7	6	6	0	0	0	0	0	0	0	0	0	0	0	0	0	0	0	0	0	1	0	0	0	0	0	0	5	4	5	0	0	0	0	0	0	6	6	6	0	0
P08238;Q58FF7	P08238	56;18	56;18	35;9	Heat shock protein HSP 90-beta	HSP90AB1	Heat shock protein HSP 90-beta	2	56	56	35	17	12	13	13	16	14	24	26	23	0	0	5	8	2	3	1	7	0	27	29	26	34	37	36	42	37	39	36	39	36	33	27	32	40	41	41	17	12
P08243	P08243	8	8	8	Asparagine synthetase [glutamine-hydrolyzing]	ASNS	Asparagine synthetase [glutamine-hydrolyzing]	1	8	8	8	0	0	0	0	0	0	0	0	0	0	0	0	0	0	0	0	0	0	1	1	1	2	2	1	5	5	5	3	1	2	1	1	1	7	6	8	0	0
P08559	P08559	3	3	3	Pyruvate dehydrogenase E1 component subunit alpha, somatic form, mitochondrial	PDHA1	Pyruvate dehydrogenase E1 component subunit alpha, somatic form, mitochondrial	1	3	3	3	0	0	0	0	0	0	0	0	0	0	0	0	0	0	0	0	0	0	0	0	0	0	0	0	1	0	1	0	0	0	0	0	0	0	2	2	0	0
P08567	P08567	3	3	3	Pleckstrin	PLEK	Pleckstrin	1	3	3	3	0	0	0	0	0	0	0	0	0	0	0	0	0	0	0	0	0	0	0	0	0	2	2	2	3	2	2	0	0	0	0	0	0	1	1	2	0	0
P08572	P08572	3	3	3	Collagen alpha-2(IV) chain;Canstatin	COL4A2	Collagen alpha-2(IV) chain	1	3	3	3	0	1	1	2	1	2	3	2	2	0	0	0	1	1	0	0	0	0	1	0	0	1	2	2	3	3	3	0	0	0	0	0	0	0	0	0	0	1
P08574	P08574	3	3	3	Cytochrome c1, heme protein, mitochondrial	CYC1	Cytochrome c1, heme protein, mitochondrial	1	3	3	3	1	0	1	1	1	1	2	1	2	0	0	1	1	1	1	0	0	1	0	0	0	0	0	0	1	0	0	0	0	0	0	0	0	2	1	1	1	0
P08621	P08621	15	15	15	U1 small nuclear ribonucleoprotein 70 kDa	SNRNP70	U1 small nuclear ribonucleoprotein 70 kDa	1	15	15	15	0	0	0	0	0	0	0	0	0	0	0	0	0	0	0	0	0	0	10	10	10	13	13	12	12	13	13	9	10	10	7	5	6	14	14	12	0	0
P08648	P08648	5	5	5	Integrin alpha-5;Integrin alpha-5 heavy chain;Integrin alpha-5 light chain	ITGA5	Integrin alpha-5	1	5	5	5	2	3	3	3	2	3	2	3	2	0	0	1	1	1	2	0	0	0	4	3	2	3	3	4	1	1	3	3	2	2	2	1	2	3	3	3	2	3
P08670;P17661;P41219	P08670	32;4;3	32;4;3	29;2;2	Vimentin	VIM	Vimentin	3	32	32	29	6	8	3	1	6	5	5	5	4	1	0	3	3	5	2	1	2	2	9	9	11	14	14	15	21	17	17	18	16	17	11	13	9	23	25	21	6	8
P08708	P08708	7	7	7	40S ribosomal protein S17	RPS17	40S ribosomal protein S17	1	7	7	7	0	0	0	0	0	0	0	0	0	0	0	0	0	0	0	0	0	0	3	5	4	5	5	6	6	6	6	3	3	2	1	1	0	6	5	5	0	0
P08754	P08754	27	27	18	Guanine nucleotide-binding protein G(k) subunit alpha	GNAI3	Guanine nucleotide-binding protein G(k) subunit alpha	1	27	27	18	5	4	4	5	5	5	11	9	9	0	0	2	3	3	1	1	1	1	6	6	8	17	17	18	21	22	22	11	12	10	6	6	6	22	23	23	5	4
P08758	P08758	35	35	35	Annexin A5	ANXA5	Annexin A5	1	35	35	35	23	26	23	21	22	21	21	20	21	1	2	18	14	13	15	16	7	10	7	7	7	5	6	5	14	12	15	12	16	15	15	12	13	24	24	24	23	26
P08865	P08865	12	12	12	40S ribosomal protein SA	RPSA	40S ribosomal protein SA	1	12	12	12	2	1	1	2	2	1	4	4	3	1	0	1	1	0	1	0	1	2	3	5	3	9	8	7	9	10	10	6	6	6	2	2	2	10	11	11	2	1
P09104	P09104	12	5	5	Gamma-enolase	ENO2	Gamma-enolase	1	12	5	5	4	2	3	2	4	4	4	3	3	1	0	1	1	1	1	1	0	0	5	5	5	5	4	4	3	4	3	6	5	7	7	8	6	6	7	4	0	0
P09132	P09132	1	1	1	Signal recognition particle 19 kDa protein	SRP19	Signal recognition particle 19 kDa protein	1	1	1	1	0	0	0	0	0	0	0	0	0	0	0	0	0	0	0	0	0	0	1	1	1	1	1	1	1	1	1	1	1	1	1	0	0	1	1	1	0	0
P09211	P09211	16	16	16	Glutathione S-transferase P	GSTP1	Glutathione S-transferase P	1	16	16	16	12	13	12	12	13	12	14	13	14	1	1	7	6	8	8	4	5	5	7	6	8	6	8	8	7	6	7	10	8	6	8	7	7	11	10	10	12	13
P09382	P09382	4	4	4	Galectin-1	LGALS1	Galectin-1	1	4	4	4	2	2	2	2	2	2	4	4	3	0	0	2	3	1	2	2	1	2	0	0	0	0	0	0	0	0	0	0	0	0	0	0	0	0	0	0	2	2
P09429;B2RPK0	P09429	3;1	3;1	3;1	High mobility group protein B1	HMGB1	High mobility group protein B1	2	3	3	3	0	0	0	0	0	0	0	0	0	0	0	0	0	0	0	0	0	0	1	1	0	2	2	1	2	2	1	1	1	1	1	1	0	3	3	3	0	0
P09471	P09471	4	2	2	Guanine nucleotide-binding protein G(o) subunit alpha	GNAO1	Guanine nucleotide-binding protein G(o) subunit alpha	1	4	2	2	1	1	1	1	1	1	2	2	2	0	0	1	1	1	1	1	0	1	1	1	2	2	2	2	3	3	3	3	2	1	1	1	1	4	4	4	0	0
P09496	P09496	9	9	9	Clathrin light chain A	CLTA	Clathrin light chain A	1	9	9	9	0	0	0	0	0	0	0	0	1	0	0	0	0	0	0	0	0	0	8	9	9	8	8	8	5	5	5	3	4	4	4	5	3	1	1	2	0	0
P09497	P09497	7	7	7	Clathrin light chain B	CLTB	Clathrin light chain B	1	7	7	7	3	4	4	2	3	2	3	1	1	0	0	1	0	2	0	1	2	1	5	5	5	5	6	6	4	3	3	4	2	2	3	3	2	3	3	3	3	4
P09525	P09525	31	31	31	Annexin A4	ANXA4	Annexin A4	1	31	31	31	23	27	23	22	23	22	24	25	25	3	2	14	15	13	16	12	13	6	3	2	3	2	3	2	4	10	8	4	3	4	3	3	3	11	13	12	23	27
P09543	P09543	23	23	23	2,3-cyclic-nucleotide 3-phosphodiesterase	CNP	2,3-cyclic-nucleotide 3-phosphodiesterase	1	23	23	23	0	0	0	0	1	0	3	2	2	0	0	0	0	0	0	0	0	0	6	7	6	10	8	8	21	19	19	6	7	7	2	1	3	18	19	18	0	0
P09622	P09622	8	8	8	Dihydrolipoyl dehydrogenase, mitochondrial	DLD	Dihydrolipoyl dehydrogenase, mitochondrial	1	8	8	8	1	2	1	1	2	0	4	2	3	0	0	2	2	3	2	0	2	0	0	0	0	0	0	0	0	0	0	5	5	6	2	3	2	7	7	6	1	2
P09651;Q32P51	P09651;Q32P51	11;6	11;6	11;6	Heterogeneous nuclear ribonucleoprotein A1;Heterogeneous nuclear ribonucleoprotein A1, N-terminally processed;Heterogeneous nuclear ribonucleoprotein A1-like 2	HNRNPA1;HNRNPA1L2	Heterogeneous nuclear ribonucleoprotein A1;Heterogeneous nuclear ribonucleoprotein A1-like 2	2	11	11	11	1	1	1	0	0	1	1	1	0	0	0	0	2	2	1	1	1	0	2	4	4	2	2	3	5	7	7	7	6	7	5	4	4	9	7	10	1	1
P09661	P09661	5	5	5	U2 small nuclear ribonucleoprotein A	SNRPA1	U2 small nuclear ribonucleoprotein A	1	5	5	5	0	0	0	0	0	0	0	0	0	0	0	0	0	0	0	0	0	0	0	0	0	0	1	0	2	3	2	1	1	1	1	0	1	1	3	1	0	0
P09758	P09758	7	7	7	Tumor-associated calcium signal transducer 2	TACSTD2	Tumor-associated calcium signal transducer 2	1	7	7	7	6	7	5	7	6	6	7	7	7	1	1	3	1	3	0	1	2	3	0	0	0	0	0	0	0	0	0	0	0	0	0	0	0	0	0	0	6	7
P09874	P09874	112	112	112	Poly [ADP-ribose] polymerase 1	PARP1	Poly [ADP-ribose] polymerase 1	1	112	112	112	1	0	0	1	1	1	1	1	1	0	1	0	0	0	0	0	1	0	89	88	89	100	97	96	76	72	72	50	49	46	36	36	31	55	57	54	1	0
P09936	P09936	9	9	9	Ubiquitin carboxyl-terminal hydrolase isozyme L1	UCHL1	Ubiquitin carboxyl-terminal hydrolase isozyme L1	1	9	9	9	0	0	0	0	0	0	0	0	0	0	0	0	0	0	0	0	0	0	3	4	4	3	5	5	3	2	2	4	4	4	5	5	4	6	7	5	0	0
P09960	P09960	7	7	7	Leukotriene A-4 hydrolase	LTA4H	Leukotriene A-4 hydrolase	1	7	7	7	1	0	0	1	0	0	1	1	1	0	0	0	0	0	0	0	0	0	0	0	0	1	1	2	0	0	0	1	2	2	2	2	1	4	4	5	1	0
P09972	P09972	6	1	1	Fructose-bisphosphate aldolase C	ALDOC	Fructose-bisphosphate aldolase C	1	6	1	1	0	0	2	2	1	2	1	2	2	0	0	2	0	1	1	0	0	0	2	0	2	3	3	2	3	2	2	5	4	3	4	3	3	5	5	4	0	0
P0C0L4;P0C0L5	P0C0L4;P0C0L5	18;17	9;9	9;9	Complement C4-A;Complement C4 beta chain;Complement C4-A alpha chain;C4a anaphylatoxin;C4b-A;C4d-A;Complement C4 gamma chain;Complement C4-B;Complement C4 beta chain;Complement C4-B alpha chain;C4a anaphylatoxin;C4b-B;C4d-B;Complement C4 gamma chain	C4A;C4B	Complement C4-A;Complement C4-B	2	18	9	9	9	9	9	9	9	9	13	10	12	0	2	7	7	5	4	3	4	3	4	4	5	8	5	6	11	10	10	2	1	2	1	1	1	8	8	7	8	8
P0C0S5;Q71UI9	P0C0S5;Q71UI9	18;17	16;15	16;15	Histone H2A.Z;Histone H2A.V	H2AFZ;H2AFV	Histone H2A.Z;Histone H2A.V	2	18	16	16	0	0	0	1	1	1	1	1	2	0	0	0	0	0	0	0	0	0	18	18	18	13	14	14	10	11	10	9	10	10	9	8	7	7	6	6	0	0
Q99878;Q96KK5;P0C0S8;Q9BTM1	Q99878;Q96KK5;P0C0S8;Q9BTM1	20;20;20;19	20;20;20;19	0;0;0;0	Histone H2A type 1-J;Histone H2A type 1-H;Histone H2A type 1;Histone H2A.J	HIST1H2AJ;HIST1H2AH;HIST1H2AG;H2AFJ	Histone H2A type 1-J;Histone H2A type 1-H;Histone H2A type 1;Histone H2A.J	4	20	20	0	3	3	4	5	4	4	4	4	5	2	1	0	0	0	4	0	0	1	20	19	19	19	18	17	16	16	17	15	14	14	16	15	15	11	9	10	3	3
P47985;P0C7P4	P47985;P0C7P4	2;2	2;2	2;2	Cytochrome b-c1 complex subunit Rieske, mitochondrial;Cytochrome b-c1 complex subunit 11;Putative cytochrome b-c1 complex subunit Rieske-like protein 1	UQCRFS1;UQCRFS1P1	Cytochrome b-c1 complex subunit Rieske, mitochondrial;Putative cytochrome b-c1 complex subunit Rieske-like protein 1	2	2	2	2	0	0	0	0	1	0	1	1	1	0	0	2	2	1	0	1	0	0	0	0	0	0	0	0	0	0	0	0	0	0	0	0	0	1	1	1	0	0
P0CG35;P0CG34	P0CG35;P0CG34	2;2	2;2	2;2	Thymosin beta-15B;Thymosin beta-15A	TMSB15B;TMSB15A	Thymosin beta-15B;Thymosin beta-15A	2	2	2	2	0	0	0	0	0	0	0	0	0	0	0	0	0	0	0	0	0	0	1	1	1	1	1	1	1	1	1	1	1	1	1	1	1	1	1	2	0	0
P0DMN0;P0DMM9	P0DMN0;P0DMM9	1;1	1;1	1;1	Sulfotransferase 1A4;Sulfotransferase 1A3	SULT1A4;SULT1A3	Sulfotransferase 1A4;Sulfotransferase 1A3	2	1	1	1	1	0	0	0	0	0	0	0	0	0	0	0	0	0	0	0	0	0	0	0	0	0	0	0	0	0	0	0	0	0	0	0	0	0	0	0	1	0
P0DMV9;P0DMV8	P0DMV9;P0DMV8	74;74	74;74	52;52	Heat shock 70 kDa protein 1B;Heat shock 70 kDa protein 1A	HSPA1B;HSPA1A	Heat shock 70 kDa protein 1B;Heat shock 70 kDa protein 1A	2	74	74	52	20	23	19	20	16	19	29	30	25	0	1	8	4	7	8	2	3	2	64	61	58	61	61	62	56	56	53	51	51	51	43	46	43	43	40	43	20	23
P0DN76;Q01081;Q8WU68	P0DN76;Q01081;Q8WU68	8;8;4	8;8;4	8;8;4	Splicing factor U2AF 35 kDa subunit;Splicing factor U2AF 26 kDa subunit	U2AF1;U2AF1L4	Splicing factor U2AF 35 kDa subunit-like protein;Splicing factor U2AF 35 kDa subunit;Splicing factor U2AF 26 kDa subunit	3	8	8	8	0	0	0	0	0	0	0	0	0	0	0	0	0	0	0	0	0	0	3	3	3	6	6	6	6	6	6	3	3	3	2	0	1	7	6	7	0	0
P0DN79;P35520	P0DN79;P35520	7;7	7;7	7;7	Cystathionine beta-synthase	CBS	Cystathionine beta-synthase-like protein;Cystathionine beta-synthase	2	7	7	7	0	0	0	0	0	0	0	0	0	0	0	0	0	0	0	0	0	0	1	1	1	2	2	2	0	4	3	0	1	2	1	1	1	4	4	5	0	0
P0DP25;P0DP24;P0DP23;P27482	P0DP25;P0DP24;P0DP23	14;14;14;1	14;14;14;1	14;14;14;1			Calmodulin-3;Calmodulin-2;Calmodulin-1	4	14	14	14	3	3	3	3	3	3	2	1	1	2	3	3	5	5	3	5	5	6	3	4	4	3	2	2	7	8	8	6	4	6	8	7	10	13	13	13	3	3
P10301	P10301	4	2	2	Ras-related protein R-Ras	RRAS	Ras-related protein R-Ras	1	4	2	2	0	0	0	0	0	0	1	1	1	0	0	0	0	1	1	1	1	0	1	1	1	2	1	1	3	3	3	1	1	1	0	0	0	4	4	3	0	0
P30459;P10314;P16189;P30512	P30459;P10314;P16189;P30512	11;11;10;9	1;1;0;0	0;0;0;0	HLA class I histocompatibility antigen, A-74 alpha chain;HLA class I histocompatibility antigen, A-32 alpha chain;HLA class I histocompatibility antigen, A-31 alpha chain;HLA class I histocompatibility antigen, A-29 alpha chain	HLA-A	HLA class I histocompatibility antigen, A-74 alpha chain;HLA class I histocompatibility antigen, A-32 alpha chain;HLA class I histocompatibility antigen, A-31 alpha chain;HLA class I histocompatibility antigen, A-29 alpha chain	4	11	1	0	9	9	7	9	6	7	7	8	9	0	0	6	5	5	3	2	3	2	3	4	4	4	4	6	4	5	4	4	3	3	3	3	3	3	4	4	1	1
P10316;P01891	P10316;P01891	12;11	1;1	0;0	HLA class I histocompatibility antigen, A-69 alpha chain;HLA class I histocompatibility antigen, A-68 alpha chain	HLA-A	HLA class I histocompatibility antigen, A-69 alpha chain;HLA class I histocompatibility antigen, A-68 alpha chain	2	12	1	0	7	7	5	6	4	5	5	5	6	1	1	5	5	5	2	2	4	3	5	6	7	6	7	9	8	9	8	5	5	5	4	4	4	8	9	9	1	1
P10412;Q02539;P16401;P22492	P10412	31;12;9;5	31;12;9;5	8;0;0;0	Histone H1.4	HIST1H1E	Histone H1.4	4	31	31	8	1	0	0	0	1	1	0	0	0	1	0	0	0	1	0	1	1	0	29	28	28	30	30	30	19	20	19	17	15	14	17	18	20	12	10	10	1	0
P10515	P10515	2	2	2	Dihydrolipoyllysine-residue acetyltransferase component of pyruvate dehydrogenase complex, mitochondrial	DLAT	Dihydrolipoyllysine-residue acetyltransferase component of pyruvate dehydrogenase complex, mitochondrial	1	2	2	2	1	0	0	0	0	0	1	1	1	0	0	0	0	0	0	0	0	0	0	0	0	0	0	0	0	1	1	0	0	0	0	0	0	1	1	2	1	0
P10586	P10586	12	12	9	Receptor-type tyrosine-protein phosphatase F	PTPRF	Receptor-type tyrosine-protein phosphatase F	1	12	12	9	0	0	0	0	0	0	0	0	0	0	0	0	0	0	0	0	0	0	1	1	2	6	4	6	9	9	9	2	1	2	0	0	0	11	11	11	0	0
P10599	P10599	10	10	10	Thioredoxin	TXN	Thioredoxin	1	10	10	10	2	1	2	2	2	1	2	2	2	1	0	1	1	1	1	0	0	0	3	3	3	3	4	4	6	6	6	3	3	4	2	2	2	7	8	7	2	1
P10620	P10620	1	1	1	Microsomal glutathione S-transferase 1	MGST1	Microsomal glutathione S-transferase 1	1	1	1	1	1	1	1	1	1	1	1	1	1	0	0	1	1	0	1	1	0	1	0	0	0	0	0	0	0	0	0	0	0	0	0	0	0	0	0	0	1	1
P10644	P10644	7	7	7	cAMP-dependent protein kinase type I-alpha regulatory subunit;cAMP-dependent protein kinase type I-alpha regulatory subunit, N-terminally processed	PRKAR1A	cAMP-dependent protein kinase type I-alpha regulatory subunit	1	7	7	7	0	0	0	0	0	0	0	0	0	0	0	0	0	0	0	0	0	0	1	2	1	2	5	5	5	5	6	2	2	3	0	1	0	6	5	5	0	0
P10768	P10768	10	10	10	S-formylglutathione hydrolase	ESD	S-formylglutathione hydrolase	1	10	10	10	0	0	0	0	0	0	1	1	0	0	0	0	0	0	0	0	0	0	0	0	0	4	4	4	3	4	4	4	2	2	0	1	0	6	9	7	0	0
P10809	P10809	46	46	46	60 kDa heat shock protein, mitochondrial	HSPD1	60 kDa heat shock protein, mitochondrial	1	46	46	46	17	17	17	19	17	16	27	23	21	5	5	21	18	21	20	17	14	16	3	3	4	7	4	6	8	10	9	26	23	24	15	15	13	31	31	31	17	17
P10909	P10909	3	3	3	Clusterin;Clusterin beta chain;Clusterin alpha chain	CLU	Clusterin	1	3	3	3	1	1	1	1	0	0	0	1	0	0	0	0	0	0	0	0	0	0	1	0	0	1	0	1	2	1	2	0	0	0	0	0	0	0	0	0	1	1
P11021	P11021	38	37	37	78 kDa glucose-regulated protein	HSPA5	Endoplasmic reticulum chaperone BiP	1	38	37	37	27	26	26	22	25	24	29	27	27	1	2	20	18	20	16	17	12	14	14	14	13	11	10	10	12	12	15	22	21	18	18	14	19	25	26	23	26	25
P11047	P11047	26	26	26	Laminin subunit gamma-1	LAMC1	Laminin subunit gamma-1	1	26	26	26	0	0	0	0	0	0	0	0	0	0	0	0	0	0	0	0	0	0	6	8	8	16	18	17	17	18	17	2	3	2	3	3	2	13	14	14	0	0
P11142;P54652	P11142	72;15	68;12	65;9	Heat shock cognate 71 kDa protein	HSPA8	Heat shock cognate 71 kDa protein	2	72	68	65	26	30	27	28	23	24	31	29	29	0	1	9	9	12	9	6	5	4	60	60	57	54	53	57	48	48	48	49	45	48	42	41	40	41	40	40	26	28
P11166	P11166	6	6	6	Solute carrier family 2, facilitated glucose transporter member 1	SLC2A1	Solute carrier family 2, facilitated glucose transporter member 1	1	6	6	6	0	0	0	0	1	1	1	1	1	0	0	0	0	0	0	0	0	0	3	4	3	3	3	4	5	4	5	2	1	3	2	1	1	5	5	5	0	0
P11171	P11171	19	19	19	Protein 4.1	EPB41	Protein 4.1	1	19	19	19	0	1	2	0	0	1	1	1	1	0	0	0	1	0	0	0	0	0	9	10	9	9	9	8	10	11	9	8	9	9	5	6	5	14	13	13	0	1
P11172	P11172	3	3	3	Uridine 5-monophosphate synthase;Orotate phosphoribosyltransferase;Orotidine 5-phosphate decarboxylase	UMPS	Uridine 5-monophosphate synthase	1	3	3	3	0	0	0	0	0	0	0	0	0	0	0	0	0	0	0	0	0	0	0	0	0	0	0	0	2	1	2	0	0	0	0	0	0	2	3	3	0	0
P11216;P11217	P11216;P11217	6;3	3;0	3;0	Glycogen phosphorylase, brain form;Glycogen phosphorylase, muscle form	PYGB;PYGM	Glycogen phosphorylase, brain form;Glycogen phosphorylase, muscle form	2	6	3	3	1	1	1	1	1	1	3	2	2	1	1	1	0	0	1	1	1	1	0	0	0	1	0	0	1	1	2	1	0	0	0	0	0	4	4	5	1	1
P11233	P11233	17	17	7	Ras-related protein Ral-A	RALA	Ras-related protein Ral-A	1	17	17	7	2	2	1	1	1	3	3	2	4	0	0	0	0	0	0	0	0	0	6	6	6	9	8	6	13	13	14	8	7	8	4	3	6	12	13	13	2	2
P11234	P11234	17	7	7	Ras-related protein Ral-B	RALB	Ras-related protein Ral-B	1	17	7	7	1	1	1	0	1	1	1	1	3	0	0	0	0	0	1	0	0	0	5	5	6	7	6	4	14	14	13	8	4	4	3	4	5	11	12	12	0	0
P11279	P11279	3	3	3	Lysosome-associated membrane glycoprotein 1	LAMP1	Lysosome-associated membrane glycoprotein 1	1	3	3	3	0	1	0	0	1	1	1	1	1	0	0	0	0	0	0	0	0	0	0	0	0	0	1	0	2	2	2	0	0	0	0	0	0	3	1	3	0	1
P11310	P11310	3	3	3	Medium-chain specific acyl-CoA dehydrogenase, mitochondrial	ACADM	Medium-chain specific acyl-CoA dehydrogenase, mitochondrial	1	3	3	3	0	0	0	0	0	0	0	0	0	0	0	0	0	0	0	0	0	0	0	0	0	0	0	0	0	0	0	0	0	0	0	0	0	1	1	3	0	0
P11387;Q969P6	P11387	34;3	34;3	34;3	DNA topoisomerase 1	TOP1	DNA topoisomerase 1	2	34	34	34	0	1	0	0	0	0	0	1	0	0	0	0	0	0	0	0	0	0	21	22	22	19	21	17	27	26	24	3	3	3	2	0	0	13	10	9	0	1
P11388	P11388	19	19	15	DNA topoisomerase 2-alpha	TOP2A	DNA topoisomerase 2-alpha	1	19	19	15	0	0	0	0	0	0	0	0	0	0	0	0	0	0	0	0	0	0	0	0	0	7	5	5	17	14	18	1	2	1	1	0	1	11	10	8	0	0
P11413	P11413	7	7	7	Glucose-6-phosphate 1-dehydrogenase	G6PD	Glucose-6-phosphate 1-dehydrogenase	1	7	7	7	1	0	0	1	2	0	2	2	2	0	0	0	0	0	0	0	0	0	1	1	1	1	0	1	2	3	2	1	1	1	1	2	2	6	6	5	1	0
P11532	P11532	4	4	4	Dystrophin	DMD	Dystrophin	1	4	4	4	0	0	0	0	0	1	1	1	1	0	0	0	0	0	0	0	0	0	1	0	0	0	1	0	1	2	1	0	0	1	0	0	0	0	2	2	0	0
P11586	P11586	38	38	38	C-1-tetrahydrofolate synthase, cytoplasmic;Methylenetetrahydrofolate dehydrogenase;Methenyltetrahydrofolate cyclohydrolase;Formyltetrahydrofolate synthetase;C-1-tetrahydrofolate synthase, cytoplasmic, N-terminally processed	MTHFD1	C-1-tetrahydrofolate synthase, cytoplasmic	1	38	38	38	1	1	2	1	2	1	3	3	3	0	0	0	1	0	0	1	0	0	14	12	14	17	18	18	24	26	26	14	15	13	10	10	10	29	32	30	1	1
P11717	P11717	6	6	6	Cation-independent mannose-6-phosphate receptor	IGF2R	Cation-independent mannose-6-phosphate receptor	1	6	6	6	0	0	0	0	0	0	0	0	0	0	0	0	0	0	0	0	0	1	0	0	0	0	1	1	4	3	4	0	0	0	0	1	0	1	1	0	0	0
P11766	P11766	8	8	8	Alcohol dehydrogenase class-3	ADH5	Alcohol dehydrogenase class-3	1	8	8	8	0	0	0	0	0	0	0	0	1	0	0	0	0	0	0	0	0	0	0	1	2	3	3	3	4	4	4	3	2	4	2	1	2	8	7	8	0	0
P11802	P11802	3	2	2	Cyclin-dependent kinase 4	CDK4	Cyclin-dependent kinase 4	1	3	2	2	1	1	1	1	1	1	0	1	1	0	0	0	1	1	1	0	0	0	1	1	2	1	1	2	2	3	3	1	1	1	0	0	0	3	2	3	0	0
P11908	P11908	9	2	2	Ribose-phosphate pyrophosphokinase 2	PRPS2	Ribose-phosphate pyrophosphokinase 2	1	9	2	2	0	0	0	0	0	0	0	0	1	0	0	0	0	0	0	0	0	0	1	0	0	1	2	4	6	7	7	3	3	3	2	0	0	9	8	7	0	0
P11940;Q9H361;Q4VXU2;Q5JQF8;Q96DU9	P11940;Q9H361	18;9;4;1;1	18;9;4;1;1	14;8;3;1;1	Polyadenylate-binding protein 1;Polyadenylate-binding protein 3	PABPC1;PABPC3	Polyadenylate-binding protein 1;Polyadenylate-binding protein 3	5	18	18	14	1	0	0	0	0	0	0	0	0	0	0	0	0	0	0	0	0	0	8	9	7	7	6	9	10	11	12	12	12	13	9	9	9	12	12	12	1	0
P12004	P12004	14	14	14	Proliferating cell nuclear antigen	PCNA	Proliferating cell nuclear antigen	1	14	14	14	0	0	0	0	0	0	0	0	0	0	0	0	0	0	0	1	0	0	3	4	5	8	4	6	8	9	7	9	8	8	9	9	9	11	12	10	0	0
P12081;P49590	P12081	3;1	3;1	3;1	Histidine--tRNA ligase, cytoplasmic	HARS	Histidine--tRNA ligase, cytoplasmic	2	3	3	3	0	0	0	0	0	1	0	0	1	0	0	0	0	0	0	0	0	0	0	0	0	1	1	0	0	1	0	1	1	0	0	1	0	3	2	3	0	0
P12109	P12109	3	3	3	Collagen alpha-1(VI) chain	COL6A1	Collagen alpha-1(VI) chain	1	3	3	3	0	0	0	0	0	0	0	0	0	0	0	0	0	0	0	0	0	0	0	2	0	1	2	1	2	2	3	0	0	0	0	0	0	0	0	0	0	0
P12235	P12235	12	2	2	ADP/ATP translocase 1	SLC25A4	ADP/ATP translocase 1	1	12	2	2	3	2	1	2	2	3	2	3	2	0	0	1	2	1	4	0	0	1	1	1	1	3	3	2	6	4	5	4	4	4	1	2	2	11	11	10	0	0
P12236	P12236	16	8	5	ADP/ATP translocase 3;ADP/ATP translocase 3, N-terminally processed	SLC25A6	ADP/ATP translocase 3	1	16	8	5	4	3	2	3	3	4	3	4	3	0	0	2	4	3	6	1	2	2	1	2	1	3	3	2	7	6	7	5	6	5	2	3	3	15	15	14	1	1
P12259	P12259	13	2	2	Coagulation factor V;Coagulation factor V heavy chain;Coagulation factor V light chain	F5	Coagulation factor V	1	13	2	2	3	3	5	2	3	3	3	2	3	0	0	1	2	0	1	2	1	0	5	4	5	7	7	7	8	7	9	9	8	10	3	3	4	9	9	9	0	1
P12268;P20839	P12268	14;1	14;1	14;1	Inosine-5-monophosphate dehydrogenase 2	IMPDH2	Inosine-5-monophosphate dehydrogenase 2	2	14	14	14	0	0	0	0	1	0	1	0	0	0	0	0	0	0	0	0	0	0	2	3	3	6	4	8	14	13	11	3	6	5	1	1	2	11	12	11	0	0
P12273	P12273	3	3	3	Prolactin-inducible protein	PIP	Prolactin-inducible protein	1	3	3	3	1	1	1	1	1	1	1	0	1	3	2	2	2	2	2	1	0	1	0	0	0	0	0	0	0	0	0	0	0	0	0	0	0	0	0	0	1	1
P12277;P06732	P12277	28;1	28;1	28;1	Creatine kinase B-type	CKB	Creatine kinase B-type	2	28	28	28	0	0	0	0	0	0	0	0	0	0	0	0	0	0	0	0	0	0	15	14	14	20	22	23	17	17	16	24	23	21	16	16	16	21	22	22	0	0
P12429	P12429	9	9	9	Annexin A3	ANXA3	Annexin A3	1	9	9	9	5	6	6	7	5	6	6	6	5	1	0	4	4	4	4	3	3	2	0	0	0	0	0	0	1	1	0	0	0	0	0	0	0	0	0	0	5	6
P12532;P17540	P12532	4;1	4;1	4;1	Creatine kinase U-type, mitochondrial	CKMT1A	Creatine kinase U-type, mitochondrial	2	4	4	4	1	0	1	0	1	2	2	4	2	0	0	2	3	1	3	0	0	0	0	0	0	0	0	0	1	1	0	0	0	0	0	0	0	2	0	2	1	0
P12814;P35609;Q08043	P12814	19;8;6	9;1;0	9;1;0	Alpha-actinin-1	ACTN1	Alpha-actinin-1	3	19	9	9	9	9	8	10	7	8	13	12	13	0	0	4	3	5	6	3	2	4	2	1	0	1	1	1	1	1	0	10	9	10	6	6	6	10	11	10	4	5
P12830	P12830	1	1	1	Cadherin-1;E-Cad/CTF1;E-Cad/CTF2;E-Cad/CTF3	CDH1	Cadherin-1	1	1	1	1	0	0	0	0	0	0	1	1	1	0	0	0	0	0	0	0	0	0	0	0	0	0	0	0	0	1	0	0	0	0	0	0	0	0	1	0	0	0
P12931;Q9H3Y6;P42685;P08581;Q04912	P12931	10;1;1;1;1	6;1;1;1;1	6;1;1;1;1	Proto-oncogene tyrosine-protein kinase Src	SRC	Proto-oncogene tyrosine-protein kinase Src	5	10	6	6	0	0	0	0	0	0	0	0	0	0	0	0	0	0	0	0	0	0	3	3	3	3	4	4	4	3	4	1	2	1	0	0	1	5	6	6	0	0
P12956	P12956	24	24	24	X-ray repair cross-complementing protein 6	XRCC6	X-ray repair cross-complementing protein 6	1	24	24	24	0	0	0	0	0	0	0	0	0	0	0	0	0	1	0	0	0	0	10	9	7	15	16	16	22	19	20	3	2	2	1	0	2	12	13	13	0	0
P13010	P13010	35	35	35	X-ray repair cross-complementing protein 5	XRCC5	X-ray repair cross-complementing protein 5	1	35	35	35	0	1	1	1	0	1	1	0	1	1	0	0	1	0	0	0	0	0	11	11	11	12	16	14	32	33	32	3	3	3	2	3	2	16	19	19	0	1
P13073	P13073	4	4	4	Cytochrome c oxidase subunit 4 isoform 1, mitochondrial	COX4I1	Cytochrome c oxidase subunit 4 isoform 1, mitochondrial	1	4	4	4	2	2	2	2	1	1	2	2	2	0	1	1	2	2	4	2	2	1	0	0	0	0	0	0	0	0	1	0	0	0	0	0	0	0	0	0	2	2
P13224	P13224	1	1	1	Platelet glycoprotein Ib beta chain	GP1BB	Platelet glycoprotein Ib beta chain	1	1	1	1	0	0	0	0	0	0	0	0	0	0	0	0	0	0	0	0	0	0	1	1	1	1	1	1	1	1	1	0	0	0	0	0	0	1	0	1	0	0
P13489	P13489	9	9	9	Ribonuclease inhibitor	RNH1	Ribonuclease inhibitor	1	9	9	9	0	0	0	0	0	0	2	1	2	0	0	0	0	0	0	0	0	0	0	0	0	1	1	1	2	4	3	1	0	0	0	0	0	7	7	8	0	0
P13591	P13591	3	3	3	Neural cell adhesion molecule 1	NCAM1	Neural cell adhesion molecule 1	1	3	3	3	0	0	0	0	0	0	0	0	0	0	0	0	0	0	0	0	0	0	1	1	1	0	1	1	3	2	0	0	0	1	0	0	0	3	3	3	0	0
P13611	P13611	4	4	4	Versican core protein	VCAN	Versican core protein	1	4	4	4	0	0	0	0	0	0	0	0	0	0	0	0	0	0	0	0	0	0	3	3	3	2	3	2	0	1	0	1	1	0	1	1	0	0	0	0	0	0
P13612	P13612	1	1	1	Integrin alpha-4	ITGA4	Integrin alpha-4	1	1	1	1	0	0	0	0	0	0	0	0	0	0	0	0	0	0	0	0	0	0	0	0	1	1	1	1	1	1	1	0	0	0	0	0	0	0	0	0	0	0
P13637	P13637	23	3	3	Sodium/potassium-transporting ATPase subunit alpha-3	ATP1A3	Sodium/potassium-transporting ATPase subunit alpha-3	1	23	3	3	16	15	15	13	13	15	15	16	16	0	3	9	9	14	9	8	6	9	13	12	12	15	16	15	14	14	14	15	16	14	13	11	12	15	15	15	0	0
P13639	P13639	46	46	45	Elongation factor 2	EEF2	Elongation factor 2	1	46	46	45	7	3	4	3	6	3	11	11	10	0	1	3	3	4	2	1	1	1	17	16	16	31	30	26	36	35	38	24	24	26	17	19	16	38	39	39	7	3
P13667	P13667	23	23	23	Protein disulfide-isomerase A4	PDIA4	Protein disulfide-isomerase A4	1	23	23	23	9	8	6	7	7	6	7	11	9	0	0	10	6	8	4	1	5	3	2	1	1	0	0	0	3	2	3	7	7	6	6	7	5	18	18	19	9	8
P13693	P13693	2	2	2	Translationally-controlled tumor protein	TPT1	Translationally-controlled tumor protein	1	2	2	2	0	0	0	0	0	0	0	0	0	0	0	0	0	0	0	0	0	0	0	1	0	0	0	0	0	1	1	0	0	0	0	0	0	2	2	2	0	0
P13797;P13796	P13797	40;6	40;6	38;6	Plastin-3	PLS3	Plastin-3	2	40	40	38	5	2	2	2	3	3	4	6	6	0	0	0	0	2	0	0	1	1	5	6	7	7	6	7	18	16	15	29	24	24	18	16	17	36	38	36	5	2
P13798	P13798	8	8	8	Acylamino-acid-releasing enzyme	APEH	Acylamino-acid-releasing enzyme	1	8	8	8	1	1	1	1	1	1	0	1	0	0	0	2	1	1	2	0	1	1	3	3	2	1	1	0	1	3	1	6	5	4	5	4	5	5	5	4	1	1
P13804	P13804	7	7	7	Electron transfer flavoprotein subunit alpha, mitochondrial	ETFA	Electron transfer flavoprotein subunit alpha, mitochondrial	1	7	7	7	0	0	0	0	0	0	1	1	0	0	0	0	0	0	0	0	0	0	0	0	0	0	0	0	0	0	0	1	0	1	0	0	0	6	6	6	0	0
P13861;P31323	P13861	14;1	14;1	14;1	cAMP-dependent protein kinase type II-alpha regulatory subunit	PRKAR2A	cAMP-dependent protein kinase type II-alpha regulatory subunit	2	14	14	14	0	0	0	0	0	0	1	1	0	0	0	0	0	1	0	0	0	0	1	0	1	5	6	5	8	8	8	2	3	4	1	0	0	11	12	11	0	0
P13928;Q5VT79	P13928;Q5VT79	9;8	9;8	9;8	Annexin A8;Annexin A8-like protein 2	ANXA8;ANXA8L2	Annexin A8;Annexin A8-like protein 1	2	9	9	9	7	7	7	7	7	6	7	7	8	0	0	5	4	6	4	3	2	1	1	1	1	1	1	1	1	1	1	0	0	0	0	0	0	0	0	0	7	7
P13987	P13987	8	8	8	CD59 glycoprotein	CD59	CD59 glycoprotein	1	8	8	8	7	6	6	6	5	5	6	6	6	0	0	2	1	1	2	2	2	2	7	7	6	8	8	8	6	6	6	6	7	6	4	4	5	4	4	4	7	6
P14174	P14174	7	7	7	Macrophage migration inhibitory factor	MIF	Macrophage migration inhibitory factor	1	7	7	7	7	7	7	7	6	6	3	4	4	1	1	3	3	5	3	3	2	3	5	6	6	3	3	3	1	4	2	5	4	6	6	6	6	3	3	2	7	7
P14209	P14209	3	3	3	CD99 antigen	CD99	CD99 antigen	1	3	3	3	0	1	1	0	1	1	1	1	1	0	0	0	1	0	0	1	0	1	2	2	1	3	3	1	2	3	3	2	1	1	2	1	2	2	2	2	0	1
P14314	P14314	11	11	11	Glucosidase 2 subunit beta	PRKCSH	Glucosidase 2 subunit beta	1	11	11	11	7	6	7	7	5	5	9	10	8	2	1	4	6	5	5	3	5	4	2	1	1	1	0	1	1	1	1	2	3	3	3	3	2	5	6	6	7	6
P14324	P14324	7	7	7	Farnesyl pyrophosphate synthase	FDPS	Farnesyl pyrophosphate synthase	1	7	7	7	2	0	0	2	0	1	1	0	1	0	0	0	0	0	0	0	0	0	0	0	0	0	0	0	1	2	2	1	1	0	0	0	0	6	4	3	2	0
P14384	P14384	2	2	2	Carboxypeptidase M	CPM	Carboxypeptidase M	1	2	2	2	0	0	0	0	0	0	0	0	0	0	0	0	0	0	0	0	0	0	0	0	0	1	1	0	1	0	1	0	0	0	0	0	0	2	2	2	0	0
P14406	P14406	2	2	2	Cytochrome c oxidase subunit 7A2, mitochondrial	COX7A2	Cytochrome c oxidase subunit 7A2, mitochondrial	1	2	2	2	1	1	1	0	1	1	1	1	1	0	0	1	1	1	0	0	0	0	0	0	0	0	0	0	0	0	0	0	0	0	0	0	0	0	0	1	1	1
P14543	P14543	40	40	39	Nidogen-1	NID1	Nidogen-1	1	40	40	39	0	0	0	0	0	1	0	0	0	0	0	0	0	0	0	0	0	0	21	20	21	31	34	32	25	25	24	13	16	16	5	6	5	19	24	16	0	0
P14550	P14550	3	3	3	Alcohol dehydrogenase [NADP(+)]	AKR1A1	Alcohol dehydrogenase [NADP(+)]	1	3	3	3	0	0	0	0	0	0	0	0	0	0	0	0	0	0	0	0	0	0	0	0	0	0	0	0	1	0	1	0	1	0	0	0	0	1	2	1	0	0
P14618;P30613	P14618	50;2	50;2	50;2	Pyruvate kinase PKM	PKM	Pyruvate kinase PKM	2	50	50	50	16	15	20	18	18	19	26	32	26	0	0	9	5	7	12	6	2	3	22	23	21	37	36	37	29	32	29	37	36	36	24	24	24	34	35	33	16	15
P14625;Q58FF3	P14625	47;3	46;3	46;3	Endoplasmin	HSP90B1	Endoplasmin	2	47	46	46	28	27	26	22	23	22	35	32	33	3	4	15	16	14	14	11	9	10	8	8	8	11	12	13	16	10	15	16	22	23	10	11	9	29	30	28	28	27
P14635	P14635	1	1	1	G2/mitotic-specific cyclin-B1	CCNB1	G2/mitotic-specific cyclin-B1	1	1	1	1	0	0	0	0	0	0	0	0	0	0	0	0	0	0	0	0	0	0	1	1	1	1	1	1	1	1	1	1	1	0	1	0	0	1	0	0	0	0
P63162;P14678	P63162;P14678	2;2	2;2	2;2	Small nuclear ribonucleoprotein-associated protein N;Small nuclear ribonucleoprotein-associated proteins B and B	SNRPN;SNRPB	Small nuclear ribonucleoprotein-associated protein N;Small nuclear ribonucleoprotein-associated proteins B and B	2	2	2	2	0	0	0	0	0	0	0	0	0	0	0	0	0	0	0	0	0	0	1	1	1	1	1	1	1	1	2	1	0	0	0	0	0	1	1	1	0	0
P14866	P14866	9	9	9	Heterogeneous nuclear ribonucleoprotein L	HNRNPL	Heterogeneous nuclear ribonucleoprotein L	1	9	9	9	0	0	0	0	0	0	0	0	0	0	0	0	0	0	0	0	0	0	1	2	2	2	4	3	5	3	4	3	2	2	1	0	1	8	9	7	0	0
P14868	P14868	14	14	14	Aspartate--tRNA ligase, cytoplasmic	DARS	Aspartate--tRNA ligase, cytoplasmic	1	14	14	14	0	0	1	0	1	1	1	1	1	0	0	0	1	0	1	0	0	0	0	0	0	3	3	2	12	12	14	1	0	2	0	0	0	13	13	13	0	0
P14923	P14923	29	29	26	Junction plakoglobin	JUP	Junction plakoglobin	1	29	29	26	9	9	10	6	8	9	14	20	17	0	0	3	2	2	2	1	2	1	9	9	8	18	18	18	17	21	21	8	10	9	4	3	3	22	21	20	9	9
P14927	P14927	3	3	3	Cytochrome b-c1 complex subunit 7	UQCRB	Cytochrome b-c1 complex subunit 7	1	3	3	3	3	3	3	3	3	2	3	3	3	0	0	3	2	2	1	1	1	1	0	0	0	0	0	0	0	0	0	0	0	0	0	0	0	1	3	1	3	3
P15104	P15104	4	4	4	Glutamine synthetase	GLUL	Glutamine synthetase	1	4	4	4	2	3	2	2	3	2	2	2	3	1	0	3	2	3	2	3	2	2	1	1	3	2	1	1	0	0	0	1	2	0	1	2	1	0	1	0	2	3
P15121;C9JRZ8	P15121	8;1	8;1	8;1	Aldose reductase	AKR1B1	Aldose reductase	2	8	8	8	1	1	1	0	1	0	1	1	0	0	0	0	0	0	0	0	0	0	3	3	3	4	3	3	3	2	3	4	4	4	3	3	4	6	5	6	1	1
P15144	P15144	18	18	18	Aminopeptidase N	ANPEP	Aminopeptidase N	1	18	18	18	13	13	13	13	13	13	12	12	10	1	4	8	10	9	12	5	6	12	0	0	0	0	0	0	0	0	0	0	0	0	0	0	0	0	0	0	13	13
P15170;Q8IYD1	P15170;Q8IYD1	6;4	6;4	6;4	Eukaryotic peptide chain release factor GTP-binding subunit ERF3A;Eukaryotic peptide chain release factor GTP-binding subunit ERF3B	GSPT1;GSPT2	Eukaryotic peptide chain release factor GTP-binding subunit ERF3A;Eukaryotic peptide chain release factor GTP-binding subunit ERF3B	2	6	6	6	0	0	0	0	0	0	0	0	0	0	0	0	0	0	0	0	0	0	0	0	0	0	0	0	3	2	4	0	1	0	0	0	0	4	5	5	0	0
P15260	P15260	2	2	2	Interferon gamma receptor 1	IFNGR1	Interferon gamma receptor 1	1	2	2	2	0	0	0	0	0	0	0	0	0	0	0	0	0	0	0	0	0	0	2	2	2	2	2	2	1	1	2	0	0	0	0	0	0	0	1	0	0	0
P15311	P15311	51	38	36	Ezrin	EZR	Ezrin	1	51	38	36	19	21	17	18	13	16	21	20	20	0	2	7	2	3	4	1	3	4	34	32	32	39	39	37	33	32	33	42	36	34	29	28	27	35	33	35	14	16
P15374	P15374	2	2	2	Ubiquitin carboxyl-terminal hydrolase isozyme L3	UCHL3	Ubiquitin carboxyl-terminal hydrolase isozyme L3	1	2	2	2	0	0	0	0	0	0	0	0	0	0	0	0	0	0	0	0	0	0	0	0	1	1	1	1	2	2	2	1	2	2	1	1	1	2	2	2	0	0
P15531	P15531	11	6	6	Nucleoside diphosphate kinase A	NME1	Nucleoside diphosphate kinase A	1	11	6	6	3	3	3	2	4	1	4	5	4	0	0	1	1	2	1	2	2	1	4	4	3	7	7	7	8	7	6	7	5	6	6	5	5	11	10	10	2	2
P15586	P15586	4	4	4	N-acetylglucosamine-6-sulfatase	GNS	N-acetylglucosamine-6-sulfatase	1	4	4	4	0	0	0	0	0	0	0	0	0	0	0	0	0	0	0	0	0	0	0	0	1	1	0	1	0	0	0	0	1	1	1	1	1	3	4	4	0	0
P15880	P15880	29	29	29	40S ribosomal protein S2	RPS2	40S ribosomal protein S2	1	29	29	29	4	2	1	2	2	3	5	4	5	0	1	1	0	1	0	0	0	1	20	17	15	21	22	22	18	17	17	15	17	16	12	14	13	17	16	16	4	2
P15924	P15924	6	6	6	Desmoplakin	DSP	Desmoplakin	1	6	6	6	1	1	0	0	1	0	3	1	1	0	0	0	0	0	0	0	0	0	0	0	0	0	0	0	2	2	3	0	0	0	0	0	0	2	2	2	1	1
P15927	P15927	5	5	5	Replication protein A 32 kDa subunit	RPA2	Replication protein A 32 kDa subunit	1	5	5	5	1	0	0	0	0	0	0	0	0	0	0	0	0	0	0	0	0	0	0	0	1	2	0	1	4	3	4	0	1	0	0	0	0	4	2	5	1	0
P15941	P15941	3	3	3	Mucin-1;Mucin-1 subunit alpha;Mucin-1 subunit beta	MUC1	Mucin-1	1	3	3	3	3	3	2	3	3	3	3	3	3	0	0	1	0	2	1	1	0	1	0	0	0	0	0	0	0	0	0	0	0	0	0	0	0	0	0	0	3	3
P16070	P16070	8	8	8	CD44 antigen	CD44	CD44 antigen	1	8	8	8	5	5	5	4	6	4	7	6	6	0	0	4	1	2	3	2	1	1	1	2	1	1	2	1	1	0	0	1	1	1	1	1	1	0	2	2	5	5
P16104;Q96QV6	P16104;Q96QV6	14;9	4;3	2;1	Histone H2AX;Histone H2A type 1-A	H2AFX;HIST1H2AA	Histone H2AX;Histone H2A type 1-A	2	14	4	2	1	1	1	1	2	3	2	2	3	1	1	0	0	0	2	0	0	1	14	14	13	14	13	12	12	12	11	9	7	8	9	10	10	8	8	8	0	0
P16144	P16144	22	22	22	Integrin beta-4	ITGB4	Integrin beta-4	1	22	22	22	13	12	15	14	14	12	16	16	15	0	0	4	2	2	3	1	1	2	0	0	0	0	0	0	0	0	0	0	0	0	0	0	0	0	1	0	13	12
P16152	P16152	12	12	10	Carbonyl reductase [NADPH] 1	CBR1	Carbonyl reductase [NADPH] 1	1	12	12	10	0	0	0	0	0	0	1	1	1	0	0	0	0	0	0	0	0	0	0	0	0	5	5	6	7	6	7	3	2	2	1	2	0	7	8	8	0	0
P16278	P16278	3	3	3	Beta-galactosidase	GLB1	Beta-galactosidase	1	3	3	3	0	0	0	0	0	0	0	0	0	0	0	0	0	0	0	0	0	0	0	0	0	0	0	0	2	0	1	1	1	1	1	1	1	3	3	3	0	0
P16402	P16402	28	6	6	Histone H1.3	HIST1H1D	Histone H1.3	1	28	6	6	1	0	0	0	0	0	0	1	0	0	0	0	0	0	0	0	0	0	24	25	23	26	26	27	19	19	19	15	13	12	15	16	16	9	9	7	0	0
P16403	P16403	29	7	7	Histone H1.2	HIST1H1C	Histone H1.2	1	29	7	7	1	0	0	0	0	0	0	0	0	0	0	0	0	0	0	0	0	0	25	25	25	26	26	27	20	21	20	17	15	12	15	16	17	12	11	11	0	0
P16435	P16435	2	2	2	NADPH--cytochrome P450 reductase	POR	NADPH--cytochrome P450 reductase	1	2	2	2	0	0	0	0	0	0	0	0	0	0	0	0	0	0	0	0	0	0	0	0	0	0	0	0	0	0	0	0	0	0	0	0	0	2	1	1	0	0
P16615;O14983;Q93084	P16615	10;4;3	10;4;3	10;4;3	Sarcoplasmic/endoplasmic reticulum calcium ATPase 2	ATP2A2	Sarcoplasmic/endoplasmic reticulum calcium ATPase 2	3	10	10	10	3	4	3	4	1	1	4	3	4	0	0	1	0	0	0	0	0	0	1	0	0	0	0	0	3	2	1	2	0	0	0	0	0	10	9	8	3	4
P16949	P16949	10	10	7	Stathmin	STMN1	Stathmin	1	10	10	7	0	0	0	0	0	0	0	0	0	0	0	0	0	0	0	0	0	0	8	8	8	7	7	9	5	5	5	6	7	6	7	6	6	6	6	5	0	0
P16989	P16989	11	4	4	Y-box-binding protein 3	YBX3	Y-box-binding protein 3	1	11	4	4	0	0	0	0	0	0	0	0	0	0	0	1	0	0	0	1	0	0	6	7	9	6	7	6	5	6	6	5	1	2	5	3	3	4	6	5	0	0
P17066;P48741	P17066;P48741	13;7	2;2	2;2	Heat shock 70 kDa protein 6;Putative heat shock 70 kDa protein 7	HSPA6;HSPA7	Heat shock 70 kDa protein 6;Putative heat shock 70 kDa protein 7	2	13	2	2	8	8	7	8	7	7	10	8	8	0	0	2	2	3	2	1	2	1	13	13	11	13	13	12	13	13	13	11	12	12	12	12	12	10	11	11	2	2
P17096	P17096	6	6	6	High mobility group protein HMG-I/HMG-Y	HMGA1	High mobility group protein HMG-I/HMG-Y	1	6	6	6	0	0	0	0	0	0	0	0	0	0	0	0	0	0	0	0	0	0	3	3	4	5	5	5	3	4	3	0	1	0	3	2	2	0	0	1	0	0
P17174	P17174	3	3	3	Aspartate aminotransferase, cytoplasmic	GOT1	Aspartate aminotransferase, cytoplasmic	1	3	3	3	1	2	1	1	0	0	0	0	0	0	0	0	0	0	0	0	0	0	0	0	0	0	0	0	0	0	1	0	0	0	1	1	0	1	1	1	1	2
P17252	P17252	5	5	3	Protein kinase C alpha type	PRKCA	Protein kinase C alpha type	1	5	5	3	0	0	0	0	0	0	0	0	0	0	0	0	0	0	0	0	0	0	0	0	0	1	1	1	1	0	0	1	0	0	0	0	0	3	3	4	0	0
P17301	P17301	2	2	2	Integrin alpha-2	ITGA2	Integrin alpha-2	1	2	2	2	1	2	2	1	1	1	2	1	2	0	0	1	0	0	2	1	0	0	2	1	2	1	2	0	0	0	0	1	0	1	1	0	1	0	0	0	1	2
P17302	P17302	13	13	13	Gap junction alpha-1 protein	GJA1	Gap junction alpha-1 protein	1	13	13	13	0	0	0	0	0	0	0	0	0	0	0	0	0	0	0	0	0	0	11	11	10	9	9	10	9	11	11	5	4	4	3	3	4	6	6	5	0	0
P17480	P17480	2	2	2	Nucleolar transcription factor 1	UBTF	Nucleolar transcription factor 1	1	2	2	2	0	0	0	0	0	0	0	0	0	0	0	0	0	1	0	0	0	0	2	2	1	1	1	0	2	2	2	0	0	0	0	0	0	0	0	0	0	0
P17612;P22694	P17612	7;3	7;3	7;3	cAMP-dependent protein kinase catalytic subunit alpha	PRKACA	cAMP-dependent protein kinase catalytic subunit alpha	2	7	7	7	0	0	0	0	0	0	1	0	0	0	0	0	0	0	0	0	0	0	2	2	3	3	3	4	3	3	3	0	1	0	1	1	1	6	6	6	0	0
P17655	P17655	2	2	2	Calpain-2 catalytic subunit	CAPN2	Calpain-2 catalytic subunit	1	2	2	2	0	0	0	0	0	0	0	0	0	0	0	0	0	0	0	0	0	0	0	0	0	0	0	0	0	0	0	0	0	0	0	0	0	1	2	1	0	0
P17812	P17812	12	12	10	CTP synthase 1	CTPS1	CTP synthase 1	1	12	12	10	0	0	0	1	0	0	0	1	0	0	0	0	0	0	0	0	0	0	1	1	2	2	2	1	5	8	8	2	1	2	1	1	0	10	11	11	0	0
P17844	P17844	17	11	11	Probable ATP-dependent RNA helicase DDX5	DDX5	Probable ATP-dependent RNA helicase DDX5	1	17	11	11	0	0	0	0	0	0	0	0	0	0	0	0	0	0	0	0	0	0	1	2	1	7	7	9	10	9	11	2	3	4	0	0	0	14	14	15	0	0
P17858	P17858	14	14	12	ATP-dependent 6-phosphofructokinase, liver type	PFKL	ATP-dependent 6-phosphofructokinase, liver type	1	14	14	12	0	0	0	0	0	0	0	0	0	0	0	0	0	0	0	0	0	1	1	1	1	2	1	1	6	10	6	1	2	2	0	1	1	13	13	11	0	0
P17931	P17931	3	3	3	Galectin-3	LGALS3	Galectin-3	1	3	3	3	2	3	2	2	2	2	3	2	3	0	0	1	1	1	1	0	0	0	0	0	0	0	0	0	0	0	0	0	0	0	0	0	0	0	0	0	2	3
P17980	P17980	9	9	9	26S protease regulatory subunit 6A	PSMC3	26S proteasome regulatory subunit 6A	1	9	9	9	0	0	0	0	0	0	1	0	0	0	0	0	0	0	0	0	0	0	2	2	2	4	4	3	5	7	7	2	1	2	0	0	0	7	8	8	0	0
P17987	P17987	33	33	33	T-complex protein 1 subunit alpha	TCP1	T-complex protein 1 subunit alpha	1	33	33	33	1	1	1	3	2	1	1	1	2	0	0	0	1	0	1	0	0	0	7	4	6	15	11	15	22	22	24	17	16	17	7	6	6	28	26	28	1	1
P18065	P18065	2	2	2	Insulin-like growth factor-binding protein 2	IGFBP2	Insulin-like growth factor-binding protein 2	1	2	2	2	0	0	0	0	0	0	0	0	0	0	0	0	0	0	0	0	0	0	0	0	0	1	1	1	1	1	1	0	0	1	0	0	0	1	0	1	0	0
P18077	P18077	6	6	6	60S ribosomal protein L35a	RPL35A	60S ribosomal protein L35a	1	6	6	6	1	0	0	0	0	1	0	0	1	0	0	1	1	1	1	2	1	0	3	3	3	1	1	2	3	4	4	2	2	2	2	2	1	4	4	4	1	0
P18084	P18084	2	2	2	Integrin beta-5	ITGB5	Integrin beta-5	1	2	2	2	0	0	0	0	0	0	0	0	0	0	0	0	0	0	0	0	0	0	0	0	1	1	1	1	2	2	2	0	0	0	0	0	0	1	1	1	0	0
P18085	P18085	9	4	4	ADP-ribosylation factor 4	ARF4	ADP-ribosylation factor 4	1	9	4	4	0	0	0	0	0	0	0	1	1	0	0	0	0	0	0	0	0	0	0	0	0	1	0	0	7	6	6	3	3	2	0	0	0	9	9	9	0	0
P18124	P18124	24	24	24	60S ribosomal protein L7	RPL7	60S ribosomal protein L7	1	24	24	24	1	0	0	0	0	0	4	2	3	0	0	1	0	0	0	0	0	1	14	14	15	19	19	19	18	19	18	14	11	11	5	9	4	19	18	19	1	0
P18206	P18206	13	13	13	Vinculin	VCL	Vinculin	1	13	13	13	3	5	3	4	3	4	6	5	5	0	0	1	0	0	1	0	0	0	3	2	3	3	2	2	7	6	6	5	6	4	1	1	1	9	9	10	3	5
P18433	P18433	5	5	5	Receptor-type tyrosine-protein phosphatase alpha	PTPRA	Receptor-type tyrosine-protein phosphatase alpha	1	5	5	5	0	0	0	0	0	0	1	1	1	0	0	0	0	0	0	0	0	0	1	1	1	2	2	2	0	4	2	1	1	1	0	0	0	2	5	3	0	0
P18621	P18621	18	18	18	60S ribosomal protein L17	RPL17	60S ribosomal protein L17	1	18	18	18	0	1	1	0	1	0	1	2	3	0	0	0	1	0	0	0	1	0	14	14	12	14	15	14	12	13	12	11	10	8	8	9	9	8	9	9	0	1
P18669;Q8N0Y7;P15259	P18669	20;6;5	20;6;5	20;6;5	Phosphoglycerate mutase 1	PGAM1	Phosphoglycerate mutase 1	3	20	20	20	8	8	4	6	7	9	7	11	8	0	0	2	3	2	3	1	2	3	9	9	11	13	12	11	14	13	12	12	11	12	9	8	7	16	16	17	8	8
P18754	P18754	5	5	5	Regulator of chromosome condensation	RCC1	Regulator of chromosome condensation	1	5	5	5	0	0	0	0	0	0	0	0	0	0	0	0	0	0	0	0	0	0	0	0	0	0	0	1	5	5	4	0	0	0	0	0	0	4	4	5	0	0
P18827	P18827	3	3	3	Syndecan-1	SDC1	Syndecan-1	1	3	3	3	1	3	3	3	3	2	2	2	1	0	0	1	1	1	1	1	0	0	1	1	1	1	1	1	0	0	0	1	1	1	1	1	1	1	1	1	1	3
P18859	P18859	4	4	4	ATP synthase-coupling factor 6, mitochondrial	ATP5J	ATP synthase-coupling factor 6, mitochondrial	1	4	4	4	2	2	2	2	2	2	2	3	2	0	1	3	2	3	2	3	2	2	0	0	0	0	0	0	0	0	0	1	1	0	0	0	0	0	0	1	2	2
P19022;P55283	P19022	7;1	7;1	7;1	Cadherin-2	CDH2	Cadherin-2	2	7	7	7	0	0	0	0	0	0	0	0	0	0	0	0	0	0	0	0	0	0	4	3	4	2	2	3	2	2	1	2	2	2	2	1	1	3	2	2	0	0
P19338	P19338	20	20	20	Nucleolin	NCL	Nucleolin	1	20	20	20	0	0	0	0	0	0	0	0	0	0	0	0	0	0	0	0	0	0	7	7	4	4	5	3	12	13	11	15	12	14	12	9	7	15	14	15	0	0
P19387	P19387	4	4	4	DNA-directed RNA polymerase II subunit RPB3	POLR2C	DNA-directed RNA polymerase II subunit RPB3	1	4	4	4	0	0	0	0	0	0	0	0	0	0	0	0	0	0	0	0	0	0	2	2	0	3	4	4	2	3	4	0	0	0	0	0	0	0	0	1	0	0
P19388	P19388	2	2	2	DNA-directed RNA polymerases I, II, and III subunit RPABC1	POLR2E	DNA-directed RNA polymerases I, II, and III subunit RPABC1	1	2	2	2	0	0	0	0	0	0	0	0	0	0	0	0	0	0	0	0	0	0	0	1	0	0	0	1	1	1	2	0	0	0	0	0	0	0	0	0	0	0
P19623	P19623	3	3	3	Spermidine synthase	SRM	Spermidine synthase	1	3	3	3	0	0	0	0	0	0	0	0	0	0	0	0	0	0	0	0	0	0	0	0	0	0	1	1	1	1	1	0	0	0	0	0	0	3	3	2	0	0
P19634	P19634	1	1	1	Sodium/hydrogen exchanger 1	SLC9A1	Sodium/hydrogen exchanger 1	1	1	1	1	0	0	0	0	0	0	0	0	0	0	0	0	0	0	0	0	0	0	1	0	1	1	0	1	0	0	0	0	0	0	0	0	0	0	0	0	0	0
P19784	P19784	9	9	9	Casein kinase II subunit alpha	CSNK2A2	Casein kinase II subunit alpha	1	9	9	9	0	0	0	0	0	0	0	0	0	0	0	0	0	0	0	0	0	0	3	3	4	5	5	5	7	6	8	5	2	3	0	2	1	5	5	6	0	0
P19827	P19827	4	1	1	Inter-alpha-trypsin inhibitor heavy chain H1	ITIH1	Inter-alpha-trypsin inhibitor heavy chain H1	1	4	1	1	2	2	2	3	2	1	4	4	3	0	0	1	0	0	0	1	1	1	0	1	1	2	2	2	2	1	2	0	0	0	0	0	0	1	1	1	1	1
P19971	P19971	3	3	3	Thymidine phosphorylase	TYMP	Thymidine phosphorylase	1	3	3	3	1	2	1	0	2	1	2	2	2	0	0	0	0	0	0	0	0	0	0	0	0	0	0	0	0	0	0	0	0	0	0	0	0	0	0	0	1	2
P20020;Q16720	P20020	30;6	30;6	22;1	Plasma membrane calcium-transporting ATPase 1	ATP2B1	Plasma membrane calcium-transporting ATPase 1	2	30	30	22	9	7	6	6	5	5	7	9	12	0	0	3	5	3	3	3	5	2	11	13	13	15	13	15	14	12	12	14	15	15	10	10	8	21	20	24	9	7
P20042	P20042	5	5	5	Eukaryotic translation initiation factor 2 subunit 2	EIF2S2	Eukaryotic translation initiation factor 2 subunit 2	1	5	5	5	0	0	0	0	0	0	0	0	0	0	0	0	0	0	0	0	0	0	2	2	2	1	1	0	0	0	0	0	0	0	2	2	1	3	1	2	0	0
P20073	P20073	18	18	18	Annexin A7	ANXA7	Annexin A7	1	18	18	18	8	9	8	8	8	4	11	9	12	0	0	4	3	5	5	3	3	2	10	9	10	12	10	12	13	13	12	7	9	7	3	4	2	13	12	13	8	9
P20290	P20290	3	3	3	Transcription factor BTF3	BTF3	Transcription factor BTF3	1	3	3	3	0	0	0	0	0	0	0	0	0	0	0	0	0	0	0	0	0	0	1	0	1	1	1	1	1	1	1	0	0	0	0	1	0	2	2	2	0	0
P20338;P61018	P20338	3;1	3;1	3;1	Ras-related protein Rab-4A	RAB4A	Ras-related protein Rab-4A	2	3	3	3	0	0	0	0	0	0	0	0	0	0	0	0	0	0	0	0	0	0	0	0	0	1	2	2	1	0	1	0	0	0	0	0	0	2	2	3	0	0
P20339	P20339	6	3	3	Ras-related protein Rab-5A	RAB5A	Ras-related protein Rab-5A	1	6	3	3	0	0	0	0	0	0	1	1	1	0	0	0	0	0	0	0	0	0	0	0	0	3	5	4	4	4	4	1	2	2	0	0	1	4	6	5	0	0
P20340	P20340	5	5	1	Ras-related protein Rab-6A	RAB6A	Ras-related protein Rab-6A	1	5	5	1	2	2	1	1	1	1	2	1	1	0	0	1	0	0	0	1	0	0	1	1	1	1	1	2	4	3	4	1	2	2	1	1	1	5	5	4	2	2
P20618	P20618	3	3	3	Proteasome subunit beta type-1	PSMB1	Proteasome subunit beta type-1	1	3	3	3	1	1	1	0	1	1	1	1	1	0	0	0	0	0	0	0	0	0	0	0	0	0	0	0	1	0	0	1	1	1	0	1	0	3	3	2	1	1
P20645	P20645	4	4	4	Cation-dependent mannose-6-phosphate receptor	M6PR	Cation-dependent mannose-6-phosphate receptor	1	4	4	4	0	0	0	0	0	0	0	0	0	0	0	0	0	0	0	0	0	0	0	0	0	1	0	0	4	4	4	0	0	0	0	0	0	0	1	0	0	0
P20671	P20671	20	3	0	Histone H2A type 1-D	HIST1H2AD	Histone H2A type 1-D	1	20	3	0	3	3	4	5	4	4	4	4	5	2	1	0	0	0	4	0	0	1	20	19	18	19	17	17	16	16	16	13	13	13	15	14	14	10	9	9	0	0
P20674	P20674	5	5	5	Cytochrome c oxidase subunit 5A, mitochondrial	COX5A	Cytochrome c oxidase subunit 5A, mitochondrial	1	5	5	5	1	1	1	2	2	1	1	2	3	1	1	3	1	3	2	3	2	2	0	0	0	0	0	0	1	1	1	1	1	0	0	0	1	1	2	2	1	1
P20700	P20700	2	2	1	Lamin-B1	LMNB1	Lamin-B1	1	2	2	1	1	0	0	0	0	0	1	1	1	0	0	0	0	0	0	0	0	0	1	1	1	2	1	0	1	1	1	2	2	2	1	1	1	2	2	2	1	0
P20742	P20742	6	1	1	Pregnancy zone protein	PZP	Pregnancy zone protein	1	6	1	1	2	3	3	2	3	2	3	2	3	1	0	2	1	1	1	0	0	0	2	2	2	3	3	3	3	3	3	0	0	0	0	0	0	0	0	1	1	1
P20908	P20908	2	2	2	Collagen alpha-1(V) chain	COL5A1	Collagen alpha-1(V) chain	1	2	2	2	0	0	0	0	1	0	0	0	0	0	0	0	0	0	0	0	0	0	1	1	1	2	2	2	1	2	2	0	0	0	0	0	0	1	0	1	0	0
P20929	P20929	2	2	2	Nebulin	NEB	Nebulin	1	2	2	2	1	0	0	0	1	0	0	0	0	0	0	0	0	0	0	0	0	0	1	1	1	1	1	0	2	1	2	1	0	0	0	0	0	1	1	1	1	0
P20962	P20962	3	3	3	Parathymosin	PTMS	Parathymosin	1	3	3	3	0	0	0	0	0	0	0	0	0	0	1	1	1	1	1	1	1	1	1	1	1	1	0	0	0	0	0	3	3	3	3	3	3	0	0	0	0	0
P21266;P46439	P21266	7;1	7;1	6;0	Glutathione S-transferase Mu 3	GSTM3	Glutathione S-transferase Mu 3	2	7	7	6	0	0	0	0	0	0	0	0	0	0	0	0	0	0	0	0	0	0	0	0	0	0	0	0	3	3	2	1	0	1	0	0	0	4	5	5	0	0
P21281;P15313	P21281	8;2	8;2	8;2	V-type proton ATPase subunit B, brain isoform	ATP6V1B2	V-type proton ATPase subunit B, brain isoform	2	8	8	8	0	0	0	0	0	0	0	0	0	0	0	0	0	0	0	0	0	0	3	3	2	5	4	3	5	5	4	5	4	6	0	1	1	5	5	6	0	0
P21283	P21283	1	1	1	V-type proton ATPase subunit C 1	ATP6V1C1	V-type proton ATPase subunit C 1	1	1	1	1	0	0	0	0	0	0	0	0	0	1	0	0	0	0	0	0	0	0	0	0	0	1	0	0	0	1	0	1	1	1	0	0	0	1	0	1	0	0
P21291	P21291	1	1	1	Cysteine and glycine-rich protein 1	CSRP1	Cysteine and glycine-rich protein 1	1	1	1	1	1	1	1	1	0	0	1	1	1	0	0	0	0	0	0	0	0	0	0	0	0	0	0	0	0	0	0	0	0	0	0	0	0	0	0	0	1	1
P21333	P21333	51	51	47	Filamin-A	FLNA	Filamin-A	1	51	51	47	17	15	11	15	15	16	22	24	21	0	0	7	7	4	7	5	4	2	12	11	15	12	11	11	13	14	12	30	29	30	21	21	19	35	34	35	17	15
P21397;P27338	P21397	4;1	4;1	4;1	Amine oxidase [flavin-containing] A	MAOA	Amine oxidase [flavin-containing] A	2	4	4	4	2	0	1	1	2	1	4	4	3	0	0	2	3	1	1	0	1	0	0	0	0	0	0	0	0	0	0	0	0	0	0	0	0	1	0	0	2	0
P21399	P21399	5	5	5	Cytoplasmic aconitate hydratase	ACO1	Cytoplasmic aconitate hydratase	1	5	5	5	0	0	0	0	0	0	0	0	0	0	0	0	0	0	0	0	0	0	0	0	0	0	0	0	0	2	1	1	0	0	0	0	0	4	4	3	0	0
P21580	P21580	1	1	1	Tumor necrosis factor alpha-induced protein 3;A20p50;A20p37	TNFAIP3	Tumor necrosis factor alpha-induced protein 3	1	1	1	1	0	0	0	0	0	0	0	0	0	0	0	0	0	0	0	0	0	0	0	0	0	0	0	0	0	1	0	0	0	0	0	0	0	0	0	0	0	0
P21589	P21589	14	14	14	5-nucleotidase	NT5E	5-nucleotidase	1	14	14	14	11	10	10	9	11	9	11	8	11	0	0	3	5	4	4	1	0	0	0	0	0	1	0	0	0	0	1	0	0	0	0	0	0	0	0	0	11	10
P21673	P21673	1	1	1	Diamine acetyltransferase 1	SAT1	Diamine acetyltransferase 1	1	1	1	1	0	0	0	0	0	0	0	0	0	0	0	0	0	0	0	0	0	0	0	0	0	1	1	1	0	0	1	0	0	0	0	0	1	0	0	0	0	0
P21741	P21741	21	21	21	Midkine	MDK	Midkine	1	21	21	21	0	0	0	0	0	0	0	0	0	0	0	0	0	0	0	0	0	0	13	13	13	21	21	21	10	10	10	12	11	9	12	9	7	9	7	9	0	0
P21796	P21796	17	17	17	Voltage-dependent anion-selective channel protein 1	VDAC1	Voltage-dependent anion-selective channel protein 1	1	17	17	17	3	3	3	1	1	1	6	4	3	1	1	6	6	10	6	3	1	2	0	1	0	0	0	0	2	2	2	2	1	0	0	0	1	14	14	16	3	3
P21926	P21926	2	2	2	CD9 antigen	CD9	CD9 antigen	1	2	2	2	1	0	0	1	0	1	1	1	1	0	0	0	0	0	0	0	0	0	0	1	0	1	2	1	2	2	2	0	0	0	0	0	0	2	2	2	1	0
P21964	P21964	2	2	2	Catechol O-methyltransferase	COMT	Catechol O-methyltransferase	1	2	2	2	0	0	0	0	0	0	0	0	0	0	0	0	0	0	0	0	0	0	0	0	0	0	0	0	0	1	0	0	0	0	0	0	0	1	1	2	0	0
P22059	P22059	2	2	2	Oxysterol-binding protein 1	OSBP	Oxysterol-binding protein 1	1	2	2	2	0	0	0	0	0	0	0	0	0	0	0	0	0	0	0	0	0	0	0	0	0	0	0	0	0	0	0	0	0	0	0	0	0	2	1	1	0	0
P22061	P22061	4	4	4	Protein-L-isoaspartate(D-aspartate) O-methyltransferase	PCMT1	Protein-L-isoaspartate(D-aspartate) O-methyltransferase	1	4	4	4	0	0	0	0	0	1	0	0	1	0	0	0	0	0	0	0	0	0	2	2	2	1	2	2	1	0	1	3	2	2	1	2	2	3	1	2	0	0
P22079	P22079	1	1	1	Lactoperoxidase	LPO	Lactoperoxidase	1	1	1	1	0	0	0	0	0	0	0	0	0	0	0	0	0	0	0	0	0	0	0	0	0	0	1	0	0	0	0	0	0	0	0	0	0	0	0	0	0	0
P22087	P22087	12	12	11	rRNA 2-O-methyltransferase fibrillarin	FBL	rRNA 2-O-methyltransferase fibrillarin	1	12	12	11	0	0	0	0	0	0	0	0	0	0	0	0	0	1	0	0	0	1	7	9	9	9	9	10	11	11	11	6	5	3	1	3	2	8	8	8	0	0
P22102	P22102	20	20	20	Trifunctional purine biosynthetic protein adenosine-3;Phosphoribosylamine--glycine ligase;Phosphoribosylformylglycinamidine cyclo-ligase;Phosphoribosylglycinamide formyltransferase	GART	Trifunctional purine biosynthetic protein adenosine-3	1	20	20	20	0	0	0	0	0	0	1	0	0	0	0	0	1	0	0	1	0	0	2	2	0	10	7	6	15	11	12	5	6	5	1	1	1	17	18	18	0	0
P22234	P22234	21	21	21	Multifunctional protein ADE2;Phosphoribosylaminoimidazole-succinocarboxamide synthase;Phosphoribosylaminoimidazole carboxylase	PAICS	Multifunctional protein ADE2	1	21	21	21	1	1	1	1	1	1	1	1	1	0	0	1	2	1	1	0	1	1	5	6	8	10	11	9	11	7	9	11	10	8	9	9	8	13	15	15	1	1
P22307	P22307	2	2	2	Non-specific lipid-transfer protein	SCP2	Non-specific lipid-transfer protein	1	2	2	2	0	0	0	1	0	0	0	1	0	0	0	0	0	0	1	0	0	0	0	0	0	0	0	0	0	0	0	0	0	0	0	0	0	2	2	2	0	0
P22314	P22314	45	45	45	Ubiquitin-like modifier-activating enzyme 1	UBA1	Ubiquitin-like modifier-activating enzyme 1	1	45	45	45	1	0	1	1	2	0	5	4	8	0	0	2	1	0	0	0	0	0	14	17	17	27	24	28	28	31	33	22	24	25	15	14	16	38	35	35	1	0
P22392;O60361	P22392;O60361	12;7	12;7	7;5	Nucleoside diphosphate kinase B;Putative nucleoside diphosphate kinase	NME2;NME2P1	Nucleoside diphosphate kinase B;Putative nucleoside diphosphate kinase	2	12	12	7	4	4	4	3	7	4	6	7	6	0	0	1	2	1	3	1	1	1	6	4	3	10	10	10	11	9	11	9	8	9	9	8	9	11	11	11	4	4
P22413	P22413	10	10	10	Ectonucleotide pyrophosphatase/phosphodiesterase family member 1;Alkaline phosphodiesterase I;Nucleotide pyrophosphatase	ENPP1	Ectonucleotide pyrophosphatase/phosphodiesterase family member 1	1	10	10	10	0	0	0	0	0	0	0	0	0	0	0	0	0	0	0	0	0	0	3	2	3	7	4	6	4	6	5	2	3	1	0	0	1	5	6	7	0	0
P22612	P22612	2	2	2	cAMP-dependent protein kinase catalytic subunit gamma	PRKACG	cAMP-dependent protein kinase catalytic subunit gamma	1	2	2	2	0	0	0	0	0	0	0	0	0	0	0	0	0	0	0	0	0	0	1	1	1	0	0	0	0	0	0	0	1	0	0	0	0	2	2	2	0	0
P22626	P22626	15	15	15	Heterogeneous nuclear ribonucleoproteins A2/B1	HNRNPA2B1	Heterogeneous nuclear ribonucleoproteins A2/B1	1	15	15	15	0	0	0	1	1	1	1	0	1	0	0	0	0	0	0	0	0	0	5	4	3	4	4	4	4	6	7	7	7	7	6	5	4	14	13	13	0	0
P22695	P22695	9	9	9	Cytochrome b-c1 complex subunit 2, mitochondrial	UQCRC2	Cytochrome b-c1 complex subunit 2, mitochondrial	1	9	9	9	3	5	5	4	3	3	6	6	7	0	0	4	3	3	4	1	2	1	0	0	0	0	0	0	0	0	0	0	0	0	0	0	0	4	2	3	3	5
P22735	P22735	5	5	5	Protein-glutamine gamma-glutamyltransferase K	TGM1	Protein-glutamine gamma-glutamyltransferase K	1	5	5	5	3	2	3	2	2	1	4	5	4	0	0	0	0	0	0	0	1	0	0	0	0	0	0	0	0	0	0	0	0	0	0	0	0	0	0	0	3	2
P23229	P23229	27	27	27	Integrin alpha-6;Integrin alpha-6 heavy chain;Integrin alpha-6 light chain;Processed integrin alpha-6	ITGA6	Integrin alpha-6	1	27	27	27	21	22	20	20	21	18	21	21	22	0	3	9	9	11	9	8	8	8	6	4	4	11	11	9	10	7	10	2	2	3	3	1	1	7	8	6	21	22
P23246	P23246	7	7	7	Splicing factor, proline- and glutamine-rich	SFPQ	Splicing factor, proline- and glutamine-rich	1	7	7	7	0	0	0	0	0	0	0	0	0	0	0	0	0	0	0	0	0	0	3	3	3	1	3	2	4	5	5	4	4	4	3	2	2	6	7	7	0	0
P23258;Q9NRH3	P23258;Q9NRH3	3;2	3;2	3;2	Tubulin gamma-1 chain;Tubulin gamma-2 chain	TUBG1;TUBG2	Tubulin gamma-1 chain;Tubulin gamma-2 chain	2	3	3	3	0	0	0	0	0	0	0	0	0	0	0	0	0	0	0	0	0	0	0	0	0	1	1	0	2	3	3	0	0	0	0	0	0	2	2	2	0	0
P23284	P23284	14	14	14	Peptidyl-prolyl cis-trans isomerase B	PPIB	Peptidyl-prolyl cis-trans isomerase B	1	14	14	14	11	13	12	12	11	10	11	10	12	1	1	7	10	7	8	6	4	5	3	3	3	1	2	1	2	2	0	6	8	5	5	7	6	7	5	5	11	13
P23381	P23381	7	7	7	Tryptophan--tRNA ligase, cytoplasmic;T1-TrpRS;T2-TrpRS	WARS	Tryptophan--tRNA ligase, cytoplasmic	1	7	7	7	0	0	0	0	0	0	1	1	1	0	0	0	0	0	0	0	0	0	2	2	2	2	2	2	4	3	2	4	3	4	2	3	3	6	6	7	0	0
P23396	P23396	21	21	21	40S ribosomal protein S3	RPS3	40S ribosomal protein S3	1	21	21	21	3	1	2	1	2	1	2	3	2	0	0	0	2	0	1	2	0	1	7	8	6	10	14	11	18	18	17	8	9	7	5	6	7	18	17	17	3	1
P23434	P23434	1	1	1	Glycine cleavage system H protein, mitochondrial	GCSH	Glycine cleavage system H protein, mitochondrial	1	1	1	1	0	0	0	0	0	0	0	0	0	0	0	0	0	0	0	0	0	0	0	0	0	0	0	0	0	0	0	0	0	0	0	0	0	1	1	1	0	0
P23458	P23458	4	4	4	Tyrosine-protein kinase JAK1	JAK1	Tyrosine-protein kinase JAK1	1	4	4	4	0	0	0	0	0	0	0	0	0	0	0	0	0	0	0	0	0	0	0	0	0	1	1	1	3	3	3	0	0	0	0	0	0	3	4	4	0	0
P23497	P23497	1	1	1	Nuclear autoantigen Sp-100	SP100	Nuclear autoantigen Sp-100	1	1	1	1	1	1	1	1	0	1	0	1	1	0	0	0	0	0	0	0	0	0	0	0	0	0	0	0	0	0	0	0	0	0	0	0	0	0	0	0	1	1
P23526	P23526	14	14	14	Adenosylhomocysteinase	AHCY	Adenosylhomocysteinase	1	14	14	14	2	2	3	4	5	3	4	6	6	0	0	0	0	0	0	0	1	0	3	4	3	4	5	5	8	7	9	4	4	4	4	1	2	12	12	13	2	2
P23527;P33778	P23527;P33778	22;21	6;6	0;0	Histone H2B type 1-O;Histone H2B type 1-B	HIST1H2BO;HIST1H2BB	Histone H2B type 1-O;Histone H2B type 1-B	2	22	6	0	9	6	9	6	8	3	6	8	8	1	1	4	2	2	4	4	1	5	21	21	20	17	18	19	17	16	16	14	14	15	16	14	14	9	9	8	2	0
P23528	P23528	20	20	14	Cofilin-1	CFL1	Cofilin-1	1	20	20	14	8	9	8	9	6	5	10	10	10	2	2	7	4	5	2	5	3	4	13	14	14	16	16	16	14	14	14	17	18	19	15	17	14	14	14	14	8	9
P23588	P23588	5	5	5	Eukaryotic translation initiation factor 4B	EIF4B	Eukaryotic translation initiation factor 4B	1	5	5	5	0	0	0	0	0	0	0	0	0	0	0	0	0	0	0	0	0	0	1	1	1	1	1	2	0	1	0	4	2	3	1	1	2	3	3	3	0	0
P23634;Q01814	P23634	25;4	17;0	17;0	Plasma membrane calcium-transporting ATPase 4	ATP2B4	Plasma membrane calcium-transporting ATPase 4	2	25	17	17	14	11	10	10	12	9	16	16	18	1	0	5	11	7	7	7	5	3	6	7	5	6	6	6	8	9	9	5	7	5	3	4	1	11	9	14	10	9
P23921	P23921	8	8	8	Ribonucleoside-diphosphate reductase large subunit	RRM1	Ribonucleoside-diphosphate reductase large subunit	1	8	8	8	0	0	0	0	0	0	0	0	0	0	0	0	0	0	0	0	0	0	0	0	0	0	0	1	4	4	6	0	0	0	1	0	1	7	5	7	0	0
P24390	P24390	1	1	1	ER lumen protein-retaining receptor 1	KDELR1	ER lumen protein-retaining receptor 1	1	1	1	1	0	0	0	0	0	0	0	0	0	0	0	0	0	0	0	0	0	0	0	0	0	0	0	0	0	0	0	0	0	0	0	0	0	1	1	1	0	0
P24534	P24534	6	6	6	Elongation factor 1-beta	EEF1B2	Elongation factor 1-beta	1	6	6	6	1	1	1	1	1	1	2	1	2	0	0	1	0	1	1	0	0	0	2	3	3	4	3	3	5	5	5	4	4	4	4	4	3	4	4	4	1	1
P24539	P24539	6	6	6	ATP synthase F(0) complex subunit B1, mitochondrial	ATP5F1	ATP synthase F(0) complex subunit B1, mitochondrial	1	6	6	6	2	3	3	2	1	0	3	1	3	0	0	2	2	0	1	1	2	2	0	0	0	0	0	0	0	0	0	0	0	0	0	0	0	4	6	5	2	3
P24666	P24666	4	4	4	Low molecular weight phosphotyrosine protein phosphatase	ACP1	Low molecular weight phosphotyrosine protein phosphatase	1	4	4	4	0	0	0	0	0	0	0	0	0	0	0	0	0	0	0	0	0	0	0	0	0	0	0	0	2	2	2	1	0	0	0	0	0	3	3	4	0	0
P24752	P24752	7	7	7	Acetyl-CoA acetyltransferase, mitochondrial	ACAT1	Acetyl-CoA acetyltransferase, mitochondrial	1	7	7	7	3	2	2	2	3	3	3	4	4	0	0	4	4	2	3	2	2	2	0	0	0	0	0	0	0	0	0	2	3	2	1	1	0	6	6	6	3	2
P24928	P24928	6	6	6	DNA-directed RNA polymerase II subunit RPB1	POLR2A	DNA-directed RNA polymerase II subunit RPB1	1	6	6	6	0	0	0	0	0	0	0	0	0	0	0	0	0	0	0	0	0	0	1	1	1	2	2	1	3	5	6	0	0	0	0	0	0	0	0	1	0	0
P24941;Q00526	P24941;Q00526	4;3	2;1	2;1	Cyclin-dependent kinase 2;Cyclin-dependent kinase 3	CDK2;CDK3	Cyclin-dependent kinase 2;Cyclin-dependent kinase 3	2	4	2	2	1	1	1	1	1	1	0	1	1	0	0	0	1	1	1	0	0	0	1	1	1	1	2	2	4	3	4	1	1	1	0	0	0	4	3	4	0	0
P35626;P25098	P35626;P25098	2;2	2;2	2;2	Beta-adrenergic receptor kinase 2;Beta-adrenergic receptor kinase 1	ADRBK2;ADRBK1	Beta-adrenergic receptor kinase 2;Beta-adrenergic receptor kinase 1	2	2	2	2	0	0	0	0	0	0	0	0	0	0	0	0	0	0	0	0	0	0	0	0	0	0	0	0	1	0	1	0	0	0	0	0	0	1	1	0	0	0
P25205	P25205	21	21	21	DNA replication licensing factor MCM3	MCM3	DNA replication licensing factor MCM3	1	21	21	21	0	0	0	0	0	0	0	0	0	0	0	0	0	0	0	0	0	0	6	7	7	12	11	10	14	15	15	6	4	4	3	5	1	16	14	16	0	0
P25325	P25325	1	1	1	3-mercaptopyruvate sulfurtransferase	MPST	3-mercaptopyruvate sulfurtransferase	1	1	1	1	0	0	0	0	0	0	0	0	0	0	0	0	0	0	0	0	0	0	0	0	0	1	1	1	0	1	0	0	0	1	0	0	0	1	1	1	0	0
P25391	P25391	18	18	18	Laminin subunit alpha-1	LAMA1	Laminin subunit alpha-1	1	18	18	18	0	0	0	0	0	0	0	0	0	0	0	0	0	1	0	1	1	0	7	4	5	9	10	9	11	12	12	4	2	4	2	2	2	11	12	10	0	0
P25398	P25398	5	5	5	40S ribosomal protein S12	RPS12	40S ribosomal protein S12	1	5	5	5	0	0	0	0	0	0	0	1	0	0	0	0	0	0	1	0	0	0	2	2	2	4	3	3	4	4	4	2	3	2	2	1	1	5	5	5	0	0
P25445	P25445	2	2	2	Tumor necrosis factor receptor superfamily member 6	FAS	Tumor necrosis factor receptor superfamily member 6	1	2	2	2	1	2	0	0	1	1	1	2	2	0	0	0	0	0	0	0	0	0	0	0	0	0	0	0	1	0	0	0	0	0	0	0	0	2	1	1	1	2
P25685	P25685	2	2	2	DnaJ homolog subfamily B member 1	DNAJB1	DnaJ homolog subfamily B member 1	1	2	2	2	0	0	0	0	0	0	1	0	1	0	0	0	0	0	0	0	0	0	2	1	2	2	2	2	2	1	1	2	1	1	0	0	0	2	2	2	0	0
P25686;Q8NHS0	P25686	3;1	3;1	2;0	DnaJ homolog subfamily B member 2	DNAJB2	DnaJ homolog subfamily B member 2	2	3	3	2	1	1	0	1	1	1	1	0	1	0	0	0	0	0	0	0	0	0	0	1	0	1	0	1	1	0	1	1	1	0	0	0	0	1	1	1	1	1
P25705	P25705	24	24	24	ATP synthase subunit alpha, mitochondrial	ATP5A1	ATP synthase subunit alpha, mitochondrial	1	24	24	24	10	9	10	8	7	9	14	12	12	1	2	9	5	7	9	6	6	8	0	1	0	0	0	0	5	5	4	7	8	8	5	3	5	18	19	20	10	9
P25786	P25786	4	4	4	Proteasome subunit alpha type-1	PSMA1	Proteasome subunit alpha type-1	1	4	4	4	3	2	2	3	0	2	3	3	2	0	0	1	0	0	1	0	0	0	2	2	1	2	2	2	2	1	0	3	1	3	2	2	3	3	3	3	3	2
P25787	P25787	8	8	8	Proteasome subunit alpha type-2	PSMA2	Proteasome subunit alpha type-2	1	8	8	8	4	3	3	3	3	3	5	5	5	0	0	0	0	1	0	0	0	0	3	6	1	2	2	3	1	1	1	7	7	7	5	7	5	2	4	4	4	3
P25788	P25788	2	2	2	Proteasome subunit alpha type-3	PSMA3	Proteasome subunit alpha type-3	1	2	2	2	2	2	2	2	2	2	2	2	2	0	0	0	0	0	0	0	0	0	0	1	1	0	0	0	0	0	0	1	2	2	2	2	2	2	2	2	2	2
P25789	P25789	4	4	4	Proteasome subunit alpha type-4	PSMA4	Proteasome subunit alpha type-4	1	4	4	4	1	1	1	1	0	0	2	1	2	0	0	0	1	1	0	0	1	0	0	0	0	0	0	0	0	1	1	2	1	2	0	1	0	3	2	3	1	1
P26006	P26006	2	2	2	Integrin alpha-3;Integrin alpha-3 heavy chain;Integrin alpha-3 light chain	ITGA3	Integrin alpha-3	1	2	2	2	2	2	2	1	1	0	1	1	1	0	0	2	1	1	1	1	2	2	0	0	0	0	0	0	0	0	0	0	0	0	0	0	0	0	0	0	2	2
P26038	P26038	56	56	41	Moesin	MSN	Moesin	1	56	56	41	14	14	14	14	11	16	21	26	20	1	0	5	5	4	5	3	4	3	32	30	32	38	37	37	38	39	39	34	33	33	27	26	26	40	39	38	14	14
P26232	P26232	6	1	1	Catenin alpha-2	CTNNA2	Catenin alpha-2	1	6	1	1	2	2	3	2	2	2	2	2	2	0	0	2	1	0	0	1	1	0	4	4	4	4	5	4	3	5	5	3	3	3	2	2	2	4	5	5	0	0
P26358	P26358	14	14	14	DNA (cytosine-5)-methyltransferase 1	DNMT1	DNA (cytosine-5)-methyltransferase 1	1	14	14	14	0	0	0	0	0	0	0	0	0	0	0	0	0	0	0	0	0	0	2	0	0	5	5	4	12	11	10	0	0	0	0	0	0	3	1	1	0	0
P26368	P26368	3	3	3	Splicing factor U2AF 65 kDa subunit	U2AF2	Splicing factor U2AF 65 kDa subunit	1	3	3	3	0	0	0	0	0	0	0	0	0	0	0	0	0	0	0	0	0	0	0	0	0	0	2	1	3	1	2	0	0	0	0	0	0	2	2	2	0	0
P26373	P26373	13	13	13	60S ribosomal protein L13	RPL13	60S ribosomal protein L13	1	13	13	13	1	1	0	1	2	1	2	2	2	1	0	2	2	2	1	1	0	1	11	11	11	11	10	9	10	9	10	10	10	10	9	8	9	8	7	7	1	1
P26599;O95758	P26599	7;1	7;1	7;1	Polypyrimidine tract-binding protein 1	PTBP1	Polypyrimidine tract-binding protein 1	2	7	7	7	0	0	0	0	0	0	0	0	0	0	0	0	0	0	0	0	0	0	0	0	0	1	0	0	4	0	2	1	3	1	0	0	0	6	6	7	0	0
P26639;A2RTX5	P26639	25;4	25;4	25;4	Threonine--tRNA ligase, cytoplasmic	TARS	Threonine--tRNA ligase, cytoplasmic	2	25	25	25	1	1	1	0	0	0	1	0	0	0	0	0	0	0	0	0	0	0	1	3	1	2	3	2	8	9	9	5	6	7	2	3	3	22	19	22	1	1
P26640	P26640	10	10	10	Valine--tRNA ligase	VARS	Valine--tRNA ligase	1	10	10	10	1	0	0	1	0	0	1	1	1	0	0	0	0	0	0	0	0	0	1	2	1	3	3	3	2	0	3	1	1	2	1	1	1	6	2	6	1	0
P26641	P26641	17	17	17	Elongation factor 1-gamma	EEF1G	Elongation factor 1-gamma	1	17	17	17	1	1	2	2	2	1	2	1	2	0	0	3	2	2	2	2	2	1	7	6	5	5	4	6	7	6	7	9	8	8	7	8	7	15	15	15	1	1
P27105	P27105	14	14	14	Erythrocyte band 7 integral membrane protein	STOM	Erythrocyte band 7 integral membrane protein	1	14	14	14	13	12	12	11	12	13	10	11	11	3	2	8	6	8	8	9	7	8	1	1	3	3	2	1	5	4	5	0	0	1	0	0	0	3	2	2	13	12
P27348	P27348	24	21	21	14-3-3 protein theta	YWHAQ	14-3-3 protein theta	1	24	21	21	4	4	3	3	3	4	6	5	5	1	1	4	3	5	4	5	2	2	6	7	6	10	13	10	14	14	13	10	10	8	10	7	8	17	17	17	1	1
P27361	P27361	2	2	2	Mitogen-activated protein kinase 3	MAPK3	Mitogen-activated protein kinase 3	1	2	2	2	1	0	0	0	0	1	1	0	1	0	0	0	0	0	0	0	0	0	1	1	0	1	1	1	0	0	0	1	1	1	0	0	0	1	0	1	1	0
P27448	P27448	5	3	3	MAP/microtubule affinity-regulating kinase 3	MARK3	MAP/microtubule affinity-regulating kinase 3	1	5	3	3	0	0	0	0	0	0	0	0	0	0	0	0	0	0	0	0	0	0	2	3	2	1	2	2	2	1	1	0	0	1	0	0	0	3	3	3	0	0
P27449	P27449	1	1	1	V-type proton ATPase 16 kDa proteolipid subunit	ATP6V0C	V-type proton ATPase 16 kDa proteolipid subunit	1	1	1	1	0	0	0	0	0	0	0	0	0	0	0	0	0	0	0	0	0	0	0	0	0	0	0	0	1	0	0	0	0	0	0	0	0	1	1	0	0	0
P27635;Q96L21	P27635	15;5	15;5	15;5	60S ribosomal protein L10	RPL10	60S ribosomal protein L10	2	15	15	15	0	1	0	0	0	0	2	2	3	0	0	0	0	0	0	0	0	0	14	13	14	12	13	13	10	10	11	7	5	5	4	2	3	11	11	10	0	1
P27694	P27694	7	7	7	Replication protein A 70 kDa DNA-binding subunit;Replication protein A 70 kDa DNA-binding subunit, N-terminally processed	RPA1	Replication protein A 70 kDa DNA-binding subunit	1	7	7	7	0	0	0	0	0	0	0	0	0	0	0	0	0	0	0	0	0	0	2	1	1	3	3	2	7	7	7	1	0	0	0	0	0	4	3	2	0	0
P27708	P27708	27	27	27	CAD protein;Glutamine-dependent carbamoyl-phosphate synthase;Aspartate carbamoyltransferase;Dihydroorotase	CAD	CAD protein	1	27	27	27	0	1	0	0	0	0	0	0	0	1	0	0	0	0	0	0	0	0	3	3	2	4	5	4	18	16	14	2	1	1	0	0	0	16	19	16	0	1
P27797	P27797	24	24	24	Calreticulin	CALR	Calreticulin	1	24	24	24	10	10	8	9	7	10	10	8	11	3	5	7	7	5	4	9	7	5	2	2	3	3	2	3	5	7	4	13	15	14	15	14	13	14	14	13	10	10
P27816	P27816	2	2	2	Microtubule-associated protein 4	MAP4	Microtubule-associated protein 4	1	2	2	2	0	0	0	0	0	0	0	0	0	0	0	0	0	0	0	0	0	0	0	0	0	0	0	0	0	0	0	0	0	2	0	0	0	1	1	1	0	0
P27824	P27824	29	29	29	Calnexin	CANX	Calnexin	1	29	29	29	11	14	15	14	9	9	14	16	15	0	3	9	8	8	6	5	3	5	8	6	5	6	7	7	9	11	9	12	11	11	8	8	8	16	17	17	11	14
P27986;Q92569;O00459	P27986	4;1;1	4;1;1	4;1;1	Phosphatidylinositol 3-kinase regulatory subunit alpha	PIK3R1	Phosphatidylinositol 3-kinase regulatory subunit alpha	3	4	4	4	0	0	0	0	0	0	0	0	0	0	0	0	0	0	0	0	0	0	0	0	0	0	0	1	2	1	1	0	0	0	0	0	0	2	0	2	0	0
P28066	P28066	8	8	8	Proteasome subunit alpha type-5	PSMA5	Proteasome subunit alpha type-5	1	8	8	8	6	7	5	4	6	7	4	4	5	0	1	1	1	2	2	1	2	1	4	4	4	4	1	3	3	2	1	4	4	4	5	4	4	3	2	2	6	7
P28070	P28070	5	5	5	Proteasome subunit beta type-4	PSMB4	Proteasome subunit beta type-4	1	5	5	5	2	3	1	1	1	2	2	2	1	0	0	0	0	0	0	0	0	1	2	1	1	0	0	1	0	1	0	2	2	3	1	2	2	5	4	4	2	3
P28072	P28072	8	8	8	Proteasome subunit beta type-6	PSMB6	Proteasome subunit beta type-6	1	8	8	8	3	3	3	2	2	2	3	3	3	0	0	2	3	1	1	1	1	2	4	4	3	2	1	1	1	0	1	5	4	6	7	6	6	4	4	2	3	3
P28074	P28074	4	4	4	Proteasome subunit beta type-5	PSMB5	Proteasome subunit beta type-5	1	4	4	4	1	2	2	2	1	1	2	2	2	0	0	0	0	0	0	0	0	0	0	0	0	0	0	0	0	1	0	3	3	2	0	1	2	2	2	2	1	2
P28161;Q03013;P09488	P28161	3;1;1	2;1;1	2;1;1	Glutathione S-transferase Mu 2	GSTM2	Glutathione S-transferase Mu 2	3	3	2	2	0	0	0	0	0	0	0	0	0	0	0	0	0	0	0	0	0	0	0	0	0	0	0	0	2	2	2	1	1	2	0	0	0	3	3	3	0	0
P28288	P28288	1	1	1	ATP-binding cassette sub-family D member 3	ABCD3	ATP-binding cassette sub-family D member 3	1	1	1	1	0	0	0	0	0	0	0	0	0	0	0	0	0	0	0	0	0	0	0	0	0	0	0	0	1	1	1	0	0	0	0	0	0	1	1	1	0	0
P28482	P28482	4	4	4	Mitogen-activated protein kinase 1	MAPK1	Mitogen-activated protein kinase 1	1	4	4	4	0	0	1	0	0	0	1	1	0	0	0	0	0	0	0	0	0	0	1	0	0	2	0	1	1	0	0	1	1	2	0	0	0	2	2	3	0	0
P28676	P28676	2	2	2	Grancalcin	GCA	Grancalcin	1	2	2	2	0	0	0	0	0	0	0	0	0	0	0	0	0	0	0	0	0	0	0	1	1	1	1	1	2	2	2	0	0	0	0	0	0	1	1	2	0	0
P28799	P28799	2	2	2	Granulins;Acrogranin;Paragranulin;Granulin-1;Granulin-2;Granulin-3;Granulin-4;Granulin-5;Granulin-6;Granulin-7	GRN	Granulins	1	2	2	2	0	0	0	0	0	0	1	1	1	0	0	0	0	0	0	0	0	0	0	0	0	1	1	1	0	1	1	1	1	0	0	1	1	2	1	2	0	0
P28838	P28838	16	16	16	Cytosol aminopeptidase	LAP3	Cytosol aminopeptidase	1	16	16	16	0	1	1	0	1	1	1	1	1	0	0	0	1	0	0	0	0	0	2	0	1	5	6	4	7	7	6	5	3	4	2	1	2	12	15	13	0	1
P29034	P29034	2	2	2	Protein S100-A2	S100A2	Protein S100-A2	1	2	2	2	2	2	2	1	2	2	1	1	2	2	2	2	1	1	1	1	0	0	0	0	0	0	0	0	0	0	0	0	0	0	0	0	0	0	0	0	2	2
P29144	P29144	20	20	20	Tripeptidyl-peptidase 2	TPP2	Tripeptidyl-peptidase 2	1	20	20	20	2	1	1	0	1	1	1	1	0	0	0	0	0	0	0	0	1	0	4	5	5	4	4	6	15	16	14	0	0	2	1	0	0	3	4	4	2	1
P29218	P29218	1	1	1	Inositol monophosphatase 1	IMPA1	Inositol monophosphatase 1	1	1	1	1	0	0	0	0	0	0	0	0	0	0	0	0	0	0	0	0	0	0	0	0	0	0	0	0	0	0	0	0	0	0	0	0	0	1	1	1	0	0
P29317;P54762;Q9UF33	P29317	3;1;1	2;0;0	2;0;0	Ephrin type-A receptor 2	EPHA2	Ephrin type-A receptor 2	3	3	2	2	0	0	0	0	0	1	0	1	1	0	0	0	0	0	0	0	0	0	0	0	0	1	0	1	2	2	2	0	0	0	0	0	0	2	2	2	0	0
P29401	P29401	16	16	16	Transketolase	TKT	Transketolase	1	16	16	16	9	9	7	8	7	8	7	9	7	0	0	3	3	5	3	1	0	0	2	3	2	2	4	3	2	1	1	6	5	8	7	6	6	10	9	9	9	9
P29692	P29692	8	8	8	Elongation factor 1-delta	EEF1D	Elongation factor 1-delta	1	8	8	8	0	1	0	1	3	3	3	3	2	0	0	0	2	1	2	0	1	0	4	4	3	7	7	8	3	3	3	7	7	6	4	4	4	5	4	5	0	1
P29966	P29966	23	23	22	Myristoylated alanine-rich C-kinase substrate	MARCKS	Myristoylated alanine-rich C-kinase substrate	1	23	23	22	8	7	7	6	4	6	7	9	9	0	2	4	4	3	3	4	4	2	14	16	17	16	14	16	17	15	16	13	14	12	15	15	15	13	13	13	8	7
P29992;O95837;Q03113	P29992;O95837	12;6;1	6;3;0	6;3;0	Guanine nucleotide-binding protein subunit alpha-11;Guanine nucleotide-binding protein subunit alpha-14	GNA11;GNA14	Guanine nucleotide-binding protein subunit alpha-11;Guanine nucleotide-binding protein subunit alpha-14	3	12	6	6	1	2	1	2	2	4	3	2	3	0	0	0	2	0	0	0	0	0	1	1	1	5	5	4	7	7	8	2	1	1	1	1	0	11	10	10	0	1
P30040	P30040	5	5	5	Endoplasmic reticulum resident protein 29	ERP29	Endoplasmic reticulum resident protein 29	1	5	5	5	2	3	3	2	3	3	3	3	3	0	0	2	1	2	1	3	1	0	1	1	1	1	0	1	0	0	0	1	3	2	1	1	2	4	4	4	2	3
P30041	P30041	16	16	16	Peroxiredoxin-6	PRDX6	Peroxiredoxin-6	1	16	16	16	4	5	4	5	4	4	9	7	8	0	0	2	1	2	1	2	0	2	4	4	6	7	6	7	12	11	11	7	8	5	6	5	5	12	12	13	4	5
P30044	P30044	7	7	7	Peroxiredoxin-5, mitochondrial	PRDX5	Peroxiredoxin-5, mitochondrial	1	7	7	7	0	0	1	0	1	0	3	3	3	0	0	0	0	0	0	0	0	0	0	0	1	1	0	1	3	2	1	0	1	0	0	0	1	5	6	5	0	0
P30046;A6NHG4	P30046;A6NHG4	7;5	7;5	7;5	D-dopachrome decarboxylase;D-dopachrome decarboxylase-like protein	DDT;DDTL	D-dopachrome decarboxylase;D-dopachrome decarboxylase-like protein	2	7	7	7	3	2	3	2	2	2	2	3	2	0	0	2	0	1	2	0	0	0	4	5	4	3	2	2	0	1	1	5	4	5	6	6	6	2	4	2	3	2
P30048	P30048	7	7	7	Thioredoxin-dependent peroxide reductase, mitochondrial	PRDX3	Thioredoxin-dependent peroxide reductase, mitochondrial	1	7	7	7	1	1	1	1	0	1	4	4	5	0	0	1	0	2	1	0	0	0	0	0	0	0	0	0	1	1	0	1	2	3	0	0	0	5	4	5	1	1
P30049	P30049	2	2	2	ATP synthase subunit delta, mitochondrial	ATP5D	ATP synthase subunit delta, mitochondrial	1	2	2	2	1	1	1	1	1	1	1	1	1	0	0	2	0	1	1	2	0	2	0	0	0	0	0	0	0	0	0	1	1	1	1	1	1	1	1	1	1	1
P30050	P30050	5	5	5	60S ribosomal protein L12	RPL12	60S ribosomal protein L12	1	5	5	5	1	0	1	0	1	1	2	0	1	0	0	2	1	0	0	0	0	0	3	3	3	3	4	3	5	5	5	3	3	3	3	3	3	5	5	5	1	0
P30084	P30084	5	5	5	Enoyl-CoA hydratase, mitochondrial	ECHS1	Enoyl-CoA hydratase, mitochondrial	1	5	5	5	0	0	0	0	0	0	0	0	0	0	0	0	0	0	0	0	0	0	0	0	0	0	0	0	0	0	0	0	0	0	0	0	0	4	5	5	0	0
P30085	P30085	3	3	3	UMP-CMP kinase	CMPK1	UMP-CMP kinase	1	3	3	3	0	1	1	1	1	1	1	1	1	0	0	0	0	1	0	0	0	0	0	1	0	2	2	2	3	3	3	0	1	2	0	0	0	2	2	3	0	1
P30086	P30086	10	10	10	Phosphatidylethanolamine-binding protein 1;Hippocampal cholinergic neurostimulating peptide	PEBP1	Phosphatidylethanolamine-binding protein 1	1	10	10	10	2	2	2	2	2	2	2	1	2	0	0	1	1	1	1	0	0	0	1	3	3	4	3	4	8	6	7	3	4	4	4	3	4	9	9	9	2	2
P30101	P30101	35	35	35	Protein disulfide-isomerase A3	PDIA3	Protein disulfide-isomerase A3	1	35	35	35	25	25	25	24	21	24	24	23	24	3	3	14	12	15	13	13	13	14	5	5	3	7	6	6	8	8	9	19	14	15	11	8	12	21	22	20	25	25
P30153;P30154	P30153	17;5	17;5	17;5	Serine/threonine-protein phosphatase 2A 65 kDa regulatory subunit A alpha isoform	PPP2R1A	Serine/threonine-protein phosphatase 2A 65 kDa regulatory subunit A alpha isoform	2	17	17	17	1	1	0	2	0	2	1	2	2	0	0	1	1	0	0	1	1	1	4	4	5	8	8	9	8	10	8	8	7	6	3	4	5	14	13	11	1	1
P30260	P30260	2	2	2	Cell division cycle protein 27 homolog	CDC27	Cell division cycle protein 27 homolog	1	2	2	2	0	0	0	0	0	0	0	0	0	0	0	0	0	0	0	0	0	0	0	0	0	0	0	0	1	2	0	0	0	0	0	0	0	1	0	0	0	0
P30405	P30405	1	1	1	Peptidyl-prolyl cis-trans isomerase F, mitochondrial	PPIF	Peptidyl-prolyl cis-trans isomerase F, mitochondrial	1	1	1	1	0	0	0	0	0	0	0	0	0	0	0	0	0	0	0	0	0	0	0	0	0	0	0	0	0	0	0	0	0	0	0	0	0	1	1	1	0	0
P30419	P30419	3	3	3	Glycylpeptide N-tetradecanoyltransferase 1	NMT1	Glycylpeptide N-tetradecanoyltransferase 1	1	3	3	3	0	0	0	0	0	0	0	0	0	0	0	0	0	0	0	0	0	0	1	1	1	1	2	1	1	0	1	1	1	1	1	1	1	2	1	1	0	0
P30453;P30457;P30450;P18462;P30456	P30453;P30457;P30450;P18462;P30456	12;11;11;11;10	4;4;4;4;4	0;0;0;0;0	HLA class I histocompatibility antigen, A-34 alpha chain;HLA class I histocompatibility antigen, A-66 alpha chain;HLA class I histocompatibility antigen, A-26 alpha chain;HLA class I histocompatibility antigen, A-25 alpha chain;HLA class I histocompatibility antigen, A-43 alpha chain	HLA-A	HLA class I histocompatibility antigen, A-34 alpha chain;HLA class I histocompatibility antigen, A-66 alpha chain;HLA class I histocompatibility antigen, A-26 alpha chain;HLA class I histocompatibility antigen, A-25 alpha chain;HLA class I histocompatibili	5	12	4	0	10	10	8	10	7	8	8	9	10	1	1	6	5	5	2	2	4	3	3	5	5	4	4	6	5	6	4	4	3	3	3	3	3	4	5	5	3	3
P30480;P30460	P30480;P30460	10;10	4;4	0;0	HLA class I histocompatibility antigen, B-42 alpha chain;HLA class I histocompatibility antigen, B-8 alpha chain	HLA-B	HLA class I histocompatibility antigen, B-42 alpha chain;HLA class I histocompatibility antigen, B-8 alpha chain	2	10	4	0	7	6	6	4	5	5	6	4	5	1	1	5	3	2	2	2	3	2	4	5	4	6	5	5	5	6	5	5	4	5	3	3	2	5	5	5	3	2
P30479	P30479	9	2	0	HLA class I histocompatibility antigen, B-41 alpha chain	HLA-B	HLA class I histocompatibility antigen, B-41 alpha chain	1	9	2	0	6	6	5	5	6	6	7	6	7	1	1	4	3	2	1	1	3	2	1	2	1	3	2	3	5	4	4	2	1	2	0	0	0	3	4	3	1	1
P30508;Q29960;Q07000;P30510;P30504;P30505;Q9TNN7;P30501	P30508;Q29960;Q07000;P30510;P30504;P30505;Q9TNN7	10;9;8;8;7;6;5;4	6;5;5;5;4;4;3;3	0;0;0;0;0;0;0;0	HLA class I histocompatibility antigen, Cw-12 alpha chain;HLA class I histocompatibility antigen, Cw-16 alpha chain;HLA class I histocompatibility antigen, Cw-15 alpha chain;HLA class I histocompatibility antigen, Cw-14 alpha chain;HLA class I histocompatibility antigen, Cw-4 alpha chain;HLA class I histocompatibility antigen, Cw-8 alpha chain;HLA class I histocompatibility antigen, Cw-5 alpha ch…	HLA-C	HLA class I histocompatibility antigen, Cw-12 alpha chain;HLA class I histocompatibility antigen, Cw-16 alpha chain;HLA class I histocompatibility antigen, Cw-15 alpha chain;HLA class I histocompatibility antigen, Cw-14 alpha chain;HLA class I histocompati	8	10	6	0	6	6	4	6	5	6	6	6	5	0	0	6	4	4	4	4	3	3	3	3	3	4	5	6	6	6	6	3	3	3	2	2	1	6	8	6	3	3
P30519	P30519	1	1	1	Heme oxygenase 2	HMOX2	Heme oxygenase 2	1	1	1	1	1	0	0	0	0	0	0	0	0	0	0	0	0	0	0	0	0	0	1	1	1	1	1	1	1	1	0	1	1	1	1	1	1	1	1	1	1	0
P30520	P30520	4	4	4	Adenylosuccinate synthetase isozyme 2	ADSS	Adenylosuccinate synthetase isozyme 2	1	4	4	4	1	1	1	1	0	1	1	0	1	0	0	0	0	0	0	0	0	1	2	2	2	2	1	2	2	2	1	3	2	2	1	2	1	1	2	2	1	1
P30536	P30536	2	2	2	Translocator protein	TSPO	Translocator protein	1	2	2	2	0	0	0	0	0	0	1	1	0	0	0	0	0	0	0	0	0	0	0	0	0	0	0	0	0	0	0	0	0	0	0	0	0	1	1	1	0	0
P30566	P30566	8	8	8	Adenylosuccinate lyase	ADSL	Adenylosuccinate lyase	1	8	8	8	0	0	0	0	0	0	0	0	0	0	0	0	0	0	0	0	0	0	1	0	1	2	3	1	5	5	6	1	2	1	0	1	0	7	7	6	0	0
P30626	P30626	14	14	14	Sorcin	SRI	Sorcin	1	14	14	14	6	5	4	5	4	2	5	3	5	0	0	0	0	1	1	0	0	0	5	5	3	10	9	8	11	11	12	6	8	5	1	1	2	9	8	8	6	5
P30825	P30825	6	6	5	High affinity cationic amino acid transporter 1	SLC7A1	High affinity cationic amino acid transporter 1	1	6	6	5	0	0	0	0	0	0	0	0	0	0	0	0	0	0	0	0	0	0	1	1	2	2	2	2	4	4	3	1	0	2	1	0	1	5	5	4	0	0
P30837	P30837	3	3	3	Aldehyde dehydrogenase X, mitochondrial	ALDH1B1	Aldehyde dehydrogenase X, mitochondrial	1	3	3	3	0	0	0	0	0	0	0	0	0	0	0	0	0	0	0	0	0	0	0	0	0	0	0	0	0	0	0	0	0	0	0	0	0	2	1	2	0	0
P30876	P30876	7	7	7	DNA-directed RNA polymerase II subunit RPB2	POLR2B	DNA-directed RNA polymerase II subunit RPB2	1	7	7	7	1	0	0	1	1	0	1	0	0	0	0	0	0	0	0	0	0	0	1	1	1	0	3	1	5	4	5	0	0	0	0	0	0	1	0	0	1	0
P31040	P31040	4	4	4	Succinate dehydrogenase [ubiquinone] flavoprotein subunit, mitochondrial	SDHA	Succinate dehydrogenase [ubiquinone] flavoprotein subunit, mitochondrial	1	4	4	4	0	0	0	0	0	0	0	0	0	0	0	0	0	0	0	0	0	0	0	0	0	0	0	0	0	0	0	1	1	1	0	0	0	3	3	4	0	0
P31146	P31146	2	2	2	Coronin-1A	CORO1A	Coronin-1A	1	2	2	2	0	0	0	0	0	0	0	0	0	0	0	0	0	0	0	0	0	0	0	0	0	0	0	0	2	2	1	0	0	0	0	0	0	1	1	1	0	0
P31150	P31150	20	9	9	Rab GDP dissociation inhibitor alpha	GDI1	Rab GDP dissociation inhibitor alpha	1	20	9	9	5	5	5	4	5	4	6	6	5	0	0	0	1	0	0	1	0	0	2	5	5	6	5	8	11	11	13	10	9	8	6	4	3	15	17	17	1	0
P31153;Q00266	P31153	4;1	4;1	4;1	S-adenosylmethionine synthase isoform type-2	MAT2A	S-adenosylmethionine synthase isoform type-2	2	4	4	4	0	0	0	0	0	0	0	0	0	0	0	0	0	0	0	0	0	0	0	0	0	1	1	1	3	2	1	1	1	1	1	0	0	4	4	3	0	0
P31431	P31431	4	4	4	Syndecan-4	SDC4	Syndecan-4	1	4	4	4	0	0	0	0	0	0	0	0	0	0	0	0	0	0	0	0	0	0	3	3	2	2	2	2	3	3	2	2	2	2	3	3	3	4	2	3	0	0
P31689	P31689	31	31	31	DnaJ homolog subfamily A member 1	DNAJA1	DnaJ homolog subfamily A member 1	1	31	31	31	2	2	0	0	1	0	3	2	2	0	0	1	1	1	0	1	1	1	21	23	20	19	21	21	20	22	22	16	13	13	8	10	8	15	16	18	2	2
P31751	P31751	2	2	2	RAC-beta serine/threonine-protein kinase	AKT2	RAC-beta serine/threonine-protein kinase	1	2	2	2	0	0	0	0	0	0	0	0	0	0	0	0	0	0	0	0	0	0	0	0	0	0	0	0	0	0	0	0	0	0	0	0	0	1	0	2	0	0
P31930	P31930	5	5	5	Cytochrome b-c1 complex subunit 1, mitochondrial	UQCRC1	Cytochrome b-c1 complex subunit 1, mitochondrial	1	5	5	5	3	3	2	3	3	3	4	4	5	1	2	2	1	2	1	3	2	1	0	0	0	0	0	0	0	0	0	0	1	1	0	0	0	2	3	2	3	3
P31939	P31939	33	33	33	Bifunctional purine biosynthesis protein PURH;Phosphoribosylaminoimidazolecarboxamide formyltransferase;IMP cyclohydrolase	ATIC	Bifunctional purine biosynthesis protein PURH	1	33	33	33	0	2	1	0	0	0	2	3	5	0	0	0	0	2	0	0	0	0	9	11	10	21	22	21	25	22	25	16	18	16	6	9	6	25	27	29	0	2
P31942	P31942	2	2	2	Heterogeneous nuclear ribonucleoprotein H3	HNRNPH3	Heterogeneous nuclear ribonucleoprotein H3	1	2	2	2	0	0	0	0	0	0	0	0	0	0	0	0	0	0	0	0	0	0	0	0	0	0	0	0	1	1	1	0	1	1	0	0	0	1	1	2	0	0
P31943	P31943	8	8	4	Heterogeneous nuclear ribonucleoprotein H;Heterogeneous nuclear ribonucleoprotein H, N-terminally processed	HNRNPH1	Heterogeneous nuclear ribonucleoprotein H	1	8	8	4	0	0	0	0	0	0	0	0	0	1	0	0	0	0	0	1	0	0	4	2	2	4	3	4	7	7	5	5	5	4	2	2	2	8	8	7	0	0
P31946	P31946	26	19	16	14-3-3 protein beta/alpha;14-3-3 protein beta/alpha, N-terminally processed	YWHAB	14-3-3 protein beta/alpha	1	26	19	16	9	10	9	9	8	10	12	9	10	2	2	6	5	6	4	7	6	5	9	10	9	12	14	11	16	18	15	11	10	11	12	8	9	15	17	18	5	6
P31947	P31947	15	12	12	14-3-3 protein sigma	SFN	14-3-3 protein sigma	1	15	12	12	13	11	11	12	6	12	13	13	13	2	3	6	8	8	5	5	6	7	1	1	1	3	3	2	2	2	2	2	2	2	2	1	2	2	2	2	10	8
P31948	P31948	27	27	27	Stress-induced-phosphoprotein 1	STIP1	Stress-induced-phosphoprotein 1	1	27	27	27	2	2	5	0	0	1	4	4	5	0	0	0	0	0	0	0	0	0	7	13	13	15	12	11	13	14	10	14	14	14	12	14	12	20	22	18	2	2
P31949	P31949	9	9	9	Protein S100-A11;Protein S100-A11, N-terminally processed	S100A11	Protein S100-A11	1	9	9	9	3	5	4	3	3	3	4	5	4	3	2	3	3	1	3	1	2	3	0	1	0	2	2	1	2	2	3	1	0	0	0	0	0	5	5	6	3	5
P32119	P32119	20	19	19	Peroxiredoxin-2	PRDX2	Peroxiredoxin-2	1	20	19	19	5	5	4	6	4	3	6	5	6	0	0	3	1	2	3	2	4	1	5	7	9	10	10	9	7	10	9	12	11	11	6	7	7	17	16	16	4	4
P32322	P32322	3	3	2	Pyrroline-5-carboxylate reductase 1, mitochondrial	PYCR1	Pyrroline-5-carboxylate reductase 1, mitochondrial	1	3	3	2	0	0	0	0	0	0	0	0	0	0	0	0	0	0	0	0	0	0	0	1	0	1	1	0	1	0	1	2	1	0	0	0	0	3	3	3	0	0
P32856	P32856	4	4	4	Syntaxin-2	STX2	Syntaxin-2	1	4	4	4	0	0	0	0	0	0	0	0	0	0	0	0	0	0	0	0	0	0	1	2	1	2	2	0	1	1	1	0	1	0	0	0	0	2	2	2	0	0
P32926	P32926	10	10	10	Desmoglein-3	DSG3	Desmoglein-3	1	10	10	10	8	10	8	7	6	8	9	8	10	0	0	1	1	1	2	1	0	1	0	0	0	0	0	0	0	0	0	0	0	0	0	0	0	0	0	0	8	10
P32969	P32969	9	9	9	60S ribosomal protein L9	RPL9	60S ribosomal protein L9	1	9	9	9	0	0	0	0	0	0	0	0	0	0	0	0	0	0	0	0	0	0	2	2	2	4	6	3	5	8	7	2	3	3	1	1	1	7	7	7	0	0
P33176;O60282;Q12840	P33176	10;3;3	10;3;3	10;3;3	Kinesin-1 heavy chain	KIF5B	Kinesin-1 heavy chain	3	10	10	10	0	1	0	0	0	0	3	1	1	0	0	0	0	0	0	0	0	0	3	1	1	3	4	4	6	7	6	4	2	2	0	0	0	8	6	6	0	1
P33316	P33316	3	3	3	Deoxyuridine 5-triphosphate nucleotidohydrolase, mitochondrial	DUT	Deoxyuridine 5-triphosphate nucleotidohydrolase, mitochondrial	1	3	3	3	0	0	0	0	0	0	0	0	0	0	0	0	0	0	0	0	0	0	1	0	1	1	0	0	1	0	1	0	0	0	0	0	0	2	2	2	0	0
P33527	P33527	8	8	8	Multidrug resistance-associated protein 1	ABCC1	Multidrug resistance-associated protein 1	1	8	8	8	1	0	0	0	0	0	1	0	1	0	0	0	0	0	0	0	0	0	2	2	3	1	4	3	2	2	2	4	3	2	0	0	1	5	5	3	1	0
P33947;O43731	P33947	3;1	3;1	3;1	ER lumen protein-retaining receptor 2	KDELR2	ER lumen protein-retaining receptor 2	2	3	3	3	0	0	0	0	0	0	0	0	0	0	0	0	0	0	0	0	0	0	0	0	0	0	0	0	0	0	0	0	0	0	0	0	0	3	3	2	0	0
P33991	P33991	9	9	9	DNA replication licensing factor MCM4	MCM4	DNA replication licensing factor MCM4	1	9	9	9	0	0	0	0	0	0	0	0	0	0	0	0	0	0	0	0	0	0	1	0	1	0	1	1	7	7	7	0	1	0	0	0	0	7	6	6	0	0
P33992	P33992	7	7	7	DNA replication licensing factor MCM5	MCM5	DNA replication licensing factor MCM5	1	7	7	7	0	0	0	0	0	0	0	0	0	0	0	0	0	0	0	0	0	0	0	0	1	4	2	4	6	4	4	0	0	1	0	0	0	4	4	4	0	0
P33993	P33993	12	12	12	DNA replication licensing factor MCM7	MCM7	DNA replication licensing factor MCM7	1	12	12	12	1	0	0	0	0	0	1	0	0	0	0	1	2	1	1	1	0	0	2	2	1	1	2	2	6	6	5	1	0	1	1	0	0	7	8	10	1	0
P34741	P34741	3	3	3	Syndecan-2	SDC2	Syndecan-2	1	3	3	3	0	0	0	0	0	0	0	0	0	0	0	0	0	0	0	0	0	0	3	2	3	3	2	2	1	0	1	3	1	1	1	3	2	2	2	2	0	0
P34897	P34897	7	7	7	Serine hydroxymethyltransferase, mitochondrial	SHMT2	Serine hydroxymethyltransferase, mitochondrial	1	7	7	7	0	0	0	0	0	0	0	0	1	0	0	0	0	1	0	0	0	0	0	0	0	0	0	0	0	0	0	4	2	4	1	0	0	6	5	6	0	0
P34931	P34931	21	3	3	Heat shock 70 kDa protein 1-like	HSPA1L	Heat shock 70 kDa protein 1-like	1	21	3	3	9	10	9	9	9	8	12	10	10	0	0	3	3	3	4	0	2	1	21	21	19	20	19	19	15	14	13	16	18	19	18	20	17	13	12	13	0	0
P34932	P34932	27	27	25	Heat shock 70 kDa protein 4	HSPA4	Heat shock 70 kDa protein 4	1	27	27	25	1	2	1	0	1	0	4	4	5	0	0	0	1	0	0	0	0	0	4	5	5	10	10	10	12	13	9	17	17	15	5	7	6	21	17	17	1	2
P34949	P34949	1	1	1	Mannose-6-phosphate isomerase	MPI	Mannose-6-phosphate isomerase	1	1	1	1	0	0	0	0	0	0	0	0	0	0	0	0	0	0	0	0	0	0	1	1	1	1	1	1	0	1	0	1	1	1	1	0	1	1	0	1	0	0
P35052	P35052	8	8	8	Glypican-1;Secreted glypican-1	GPC1	Glypican-1	1	8	8	8	0	1	1	2	1	0	1	1	2	0	0	0	0	0	0	0	0	0	5	5	5	5	5	5	4	4	4	2	4	5	3	2	0	6	5	5	0	1
P35080	P35080	1	1	1	Profilin-2	PFN2	Profilin-2	1	1	1	1	0	0	0	0	0	0	0	0	0	0	0	0	0	0	0	0	0	0	1	1	1	1	1	1	1	1	1	1	1	1	1	1	1	1	1	1	0	0
P35221;Q9UI47	P35221	30;1	30;1	25;1	Catenin alpha-1	CTNNA1	Catenin alpha-1	2	30	30	25	7	7	7	6	8	4	12	12	11	0	0	3	2	2	1	3	1	0	12	13	11	16	16	17	18	19	20	9	7	8	6	6	6	20	18	18	7	7
P35222	P35222	22	19	19	Catenin beta-1	CTNNB1	Catenin beta-1	1	22	19	19	3	5	5	3	5	3	7	6	7	0	0	0	0	0	0	0	0	0	9	11	9	10	11	10	17	17	17	6	7	7	4	4	4	17	19	17	2	4
P35232	P35232	15	15	15	Prohibitin	PHB	Prohibitin	1	15	15	15	2	3	2	3	1	2	6	4	5	0	0	6	5	7	6	5	5	6	0	0	0	0	0	0	0	1	0	0	0	0	0	1	0	10	11	11	2	3
P35240	P35240	3	3	3	Merlin	NF2	Merlin	1	3	3	3	0	0	0	0	0	0	0	0	0	0	0	0	0	0	0	0	0	0	2	0	0	2	1	1	2	3	2	1	1	1	0	0	0	2	1	0	0	0
P35241	P35241	46	29	29	Radixin	RDX	Radixin	1	46	29	29	11	13	9	7	9	12	15	12	12	1	0	3	1	3	2	1	1	2	27	29	26	30	27	27	23	22	21	30	29	33	25	25	25	30	27	28	5	7
P35244	P35244	3	3	3	Replication protein A 14 kDa subunit	RPA3	Replication protein A 14 kDa subunit	1	3	3	3	0	0	0	0	0	0	0	0	0	0	0	0	0	0	0	0	0	0	1	1	1	1	1	1	3	3	3	1	1	0	0	0	0	2	2	2	0	0
P35249	P35249	4	4	4	Replication factor C subunit 4	RFC4	Replication factor C subunit 4	1	4	4	4	0	0	0	0	0	0	0	0	0	0	0	0	0	0	0	0	0	0	0	1	0	0	0	1	1	3	2	0	0	0	0	0	0	1	1	1	0	0
P35250	P35250	2	2	2	Replication factor C subunit 2	RFC2	Replication factor C subunit 2	1	2	2	2	0	0	0	0	0	0	0	0	0	0	0	0	0	0	0	0	0	0	0	0	0	1	0	0	2	2	2	0	0	0	0	0	0	1	2	1	0	0
P35251	P35251	4	4	4	Replication factor C subunit 1	RFC1	Replication factor C subunit 1	1	4	4	4	0	0	0	0	0	0	0	0	0	0	0	0	0	0	0	0	0	0	1	0	1	1	1	1	3	3	3	0	0	0	0	0	0	1	1	1	0	0
P35268	P35268	5	5	5	60S ribosomal protein L22	RPL22	60S ribosomal protein L22	1	5	5	5	0	0	0	0	0	0	0	0	0	0	0	1	0	0	0	0	0	0	3	3	3	4	4	4	5	5	5	4	3	4	2	2	2	5	5	5	0	0
P35270	P35270	1	1	1	Sepiapterin reductase	SPR	Sepiapterin reductase	1	1	1	1	0	0	0	0	0	0	0	0	0	0	0	0	0	0	0	0	0	0	0	0	0	0	0	0	1	0	0	0	0	0	0	0	0	1	1	1	0	0
P35443;P49746	P35443	3;1	3;1	3;1	Thrombospondin-4	THBS4	Thrombospondin-4	2	3	3	3	0	0	0	0	0	0	0	0	0	0	0	0	0	0	0	0	0	0	0	0	0	1	0	1	3	3	3	0	0	0	0	0	0	0	0	0	0	0
P35527;CON__P35527	P35527;CON__P35527	45;43	45;43	44;42	Keratin, type I cytoskeletal 9	KRT9	Keratin, type I cytoskeletal 9;	2	45	45	44	10	9	10	11	7	7	12	9	13	3	4	7	8	4	3	6	2	4	6	7	5	7	7	6	34	33	34	8	7	7	3	3	5	34	32	34	10	9
P35579;REV__Q9UKV3;P13535;Q9UKX3;Q9Y623;P13533;P12882;Q9UKX2;A7E2Y1	P35579	57;1;1;1;1;1;1;1;1	57;1;1;1;1;1;1;1;1	49;1;0;0;0;0;0;0;0	Myosin-9	MYH9	Myosin-9	9	57	57	49	11	7	6	11	6	8	25	21	24	0	0	6	4	3	2	2	1	1	5	5	3	3	3	5	29	24	20	11	8	10	2	3	2	49	49	47	11	7
P35580	P35580	39	33	26	Myosin-10	MYH10	Myosin-10	1	39	33	26	1	1	0	2	1	0	5	5	4	0	0	1	1	0	1	0	0	0	2	2	3	2	3	3	11	13	8	7	5	5	2	2	3	32	32	32	0	0
P35606	P35606	12	12	12	Coatomer subunit beta	COPB2	Coatomer subunit beta	1	12	12	12	0	0	0	0	0	0	0	0	0	0	0	0	0	0	0	0	0	0	0	0	0	1	1	0	4	6	5	2	0	1	0	0	1	10	6	6	0	0
P35611	P35611	4	4	4	Alpha-adducin	ADD1	Alpha-adducin	1	4	4	4	0	0	0	0	0	0	0	0	0	0	1	0	0	0	0	0	0	0	0	0	1	1	0	0	0	1	0	0	0	0	0	0	0	1	1	2	0	0
P35613	P35613	8	8	8	Basigin	BSG	Basigin	1	8	8	8	4	4	5	3	5	4	6	6	5	1	0	3	2	1	2	3	2	4	4	3	3	4	2	3	6	5	6	3	4	3	2	2	2	7	7	8	4	4
P35637;Q92804	P35637	5;1	5;1	5;1	RNA-binding protein FUS	FUS	RNA-binding protein FUS	2	5	5	5	0	0	0	0	0	0	0	0	0	0	0	0	0	0	0	0	0	0	0	1	1	1	0	1	3	2	2	3	3	2	1	1	1	2	3	3	0	0
P35659	P35659	4	4	4	Protein DEK	DEK	Protein DEK	1	4	4	4	0	0	0	0	0	0	0	0	0	0	0	0	0	0	0	0	0	0	1	1	1	1	1	1	3	3	1	0	0	0	0	0	0	2	1	0	0	0
P35998	P35998	8	8	8	26S protease regulatory subunit 7	PSMC2	26S proteasome regulatory subunit 7	1	8	8	8	0	0	0	0	0	0	0	0	0	0	1	0	0	0	0	0	0	0	2	2	1	3	2	3	5	5	6	0	1	1	0	0	0	8	8	7	0	0
P36021	P36021	2	2	2	Monocarboxylate transporter 8	SLC16A2	Monocarboxylate transporter 8	1	2	2	2	0	0	0	0	1	0	0	1	1	0	0	0	0	0	0	0	0	0	2	2	2	1	1	1	1	0	0	1	1	1	1	0	1	1	0	1	0	0
P36383	P36383	5	5	5	Gap junction gamma-1 protein	GJC1	Gap junction gamma-1 protein	1	5	5	5	0	0	0	0	0	0	0	0	0	0	0	0	0	0	0	0	0	0	5	5	5	5	5	5	3	3	3	2	4	3	4	4	3	3	3	3	0	0
P36405	P36405	4	4	4	ADP-ribosylation factor-like protein 3	ARL3	ADP-ribosylation factor-like protein 3	1	4	4	4	0	0	0	0	0	0	0	0	0	0	0	0	0	0	0	0	0	0	1	1	1	0	1	1	2	1	1	0	0	0	0	1	1	3	4	1	0	0
P36406	P36406	2	2	2	E3 ubiquitin-protein ligase TRIM23	TRIM23	E3 ubiquitin-protein ligase TRIM23	1	2	2	2	0	0	0	0	0	0	1	0	0	0	0	0	0	0	0	0	0	0	0	0	0	1	1	1	1	1	1	0	0	0	0	0	0	1	1	2	0	0
P36507	P36507	6	6	3	Dual specificity mitogen-activated protein kinase kinase 2	MAP2K2	Dual specificity mitogen-activated protein kinase kinase 2	1	6	6	3	0	0	0	0	0	0	0	0	0	0	0	0	0	0	0	0	0	0	0	0	0	1	0	1	4	4	3	0	0	0	0	0	0	5	6	4	0	0
P36542	P36542	4	4	4	ATP synthase subunit gamma, mitochondrial	ATP5C1	ATP synthase subunit gamma, mitochondrial	1	4	4	4	0	2	1	0	0	0	2	1	2	0	1	2	0	2	2	1	0	0	0	0	0	0	0	0	1	0	0	2	1	2	0	1	1	3	4	4	0	2
P36543;Q96A05	P36543	7;1	7;1	7;1	V-type proton ATPase subunit E 1	ATP6V1E1	V-type proton ATPase subunit E 1	2	7	7	7	0	0	0	0	0	0	0	0	0	0	0	0	0	0	0	0	0	0	4	5	4	4	3	2	3	2	2	5	3	4	1	1	2	2	4	3	0	0
P36578	P36578	42	42	42	60S ribosomal protein L4	RPL4	60S ribosomal protein L4	1	42	42	42	1	3	1	3	2	0	4	6	6	0	0	0	0	1	3	1	0	0	36	34	34	35	35	36	29	29	29	22	24	22	17	16	17	28	28	28	1	3
P36776	P36776	1	1	1	Lon protease homolog, mitochondrial	LONP1	Lon protease homolog, mitochondrial	1	1	1	1	0	0	0	0	0	0	0	0	0	0	0	0	0	0	0	0	0	0	0	0	0	0	0	0	0	0	0	0	0	0	0	0	0	1	0	1	0	0
P36871	P36871	18	18	18	Phosphoglucomutase-1	PGM1	Phosphoglucomutase-1	1	18	18	18	0	0	0	0	0	0	0	0	0	0	0	0	0	0	0	0	0	0	2	2	2	2	2	3	8	11	6	6	8	7	4	4	6	13	14	14	0	0
P36873	P36873	12	2	2	Serine/threonine-protein phosphatase PP1-gamma catalytic subunit	PPP1CC	Serine/threonine-protein phosphatase PP1-gamma catalytic subunit	1	12	2	2	0	0	0	0	0	0	0	1	0	0	0	0	0	0	0	0	0	0	1	1	1	1	2	1	9	10	9	2	2	2	1	1	1	12	10	10	0	0
P36894	P36894	1	1	1	Bone morphogenetic protein receptor type-1A	BMPR1A	Bone morphogenetic protein receptor type-1A	1	1	1	1	0	0	0	0	0	0	0	0	0	0	0	0	0	0	0	0	0	0	0	0	0	0	0	0	1	1	1	0	0	0	0	0	0	0	0	0	0	0
P36897	P36897	1	1	1	TGF-beta receptor type-1	TGFBR1	TGF-beta receptor type-1	1	1	1	1	0	0	0	0	0	0	0	0	0	0	0	0	0	0	0	0	0	0	0	0	0	0	0	0	1	1	1	0	0	0	0	0	0	1	1	1	0	0
P36952	P36952	9	9	9	Serpin B5	SERPINB5	Serpin B5	1	9	9	9	6	6	7	4	4	4	7	7	7	0	0	1	1	4	1	1	1	1	0	0	0	0	0	0	0	0	0	0	0	0	0	0	0	0	0	0	6	6
P36954	P36954	1	1	1	DNA-directed RNA polymerase II subunit RPB9	POLR2I	DNA-directed RNA polymerase II subunit RPB9	1	1	1	1	0	0	0	0	0	0	0	0	0	0	0	0	0	0	0	0	0	0	0	0	0	0	1	0	1	1	1	0	0	0	0	0	0	0	0	0	0	0
P37108	P37108	4	4	4	Signal recognition particle 14 kDa protein	SRP14	Signal recognition particle 14 kDa protein	1	4	4	4	1	1	1	1	0	0	0	0	0	0	0	0	0	0	0	0	0	0	1	1	1	2	2	2	2	3	1	1	1	1	1	1	1	2	2	2	1	1
P37802;Q9UI15	P37802	15;1	15;1	15;1	Transgelin-2	TAGLN2	Transgelin-2	2	15	15	15	7	8	7	5	6	5	9	8	8	1	0	0	1	0	1	1	1	1	7	7	7	7	5	8	9	8	10	5	7	5	5	6	7	10	11	10	7	8
P37837	P37837	7	7	7	Transaldolase	TALDO1	Transaldolase	1	7	7	7	0	0	0	0	0	0	0	0	0	0	0	0	0	0	0	0	0	0	0	0	0	0	0	0	1	1	1	2	3	2	1	1	1	5	4	5	0	0
P38117	P38117	4	4	4	Electron transfer flavoprotein subunit beta	ETFB	Electron transfer flavoprotein subunit beta	1	4	4	4	1	0	0	1	0	0	2	2	3	0	0	1	1	1	2	0	0	0	0	0	0	0	0	0	0	0	0	0	0	0	0	0	0	3	2	2	1	0
Q96E39;P38159;O75526;Q8N7X1	Q96E39;P38159	3;3;1;1	3;3;1;1	3;3;1;1	RNA binding motif protein, X-linked-like-1;RNA-binding motif protein, X chromosome;RNA-binding motif protein, X chromosome, N-terminally processed	RBMXL1;RBMX	RNA binding motif protein, X-linked-like-1;RNA-binding motif protein, X chromosome	4	3	3	3	0	0	0	0	0	0	0	0	0	0	0	0	0	0	0	0	0	0	1	0	1	0	0	0	1	1	1	1	0	2	0	0	0	2	2	2	0	0
P38606	P38606	14	14	14	V-type proton ATPase catalytic subunit A	ATP6V1A	V-type proton ATPase catalytic subunit A	1	14	14	14	0	1	0	0	0	0	0	2	0	0	0	0	0	0	0	0	0	0	3	2	2	6	5	5	12	11	10	3	2	4	1	2	1	12	13	12	0	1
P38646	P38646	18	18	18	Stress-70 protein, mitochondrial	HSPA9	Stress-70 protein, mitochondrial	1	18	18	18	7	6	5	5	5	4	11	12	11	1	0	5	6	4	7	4	3	1	0	1	0	0	0	0	3	2	1	6	6	7	3	2	3	17	16	15	7	6
P38919	P38919	8	5	5	Eukaryotic initiation factor 4A-III;Eukaryotic initiation factor 4A-III, N-terminally processed	EIF4A3	Eukaryotic initiation factor 4A-III	1	8	5	5	0	0	0	0	1	1	1	1	1	0	0	1	0	0	0	0	0	0	3	3	3	2	2	3	6	5	6	2	2	2	1	1	1	6	6	8	0	0
P39019	P39019	8	8	8	40S ribosomal protein S19	RPS19	40S ribosomal protein S19	1	8	8	8	0	0	1	0	0	0	1	1	0	0	0	0	1	0	0	1	0	0	6	6	5	5	6	6	6	7	7	5	4	5	4	4	4	7	6	7	0	0
P39023	P39023	36	36	31	60S ribosomal protein L3	RPL3	60S ribosomal protein L3	1	36	36	31	0	0	0	0	0	0	3	1	3	0	0	0	0	0	0	0	0	1	29	29	28	28	29	28	22	21	21	20	20	17	12	11	10	17	19	20	0	0
P39060	P39060	25	25	25	Collagen alpha-1(XVIII) chain;Endostatin	COL18A1	Collagen alpha-1(XVIII) chain	1	25	25	25	0	1	0	1	0	1	0	0	0	0	0	0	0	0	0	0	0	0	18	20	19	20	20	20	21	21	18	18	18	17	17	16	15	17	17	17	0	1
P39656	P39656	11	11	11	Dolichyl-diphosphooligosaccharide--protein glycosyltransferase 48 kDa subunit	DDOST	Dolichyl-diphosphooligosaccharide--protein glycosyltransferase 48 kDa subunit	1	11	11	11	4	5	5	5	4	5	5	6	5	0	0	1	1	2	5	1	0	0	1	1	1	1	2	2	4	5	2	4	4	4	0	0	0	8	9	10	4	5
P39687;O43423;Q92688	P39687	5;1;1	5;1;1	5;1;1	Acidic leucine-rich nuclear phosphoprotein 32 family member A	ANP32A	Acidic leucine-rich nuclear phosphoprotein 32 family member A	3	5	5	5	1	0	1	1	1	1	1	1	1	0	0	0	0	0	0	1	1	0	0	0	0	0	0	0	1	1	1	0	0	0	0	0	0	4	5	5	1	0
P39748	P39748	3	3	3	Flap endonuclease 1	FEN1	Flap endonuclease 1	1	3	3	3	0	0	0	0	0	0	0	0	0	0	0	0	0	0	0	0	0	0	0	0	0	0	1	0	2	2	2	1	0	0	0	0	0	3	3	3	0	0
P40121	P40121	3	3	3	Macrophage-capping protein	CAPG	Macrophage-capping protein	1	3	3	3	0	0	1	1	0	0	0	1	0	0	0	1	1	1	2	1	1	0	0	0	0	0	0	0	0	0	0	0	0	0	0	0	0	0	0	0	0	0
P40222	P40222	2	2	2	Alpha-taxilin	TXLNA	Alpha-taxilin	1	2	2	2	0	0	0	0	0	0	0	0	0	0	0	0	0	0	0	0	0	0	0	0	0	0	0	0	0	1	1	0	0	0	0	0	0	2	2	2	0	0
P40227	P40227	23	23	19	T-complex protein 1 subunit zeta	CCT6A	T-complex protein 1 subunit zeta	1	23	23	19	2	0	0	1	3	1	7	9	9	0	0	1	1	1	1	1	1	0	9	8	8	16	15	15	16	14	16	13	14	13	5	8	5	20	20	19	2	0
P40429;Q6NVV1	P40429	17;5	17;5	17;5	60S ribosomal protein L13a	RPL13A	60S ribosomal protein L13a	2	17	17	17	0	0	1	1	1	1	0	0	1	0	0	0	0	1	1	1	1	0	15	14	14	13	14	13	10	10	10	10	11	11	8	3	6	8	8	8	0	0
P40616	P40616	1	1	1	ADP-ribosylation factor-like protein 1	ARL1	ADP-ribosylation factor-like protein 1	1	1	1	1	0	0	0	0	0	0	0	0	0	0	0	0	0	0	0	0	0	0	0	0	0	0	0	0	0	1	1	0	0	0	0	0	0	1	0	1	0	0
P40855	P40855	1	1	1	Peroxisomal biogenesis factor 19	PEX19	Peroxisomal biogenesis factor 19	1	1	1	1	0	0	0	0	0	0	0	0	0	0	0	0	0	0	0	0	0	0	0	0	0	0	0	0	0	0	0	0	0	0	0	0	0	0	1	0	0	0
P40925	P40925	13	13	13	Malate dehydrogenase, cytoplasmic	MDH1	Malate dehydrogenase, cytoplasmic	1	13	13	13	9	9	7	8	7	6	5	5	6	0	0	3	1	2	1	2	1	1	9	7	7	2	3	4	4	1	2	9	10	9	12	11	11	6	6	7	9	9
P40926	P40926	19	19	19	Malate dehydrogenase, mitochondrial	MDH2	Malate dehydrogenase, mitochondrial	1	19	19	19	12	11	13	12	12	12	12	13	12	2	2	7	6	9	9	6	5	7	0	1	1	0	3	2	3	3	3	12	14	11	7	10	8	14	14	14	12	11
P40937	P40937	2	2	2	Replication factor C subunit 5	RFC5	Replication factor C subunit 5	1	2	2	2	0	0	0	0	0	0	0	0	0	0	0	0	0	0	0	0	0	0	0	0	0	0	0	0	2	1	1	0	0	0	0	0	0	2	2	1	0	0
P40938	P40938	3	3	3	Replication factor C subunit 3	RFC3	Replication factor C subunit 3	1	3	3	3	0	0	0	0	0	0	0	0	0	0	0	0	0	0	0	0	0	0	0	0	0	0	0	0	2	2	2	0	0	0	0	0	0	3	2	2	0	0
P40939	P40939	9	9	9	Trifunctional enzyme subunit alpha, mitochondrial;Long-chain enoyl-CoA hydratase;Long chain 3-hydroxyacyl-CoA dehydrogenase	HADHA	Trifunctional enzyme subunit alpha, mitochondrial	1	9	9	9	0	0	0	0	0	0	1	1	0	0	0	0	0	0	0	0	0	0	1	0	0	0	0	0	0	1	0	0	0	0	0	0	0	6	7	8	0	0
P41091;Q2VIR3	P41091;Q2VIR3	8;6	8;6	8;6	Eukaryotic translation initiation factor 2 subunit 3;Putative eukaryotic translation initiation factor 2 subunit 3-like protein	EIF2S3;EIF2S3L	Eukaryotic translation initiation factor 2 subunit 3;Eukaryotic translation initiation factor 2 subunit 3B	2	8	8	8	0	2	2	0	1	0	2	1	1	0	0	0	0	1	0	0	0	0	0	0	0	1	1	1	5	4	3	3	3	3	2	1	0	6	6	6	0	2
P41208	P41208	2	2	2	Centrin-2	CETN2	Centrin-2	1	2	2	2	0	0	0	0	0	0	0	0	0	0	0	0	0	0	0	0	0	0	1	1	1	1	1	1	0	1	1	1	1	0	1	0	1	1	0	0	0	0
P41221;Q9H1J7	P41221	7;1	7;1	7;1	Protein Wnt-5a	WNT5A	Protein Wnt-5a	2	7	7	7	0	0	0	0	0	0	0	0	0	0	0	0	0	0	0	0	0	0	1	2	1	5	5	6	6	7	6	0	0	0	0	0	1	3	2	3	0	0
P41227	P41227	1	1	1	N-alpha-acetyltransferase 10	NAA10	N-alpha-acetyltransferase 10	1	1	1	1	0	0	0	0	0	0	0	0	0	0	0	0	0	0	0	0	0	0	1	1	1	1	0	1	0	1	0	1	1	1	1	1	1	1	1	0	0	0
P41250	P41250	13	13	13	Glycine--tRNA ligase	GARS	Glycine--tRNA ligase	1	13	13	13	0	0	0	0	0	0	0	0	0	0	0	0	0	0	0	0	0	0	0	0	0	1	1	0	3	7	4	2	1	2	0	0	0	10	11	11	0	0
P41252	P41252	18	18	18	Isoleucine--tRNA ligase, cytoplasmic	IARS	Isoleucine--tRNA ligase, cytoplasmic	1	18	18	18	0	0	0	0	0	0	0	0	1	0	0	0	0	0	0	0	0	0	1	0	0	1	1	2	12	13	15	1	1	1	0	0	0	14	12	15	0	0
P41440	P41440	5	5	5	Folate transporter 1	SLC19A1	Folate transporter 1	1	5	5	5	0	0	0	0	0	0	0	0	0	0	0	0	0	0	0	0	0	0	5	5	5	5	4	4	4	4	4	2	4	2	2	2	2	4	4	4	0	0
P41567	P41567	2	1	1	Eukaryotic translation initiation factor 1	EIF1	Eukaryotic translation initiation factor 1	1	2	1	1	0	0	0	0	0	0	0	0	0	0	0	0	0	0	0	0	0	0	1	1	1	1	1	1	1	1	2	1	0	1	0	1	1	1	2	1	0	0
P42166;P42167	P42166	14;5	14;5	14;5	Lamina-associated polypeptide 2, isoform alpha;Thymopoietin;Thymopentin	TMPO	Lamina-associated polypeptide 2, isoform alpha	2	14	14	14	0	0	0	0	1	0	0	0	0	0	0	0	0	0	0	0	0	0	3	4	5	6	8	9	13	13	12	2	1	0	0	0	0	2	3	3	0	0
P42224	P42224	2	2	2	Signal transducer and activator of transcription 1-alpha/beta	STAT1	Signal transducer and activator of transcription 1-alpha/beta	1	2	2	2	0	0	0	0	0	0	0	0	0	0	0	0	0	0	0	0	0	0	0	0	0	0	0	0	0	0	1	0	0	0	0	0	0	1	2	0	0	0
P42356;A4QPH2;Q8N8J0	P42356	16;3;2	16;3;2	16;3;2	Phosphatidylinositol 4-kinase alpha	PI4KA	Phosphatidylinositol 4-kinase alpha	3	16	16	16	0	0	0	0	0	0	0	0	0	0	0	0	0	0	0	0	0	0	1	2	1	1	1	2	7	9	10	0	2	1	0	1	1	13	10	11	0	0
P42357	P42357	2	2	2	Histidine ammonia-lyase	HAL	Histidine ammonia-lyase	1	2	2	2	0	0	0	0	0	0	0	0	0	0	0	0	0	0	0	0	0	0	0	0	0	1	1	1	1	1	0	0	0	0	0	0	0	1	2	1	0	0
P42677;Q71UM5	P42677	5;2	5;2	5;2	40S ribosomal protein S27	RPS27	40S ribosomal protein S27	2	5	5	5	0	0	0	0	1	0	1	1	0	0	0	0	0	0	0	1	0	0	1	1	1	3	2	3	4	5	5	1	1	1	1	0	1	5	4	5	0	0
P42695	P42695	2	2	2	Condensin-2 complex subunit D3	NCAPD3	Condensin-2 complex subunit D3	1	2	2	2	0	0	0	0	0	0	0	0	0	0	0	0	0	0	0	0	0	0	0	0	0	0	0	0	1	1	0	0	0	0	0	0	0	0	0	0	0	0
P42704	P42704	10	10	10	Leucine-rich PPR motif-containing protein, mitochondrial	LRPPRC	Leucine-rich PPR motif-containing protein, mitochondrial	1	10	10	10	0	0	0	0	0	0	0	0	0	0	0	0	0	0	0	0	0	0	0	0	0	0	0	0	0	0	0	0	0	0	0	0	0	9	9	6	0	0
P42765	P42765	2	2	2	3-ketoacyl-CoA thiolase, mitochondrial	ACAA2	3-ketoacyl-CoA thiolase, mitochondrial	1	2	2	2	1	1	1	1	0	1	2	1	1	0	0	0	2	0	0	1	0	1	0	0	0	0	0	0	0	0	0	0	1	0	0	1	0	1	1	0	1	1
P42766	P42766	6	6	6	60S ribosomal protein L35	RPL35	60S ribosomal protein L35	1	6	6	6	0	0	0	0	0	0	0	0	0	0	0	0	0	0	0	0	0	0	5	5	5	6	6	6	5	5	5	5	5	5	2	5	3	5	6	3	0	0
P42771	P42771	3	3	3	Cyclin-dependent kinase inhibitor 2A	CDKN2A	Cyclin-dependent kinase inhibitor 2A	1	3	3	3	0	0	0	0	0	0	0	0	0	0	0	0	0	0	0	0	0	0	0	1	0	2	2	2	3	3	1	0	0	0	0	0	0	2	2	2	0	0
P43003	P43003	1	1	1	Excitatory amino acid transporter 1	SLC1A3	Excitatory amino acid transporter 1	1	1	1	1	0	0	0	0	0	0	0	0	0	0	0	0	0	0	0	0	0	0	0	0	0	1	1	1	0	0	0	0	0	0	0	0	0	1	1	1	0	0
P43007	P43007	4	4	4	Neutral amino acid transporter A	SLC1A4	Neutral amino acid transporter A	1	4	4	4	0	0	0	0	0	0	0	0	0	0	0	0	0	0	0	0	0	0	1	1	1	2	1	2	2	1	3	1	1	1	1	0	0	4	4	4	0	0
P43034	P43034	4	4	4	Platelet-activating factor acetylhydrolase IB subunit alpha	PAFAH1B1	Platelet-activating factor acetylhydrolase IB subunit alpha	1	4	4	4	0	0	0	0	0	0	0	0	0	0	0	0	0	0	0	0	0	0	0	0	0	0	0	0	1	4	2	0	1	0	0	0	0	4	4	4	0	0
P43243	P43243	10	10	10	Matrin-3	MATR3	Matrin-3	1	10	10	10	1	1	0	0	0	0	1	1	1	0	0	0	0	0	0	0	0	0	5	5	5	4	5	4	7	7	6	5	2	3	2	4	3	8	8	8	1	1
P43246	P43246	3	3	3	DNA mismatch repair protein Msh2	MSH2	DNA mismatch repair protein Msh2	1	3	3	3	0	0	0	0	0	0	0	0	0	0	0	0	0	0	0	0	0	0	0	0	0	0	0	0	2	3	2	0	0	0	0	0	0	2	1	1	0	0
P43250;P34947	P43250	4;1	4;1	4;1	G protein-coupled receptor kinase 6	GRK6	G protein-coupled receptor kinase 6	2	4	4	4	0	0	0	0	0	0	0	0	0	0	0	0	0	0	0	0	0	0	0	0	0	2	2	2	2	1	3	0	0	0	0	0	0	3	2	2	0	0
P43307	P43307	1	1	1	Translocon-associated protein subunit alpha	SSR1	Translocon-associated protein subunit alpha	1	1	1	1	0	0	0	0	0	0	0	0	0	0	0	0	0	0	0	0	0	0	0	0	0	0	0	0	0	0	0	0	0	0	0	0	0	1	1	1	0	0
P43487	P43487	7	7	7	Ran-specific GTPase-activating protein	RANBP1	Ran-specific GTPase-activating protein	1	7	7	7	3	2	2	3	3	1	3	2	2	0	0	1	0	0	0	0	0	0	6	6	6	3	4	5	6	6	6	6	7	7	7	7	7	6	5	5	3	2
P43490	P43490	10	10	10	Nicotinamide phosphoribosyltransferase	NAMPT	Nicotinamide phosphoribosyltransferase	1	10	10	10	0	0	0	0	0	0	2	3	3	0	0	0	0	0	0	0	0	0	1	1	0	1	1	1	5	5	7	0	1	1	1	0	1	8	8	6	0	0
P43686	P43686	9	9	9	26S protease regulatory subunit 6B	PSMC4	26S proteasome regulatory subunit 6B	1	9	9	9	0	0	0	0	0	0	0	0	0	0	0	0	0	0	0	0	0	0	1	0	1	4	3	2	7	6	8	2	2	1	0	0	0	9	8	8	0	0
P45880	P45880	12	12	12	Voltage-dependent anion-selective channel protein 2	VDAC2	Voltage-dependent anion-selective channel protein 2	1	12	12	12	4	4	4	5	5	4	4	8	5	0	1	4	3	4	4	2	1	1	0	0	0	0	0	0	2	1	1	0	0	0	0	0	1	10	11	11	4	4
P45974;Q92995	P45974	11;1	11;1	11;1	Ubiquitin carboxyl-terminal hydrolase 5	USP5	Ubiquitin carboxyl-terminal hydrolase 5	2	11	11	11	1	1	1	0	1	0	0	0	0	0	0	0	0	0	0	0	0	0	1	1	0	4	2	2	4	5	4	2	1	1	0	1	0	8	6	7	1	1
P46013	P46013	4	4	4	Antigen KI-67	MKI67	Proliferation marker protein Ki-67	1	4	4	4	1	0	1	1	2	1	2	2	2	1	0	0	0	1	1	1	0	0	1	1	1	1	2	1	1	1	1	2	1	1	1	1	1	2	1	1	1	0
P46060	P46060	13	13	13	Ran GTPase-activating protein 1	RANGAP1	Ran GTPase-activating protein 1	1	13	13	13	0	0	0	0	0	0	0	0	0	0	0	0	0	0	0	0	0	0	1	1	1	2	4	3	3	4	2	2	3	2	1	2	1	10	10	9	0	0
P46063	P46063	3	3	3	ATP-dependent DNA helicase Q1	RECQL	ATP-dependent DNA helicase Q1	1	3	3	3	0	0	0	0	0	0	0	0	0	0	0	0	0	0	0	0	0	0	0	0	0	0	0	0	3	3	2	0	0	0	0	0	0	0	1	1	0	0
P46087	P46087	7	7	7	Probable 28S rRNA (cytosine(4447)-C(5))-methyltransferase	NOP2	Probable 28S rRNA (cytosine(4447)-C(5))-methyltransferase	1	7	7	7	0	0	0	0	0	0	0	0	0	0	0	0	0	0	0	0	0	0	1	2	2	4	4	4	6	7	6	0	1	0	0	0	0	3	3	5	0	0
P46108	P46108	2	2	2	Adapter molecule crk	CRK	Adapter molecule crk	1	2	2	2	0	0	0	0	0	0	0	0	0	0	0	0	0	0	0	0	0	0	0	0	0	0	0	0	0	0	0	0	0	0	0	1	0	0	0	1	0	0
P46109	P46109	3	3	3	Crk-like protein	CRKL	Crk-like protein	1	3	3	3	0	0	0	0	0	0	0	0	0	0	0	0	0	0	0	0	0	0	1	2	2	2	2	2	2	2	2	1	1	1	0	0	0	3	3	3	0	0
P46459	P46459	10	10	10	Vesicle-fusing ATPase	NSF	Vesicle-fusing ATPase	1	10	10	10	0	0	0	0	0	0	0	0	0	0	0	0	0	0	0	0	0	0	1	0	0	1	1	1	5	5	5	0	1	0	0	0	0	7	7	9	0	0
P46531	P46531	1	1	1	Neurogenic locus notch homolog protein 1;Notch 1 extracellular truncation;Notch 1 intracellular domain	NOTCH1	Neurogenic locus notch homolog protein 1	1	1	1	1	0	0	0	0	0	0	0	0	0	0	0	0	0	0	0	0	0	0	0	0	0	1	0	1	0	1	1	0	0	0	0	0	0	0	0	0	0	0
P46776	P46776	14	14	14	60S ribosomal protein L27a	RPL27A	60S ribosomal protein L27a	1	14	14	14	0	1	0	0	0	0	1	0	0	0	0	0	0	0	0	1	0	0	11	12	13	12	13	13	9	9	9	10	8	10	8	8	7	8	8	8	0	1
P46777	P46777	20	20	20	60S ribosomal protein L5	RPL5	60S ribosomal protein L5	1	20	20	20	1	1	0	1	0	0	2	0	2	0	0	0	0	0	2	0	0	0	12	11	12	18	17	19	16	16	16	6	5	7	7	7	6	13	11	11	1	1
P46778	P46778	8	8	8	60S ribosomal protein L21	RPL21	60S ribosomal protein L21	1	8	8	8	1	2	1	1	0	1	0	0	0	0	0	0	0	0	0	0	0	1	7	7	7	7	7	6	4	4	4	4	4	4	3	4	4	5	5	5	1	2
P46779	P46779	13	13	13	60S ribosomal protein L28	RPL28	60S ribosomal protein L28	1	13	13	13	2	3	2	2	3	1	2	1	2	1	0	1	0	0	1	1	2	0	10	9	9	11	12	13	10	10	10	7	8	5	5	5	4	7	7	8	2	3
P46781	P46781	18	18	18	40S ribosomal protein S9	RPS9	40S ribosomal protein S9	1	18	18	18	0	0	0	1	1	1	0	1	2	0	0	1	0	1	0	0	0	0	8	10	11	9	10	11	14	13	12	7	5	8	4	2	2	11	10	11	0	0
P46782	P46782	11	11	11	40S ribosomal protein S5;40S ribosomal protein S5, N-terminally processed	RPS5	40S ribosomal protein S5	1	11	11	11	0	0	0	1	0	2	1	1	1	0	0	0	0	1	0	0	0	0	6	5	6	7	8	7	5	5	5	7	7	6	3	1	3	6	5	7	0	0
P46783;Q9NQ39	P46783	4;1	4;1	4;1	40S ribosomal protein S10	RPS10	40S ribosomal protein S10	2	4	4	4	0	0	0	0	0	0	0	0	0	1	0	0	0	0	0	0	0	0	2	3	3	3	3	3	2	3	2	3	3	3	2	2	3	3	2	3	0	0
P46926;Q8TDQ7	P46926	5;1	5;1	5;1	Glucosamine-6-phosphate isomerase 1	GNPDA1	Glucosamine-6-phosphate isomerase 1	2	5	5	5	0	0	0	0	0	0	0	0	0	0	0	0	0	0	0	0	0	0	0	0	0	0	0	0	0	3	1	0	0	0	0	0	0	4	3	4	0	0
P46934	P46934	4	2	2	E3 ubiquitin-protein ligase NEDD4	NEDD4	E3 ubiquitin-protein ligase NEDD4	1	4	2	2	0	0	0	0	0	0	0	0	0	0	0	0	0	0	0	0	0	0	0	0	0	0	0	0	1	1	4	0	0	0	0	0	0	0	1	0	0	0
P46939	P46939	19	19	19	Utrophin	UTRN	Utrophin	1	19	19	19	0	0	0	0	0	0	1	0	0	0	0	1	0	0	0	0	0	0	4	2	3	6	4	6	11	10	10	2	3	3	1	1	2	13	13	14	0	0
P46940	P46940	55	55	54	Ras GTPase-activating-like protein IQGAP1	IQGAP1	Ras GTPase-activating-like protein IQGAP1	1	55	55	54	21	13	16	17	16	17	27	23	24	0	1	8	8	8	5	2	3	3	17	17	17	17	15	15	26	24	24	26	21	19	15	12	15	46	43	39	21	13
P46976	P46976	1	1	1	Glycogenin-1	GYG1	Glycogenin-1	1	1	1	1	0	0	0	0	0	0	0	0	0	0	0	0	0	0	0	0	0	0	0	0	0	0	0	0	0	0	0	0	0	0	0	0	0	0	1	0	0	0
P46977	P46977	6	6	6	Dolichyl-diphosphooligosaccharide--protein glycosyltransferase subunit STT3A	STT3A	Dolichyl-diphosphooligosaccharide--protein glycosyltransferase subunit STT3A	1	6	6	6	3	3	3	1	3	3	5	4	4	0	0	1	2	3	1	0	0	1	0	0	0	0	0	0	1	2	0	1	0	1	0	0	0	3	4	3	3	3
P47755	P47755	7	5	5	F-actin-capping protein subunit alpha-2	CAPZA2	F-actin-capping protein subunit alpha-2	1	7	5	5	1	0	2	1	1	1	2	2	1	0	0	1	0	0	1	0	0	0	3	3	3	3	3	4	5	3	4	4	4	3	3	4	2	6	5	6	0	0
P47756	P47756	11	11	11	F-actin-capping protein subunit beta	CAPZB	F-actin-capping protein subunit beta	1	11	11	11	3	1	2	1	1	1	3	2	3	0	0	0	0	0	0	0	0	0	2	2	1	1	1	2	7	5	5	4	3	4	3	2	3	10	10	8	3	1
P47897	P47897	5	5	5	Glutamine--tRNA ligase	QARS	Glutamine--tRNA ligase	1	5	5	5	0	0	0	0	0	0	0	0	0	0	0	0	0	0	0	0	0	0	0	0	0	1	0	0	0	1	0	0	1	0	0	0	0	2	2	3	0	0
P47914	P47914	8	8	8	60S ribosomal protein L29	RPL29	60S ribosomal protein L29	1	8	8	8	1	0	1	0	0	0	1	1	0	0	0	0	0	0	1	0	0	0	6	8	7	7	5	6	3	2	3	4	4	4	2	3	2	2	2	2	1	0
P48029	P48029	3	3	3	Sodium- and chloride-dependent creatine transporter 1	SLC6A8	Sodium- and chloride-dependent creatine transporter 1	1	3	3	3	0	0	0	0	0	0	0	0	0	0	0	0	0	0	0	0	0	0	1	1	2	2	2	2	1	1	1	0	0	0	0	0	0	1	1	1	0	0
P48047	P48047	5	5	5	ATP synthase subunit O, mitochondrial	ATP5O	ATP synthase subunit O, mitochondrial	1	5	5	5	2	1	2	1	1	1	3	3	3	0	0	3	3	3	2	1	2	2	0	0	0	0	0	0	0	0	0	1	1	1	0	0	0	4	3	4	2	1
P48059	P48059	3	3	3	LIM and senescent cell antigen-like-containing domain protein 1	LIMS1	LIM and senescent cell antigen-like-containing domain protein 1	1	3	3	3	0	0	0	0	0	0	0	0	0	0	0	0	0	0	0	0	0	0	0	0	0	1	1	0	3	3	3	0	0	0	0	0	0	3	3	2	0	0
P48147	P48147	9	9	9	Prolyl endopeptidase	PREP	Prolyl endopeptidase	1	9	9	9	0	0	0	0	0	0	0	0	0	0	0	0	0	0	0	0	0	0	0	0	0	0	0	0	0	0	2	0	1	1	0	0	0	6	7	7	0	0
P48426;P78356	P48426	7;3	7;3	7;3	Phosphatidylinositol 5-phosphate 4-kinase type-2 alpha	PIP4K2A	Phosphatidylinositol 5-phosphate 4-kinase type-2 alpha	2	7	7	7	0	0	0	0	0	0	0	0	0	0	0	0	0	0	0	0	0	0	4	3	3	3	1	2	3	3	3	1	2	3	2	2	2	5	4	4	0	0
P48444	P48444	5	5	5	Coatomer subunit delta	ARCN1	Coatomer subunit delta	1	5	5	5	0	0	0	0	0	0	0	0	0	0	0	0	0	0	0	0	0	0	0	0	0	0	0	0	1	1	1	0	0	0	0	0	0	3	4	5	0	0
P48556	P48556	5	5	5	26S proteasome non-ATPase regulatory subunit 8	PSMD8	26S proteasome non-ATPase regulatory subunit 8	1	5	5	5	0	0	0	0	0	0	0	0	0	0	0	0	0	0	0	0	0	0	0	0	0	0	0	0	3	1	1	0	0	0	0	0	0	4	5	3	0	0
P48643	P48643	23	23	23	T-complex protein 1 subunit epsilon	CCT5	T-complex protein 1 subunit epsilon	1	23	23	23	0	0	0	0	1	0	1	0	0	0	0	1	0	0	0	0	0	0	2	4	3	9	12	11	13	14	13	14	12	15	3	4	4	18	17	19	0	0
Q8N752;P48729	Q8N752;P48729	2;2	2;2	2;2	Casein kinase I isoform alpha-like;Casein kinase I isoform alpha	CSNK1A1L;CSNK1A1	Casein kinase I isoform alpha-like;Casein kinase I isoform alpha	2	2	2	2	0	0	0	0	0	0	0	0	0	0	0	0	0	0	0	0	0	0	0	0	0	0	0	0	1	0	0	0	0	0	0	0	0	0	1	1	0	0
P48739	P48739	3	3	2	Phosphatidylinositol transfer protein beta isoform	PITPNB	Phosphatidylinositol transfer protein beta isoform	1	3	3	2	0	0	0	0	0	0	1	0	1	0	0	0	0	0	0	0	0	0	1	1	2	1	2	1	1	1	1	2	2	2	1	0	1	3	3	3	0	0
P49006	P49006	18	17	17	MARCKS-related protein	MARCKSL1	MARCKS-related protein	1	18	17	17	0	0	0	1	0	0	0	0	1	0	1	1	0	0	0	0	0	0	14	14	14	14	14	15	9	10	10	14	13	15	12	13	14	9	10	9	0	0
P49023	P49023	5	5	5	Paxillin	PXN	Paxillin	1	5	5	5	0	0	0	0	0	0	0	0	0	0	0	0	0	0	0	0	0	0	2	1	0	0	1	3	2	1	1	0	0	0	0	0	0	1	0	0	0	0
P49189	P49189	15	15	15	4-trimethylaminobutyraldehyde dehydrogenase	ALDH9A1	4-trimethylaminobutyraldehyde dehydrogenase	1	15	15	15	0	0	0	0	0	0	3	0	2	0	0	0	0	1	1	0	0	0	4	2	3	3	5	4	2	2	3	7	7	6	3	2	2	9	9	7	0	0
P49207	P49207	9	9	9	60S ribosomal protein L34	RPL34	60S ribosomal protein L34	1	9	9	9	0	1	0	0	0	0	0	0	0	0	0	1	0	1	0	0	0	1	7	9	8	5	5	7	4	4	4	6	6	8	7	6	4	5	4	5	0	1
P49257	P49257	4	4	4	Protein ERGIC-53	LMAN1	Protein ERGIC-53	1	4	4	4	2	2	2	2	2	1	2	2	2	1	0	1	0	1	1	1	1	0	2	1	1	0	0	0	2	1	1	0	1	1	0	0	0	0	1	1	2	2
P49321	P49321	11	11	11	Nuclear autoantigenic sperm protein	NASP	Nuclear autoantigenic sperm protein	1	11	11	11	0	0	0	0	0	0	0	0	0	0	0	0	0	0	0	0	0	0	1	2	1	1	2	0	3	3	3	5	5	5	2	2	2	7	6	6	0	0
P49327	P49327	83	83	83	Fatty acid synthase;[Acyl-carrier-protein] S-acetyltransferase;[Acyl-carrier-protein] S-malonyltransferase;3-oxoacyl-[acyl-carrier-protein] synthase;3-oxoacyl-[acyl-carrier-protein] reductase;3-hydroxyacyl-[acyl-carrier-protein] dehydratase;Enoyl-[acyl-carrier-protein] reductase;Oleoyl-[acyl-carrier-protein] hydrolase	FASN	Fatty acid synthase	1	83	83	83	1	2	3	5	6	3	14	17	12	1	0	0	0	1	1	1	1	0	14	15	14	29	31	25	61	58	63	27	22	26	6	5	5	71	68	73	1	2
P49354	P49354	2	2	2	Protein farnesyltransferase/geranylgeranyltransferase type-1 subunit alpha	FNTA	Protein farnesyltransferase/geranylgeranyltransferase type-1 subunit alpha	1	2	2	2	0	0	0	0	0	0	0	0	0	0	0	0	0	0	0	0	0	0	0	0	0	0	0	0	0	0	0	0	0	0	0	1	0	1	1	1	0	0
P49368	P49368	26	26	26	T-complex protein 1 subunit gamma	CCT3	T-complex protein 1 subunit gamma	1	26	26	26	1	1	2	1	1	1	4	4	6	0	0	0	0	0	0	0	0	0	4	6	6	12	12	14	16	15	13	11	10	11	2	2	4	21	23	23	1	1
P49411	P49411	6	6	6	Elongation factor Tu, mitochondrial	TUFM	Elongation factor Tu, mitochondrial	1	6	6	6	0	0	0	0	0	0	0	0	0	0	0	0	0	0	0	0	0	0	0	0	0	0	0	0	0	0	1	0	0	0	0	0	0	6	6	6	0	0
P49419	P49419	6	6	6	Alpha-aminoadipic semialdehyde dehydrogenase	ALDH7A1	Alpha-aminoadipic semialdehyde dehydrogenase	1	6	6	6	1	0	0	0	0	1	2	1	2	0	0	1	0	1	1	0	0	0	0	0	0	0	0	0	3	1	1	0	1	0	0	0	0	6	5	4	1	0
P49458	P49458	1	1	1	Signal recognition particle 9 kDa protein	SRP9	Signal recognition particle 9 kDa protein	1	1	1	1	0	0	0	0	0	0	0	0	0	0	0	0	0	0	0	0	0	0	1	1	1	1	1	1	1	1	0	1	1	1	0	0	0	1	1	1	0	0
P49588	P49588	24	24	24	Alanine--tRNA ligase, cytoplasmic	AARS	Alanine--tRNA ligase, cytoplasmic	1	24	24	24	0	0	0	0	0	0	0	0	0	0	0	1	0	0	0	0	0	0	0	1	1	3	3	5	10	15	13	4	4	3	0	0	2	22	22	21	0	0
P49591	P49591	11	11	11	Serine--tRNA ligase, cytoplasmic	SARS	Serine--tRNA ligase, cytoplasmic	1	11	11	11	0	0	0	0	0	0	0	0	1	0	0	0	0	0	0	0	0	0	2	3	3	4	4	5	8	7	5	2	2	2	2	2	2	11	9	10	0	0
P49593	P49593	2	2	2	Protein phosphatase 1F	PPM1F	Protein phosphatase 1F	1	2	2	2	0	0	0	0	0	0	0	1	0	0	0	0	0	0	0	0	0	0	0	0	1	0	1	1	0	0	0	0	1	0	0	1	0	2	2	2	0	0
P49674;P48730	P49674;P48730	3;2	3;2	3;2	Casein kinase I isoform epsilon;Casein kinase I isoform delta	CSNK1E;CSNK1D	Casein kinase I isoform epsilon;Casein kinase I isoform delta	2	3	3	3	0	0	0	0	0	0	0	0	0	0	0	0	0	0	0	0	0	0	0	1	1	1	1	1	3	3	3	0	0	0	0	0	0	1	2	3	0	0
P49711;Q8NI51	P49711	7;1	7;1	7;1	Transcriptional repressor CTCF	CTCF	Transcriptional repressor CTCF	2	7	7	7	0	0	0	0	0	0	0	0	0	0	0	0	0	0	0	0	0	0	3	3	5	5	5	5	5	5	5	0	0	0	0	0	0	1	0	0	0	0
P49720	P49720	3	3	3	Proteasome subunit beta type-3	PSMB3	Proteasome subunit beta type-3	1	3	3	3	3	3	3	2	1	2	2	2	2	0	0	0	0	1	0	0	0	0	0	0	0	0	0	0	0	0	0	1	2	2	1	1	2	1	3	3	3	3
P49721	P49721	2	2	2	Proteasome subunit beta type-2	PSMB2	Proteasome subunit beta type-2	1	2	2	2	1	1	2	1	2	1	1	1	2	0	0	0	0	0	0	0	0	0	0	0	0	0	0	0	1	1	0	2	2	2	0	1	1	2	2	2	1	1
P49736	P49736	9	9	9	DNA replication licensing factor MCM2	MCM2	DNA replication licensing factor MCM2	1	9	9	9	0	0	0	0	0	0	0	0	0	0	0	0	0	0	0	0	0	0	2	2	2	1	1	1	5	5	3	2	1	1	0	0	0	7	7	6	0	0
P49755	P49755	7	7	7	Transmembrane emp24 domain-containing protein 10	TMED10	Transmembrane emp24 domain-containing protein 10	1	7	7	7	2	1	1	1	1	1	2	3	2	0	0	0	3	1	1	1	1	1	0	0	0	0	0	0	6	5	5	0	0	0	0	0	0	5	5	5	2	1
P49756	P49756	4	4	4	RNA-binding protein 25	RBM25	RNA-binding protein 25	1	4	4	4	0	0	0	0	0	0	0	0	0	0	0	0	0	0	0	0	0	0	2	3	2	4	3	4	4	4	4	1	1	1	0	1	0	3	3	3	0	0
P49757	P49757	1	1	1	Protein numb homolog	NUMB	Protein numb homolog	1	1	1	1	0	0	0	0	0	0	0	0	0	0	0	0	0	0	0	0	0	0	1	0	1	1	1	1	1	1	1	0	0	1	0	0	0	1	0	0	0	0
P49768	P49768	4	4	3	Presenilin-1;Presenilin-1 NTF subunit;Presenilin-1 CTF subunit;Presenilin-1 CTF12	PSEN1	Presenilin-1	1	4	4	3	0	0	0	0	0	0	0	0	0	0	0	0	0	0	0	0	0	0	1	1	1	1	1	1	3	3	1	1	1	1	1	1	1	4	4	4	0	0
P49773	P49773	8	8	8	Histidine triad nucleotide-binding protein 1	HINT1	Histidine triad nucleotide-binding protein 1	1	8	8	8	1	0	1	1	1	2	3	3	5	0	0	3	1	2	1	1	1	0	4	4	5	6	4	7	6	5	5	4	4	4	3	2	2	6	5	6	1	0
P49810	P49810	2	1	1	Presenilin-2;Presenilin-2 NTF subunit;Presenilin-2 CTF subunit	PSEN2	Presenilin-2	1	2	1	1	0	0	0	0	0	0	0	0	0	0	0	0	0	0	0	0	0	0	1	1	1	1	1	1	2	2	1	1	1	1	1	1	1	2	1	1	0	0
P49840	P49840	3	3	3	Glycogen synthase kinase-3 alpha	GSK3A	Glycogen synthase kinase-3 alpha	1	3	3	3	0	0	0	0	0	0	0	0	0	0	0	0	0	0	0	0	0	0	0	0	0	0	0	0	1	1	1	0	0	0	0	0	0	1	2	3	0	0
P49841	P49841	2	2	2	Glycogen synthase kinase-3 beta	GSK3B	Glycogen synthase kinase-3 beta	1	2	2	2	0	0	0	0	0	0	0	0	0	0	0	0	0	0	0	0	0	0	1	1	0	0	1	1	1	1	1	0	0	0	0	0	1	1	0	0	0	0
P49915	P49915	3	3	3	GMP synthase [glutamine-hydrolyzing]	GMPS	GMP synthase [glutamine-hydrolyzing]	1	3	3	3	0	0	0	0	0	0	0	0	0	0	0	0	0	0	0	0	0	0	0	0	0	0	0	0	1	1	1	0	0	0	0	0	0	1	2	3	0	0
P49916	P49916	11	11	11	DNA ligase 3	LIG3	DNA ligase 3	1	11	11	11	0	0	0	0	0	0	0	0	0	0	0	0	0	0	0	0	0	0	3	3	0	2	3	2	6	7	7	0	0	0	0	0	0	1	2	1	0	0
P50148	P50148	15	15	9	Guanine nucleotide-binding protein G(q) subunit alpha	GNAQ	Guanine nucleotide-binding protein G(q) subunit alpha	1	15	15	9	1	1	1	1	1	2	3	2	3	0	0	0	2	0	0	0	0	0	4	5	4	8	10	8	7	7	8	3	3	3	2	2	0	13	13	12	1	1
P50151	P50151	3	3	3	Guanine nucleotide-binding protein G(I)/G(S)/G(O) subunit gamma-10	GNG10	Guanine nucleotide-binding protein G(I)/G(S)/G(O) subunit gamma-10	1	3	3	3	1	1	1	1	1	1	0	1	0	0	0	0	0	0	0	0	0	0	2	2	2	3	2	3	3	2	2	2	2	2	2	1	2	2	1	2	1	1
P50395	P50395	30	30	19	Rab GDP dissociation inhibitor beta	GDI2	Rab GDP dissociation inhibitor beta	1	30	30	19	9	10	12	9	10	7	14	13	12	0	0	1	1	1	1	2	1	0	8	11	10	9	8	12	14	15	15	18	17	14	11	9	7	23	21	24	9	10
P50402	P50402	2	2	2	Emerin	EMD	Emerin	1	2	2	2	0	0	0	0	0	0	0	0	0	0	0	0	0	0	0	0	0	0	0	0	1	1	0	1	1	1	1	2	2	2	1	1	1	2	2	2	0	0
P50443	P50443	4	4	4	Sulfate transporter	SLC26A2	Sulfate transporter	1	4	4	4	0	0	0	0	0	0	1	0	0	0	1	0	0	1	0	0	0	0	1	1	1	1	1	1	2	1	2	1	1	1	1	1	1	3	3	2	0	0
P50454	P50454	13	13	13	Serpin H1	SERPINH1	Serpin H1	1	13	13	13	4	6	6	6	6	6	8	6	8	0	1	3	1	4	3	2	1	2	3	2	1	2	4	2	5	5	5	6	5	5	2	2	2	9	10	9	4	6
P50502;Q8NFI4;Q8IZP2	P50502;Q8NFI4;Q8IZP2	11;9;6	11;9;6	11;9;6	Hsc70-interacting protein;Putative protein FAM10A5;Putative protein FAM10A4	ST13;ST13P5;ST13P4	Hsc70-interacting protein;Putative protein FAM10A5;Putative protein FAM10A4	3	11	11	11	2	1	2	2	1	3	3	2	4	0	1	0	0	0	0	0	0	1	7	8	6	5	5	6	10	8	9	5	5	5	3	3	2	6	6	7	2	1
P50552	P50552	2	2	2	Vasodilator-stimulated phosphoprotein	VASP	Vasodilator-stimulated phosphoprotein	1	2	2	2	0	1	1	1	1	1	1	1	1	0	0	0	1	1	0	0	0	0	0	0	0	1	0	1	1	1	0	0	0	0	0	0	0	1	1	1	0	1
P50570;Q9UQ16	P50570	10;2	10;2	8;1	Dynamin-2	DNM2	Dynamin-2	2	10	10	8	0	0	0	0	0	0	0	0	0	0	0	0	0	0	0	0	0	0	0	0	0	0	1	1	6	7	5	1	0	0	0	0	0	8	8	9	0	0
P50914	P50914	12	12	12	60S ribosomal protein L14	RPL14	60S ribosomal protein L14	1	12	12	12	1	1	1	1	1	1	1	1	1	1	0	0	0	0	0	0	0	0	10	9	10	9	9	10	6	6	7	4	5	2	4	4	4	5	5	4	1	1
P50990	P50990	31	31	31	T-complex protein 1 subunit theta	CCT8	T-complex protein 1 subunit theta	1	31	31	31	1	2	2	1	1	1	6	8	8	0	0	2	1	1	2	1	0	0	8	8	5	15	15	16	14	14	18	20	18	17	13	13	12	21	26	22	1	2
P50991	P50991	23	23	23	T-complex protein 1 subunit delta	CCT4	T-complex protein 1 subunit delta	1	23	23	23	0	0	0	1	0	0	2	3	3	0	0	0	0	0	0	0	0	0	4	1	3	11	10	12	14	11	12	14	10	11	3	4	5	21	19	19	0	0
P50995;P27216	P50995	28;1	28;1	28;1	Annexin A11	ANXA11	Annexin A11	2	28	28	28	19	20	20	19	21	15	22	20	23	0	1	6	4	7	6	5	4	4	17	17	14	19	20	18	19	19	20	15	14	14	11	10	11	16	17	18	19	20
P51114	P51114	3	3	2	Fragile X mental retardation syndrome-related protein 1	FXR1	Fragile X mental retardation syndrome-related protein 1	1	3	3	2	0	0	0	0	0	0	0	0	0	0	0	0	0	0	0	0	0	0	0	1	0	1	2	2	3	3	2	0	0	0	0	0	0	2	2	3	0	0
P51116	P51116	2	1	1	Fragile X mental retardation syndrome-related protein 2	FXR2	Fragile X mental retardation syndrome-related protein 2	1	2	1	1	0	0	0	0	0	0	0	0	0	0	0	0	0	0	0	0	0	0	0	1	0	1	1	1	1	2	1	0	0	0	0	0	0	1	1	1	0	0
P51148	P51148	12	12	9	Ras-related protein Rab-5C	RAB5C	Ras-related protein Rab-5C	1	12	12	9	0	0	0	0	0	0	2	1	1	0	0	0	0	0	0	0	0	0	6	5	7	10	11	9	9	6	8	7	8	7	4	3	3	9	10	10	0	0
P51149	P51149	21	21	21	Ras-related protein Rab-7a	RAB7A	Ras-related protein Rab-7a	1	21	21	21	2	3	2	3	5	4	6	4	4	0	0	0	0	0	0	0	0	0	6	6	6	9	11	10	14	12	14	8	8	10	8	8	10	17	17	17	2	3
P51151;Q9NP90	P51151	6;1	6;1	6;1	Ras-related protein Rab-9A	RAB9A	Ras-related protein Rab-9A	2	6	6	6	0	0	0	0	0	0	0	0	0	0	0	0	0	0	0	0	0	0	0	0	0	0	1	0	3	4	4	0	0	0	0	0	0	5	3	6	0	0
P51153	P51153	5	3	3	Ras-related protein Rab-13	RAB13	Ras-related protein Rab-13	1	5	3	3	0	0	0	0	0	0	1	2	3	0	0	0	0	0	0	0	0	0	2	2	2	4	4	4	4	4	4	2	1	1	0	0	0	5	5	5	0	0
P51452	P51452	2	2	2	Dual specificity protein phosphatase 3	DUSP3	Dual specificity protein phosphatase 3	1	2	2	2	0	0	0	0	0	0	0	0	0	0	0	0	0	0	0	0	0	0	0	0	0	0	0	0	0	0	0	1	0	0	0	0	0	1	0	2	0	0
P51531;P51532	P51531;P51532	1;1	1;1	1;1	Probable global transcription activator SNF2L2;Transcription activator BRG1	SMARCA2;SMARCA4	Probable global transcription activator SNF2L2;Transcription activator BRG1	2	1	1	1	0	0	0	0	0	0	0	0	0	0	0	0	0	0	0	0	0	0	0	0	0	0	0	0	0	1	0	0	0	0	0	0	0	1	1	1	0	0
P51570	P51570	4	4	4	Galactokinase	GALK1	Galactokinase	1	4	4	4	0	0	0	0	0	0	0	0	0	0	0	0	0	0	0	0	1	0	0	0	0	1	0	1	1	3	2	0	0	0	0	0	0	1	2	2	0	0
P51571	P51571	5	5	5	Translocon-associated protein subunit delta	SSR4	Translocon-associated protein subunit delta	1	5	5	5	4	4	4	1	3	3	4	4	4	0	0	2	1	3	0	0	2	0	1	1	1	2	1	2	3	3	3	1	1	1	0	0	0	3	4	3	4	4
P51587	P51587	2	2	2	Breast cancer type 2 susceptibility protein	BRCA2	Breast cancer type 2 susceptibility protein	1	2	2	2	1	1	1	1	0	1	0	1	1	0	0	0	0	0	0	0	0	0	0	1	1	1	1	1	1	1	1	1	1	0	0	0	0	0	0	0	1	1
P51608	P51608	3	3	3	Methyl-CpG-binding protein 2	MECP2	Methyl-CpG-binding protein 2	1	3	3	3	1	0	0	0	0	0	0	0	1	0	0	0	0	0	0	0	0	0	1	2	2	2	2	2	1	2	1	0	0	0	0	0	0	0	0	0	1	0
P51654	P51654	5	5	5	Glypican-3;Secreted glypican-3	GPC3	Glypican-3	1	5	5	5	0	1	0	0	0	0	1	1	1	0	0	0	0	0	0	0	0	0	2	2	2	3	4	4	5	5	5	3	2	1	1	1	2	4	2	3	0	1
P51659	P51659	12	12	12	Peroxisomal multifunctional enzyme type 2;(3R)-hydroxyacyl-CoA dehydrogenase;Enoyl-CoA hydratase 2	HSD17B4	Peroxisomal multifunctional enzyme type 2	1	12	12	12	3	3	3	2	3	4	4	5	4	0	0	4	2	1	3	2	0	1	0	0	0	2	2	0	3	0	4	3	3	3	0	0	0	11	10	10	3	3
P51665	P51665	5	5	5	26S proteasome non-ATPase regulatory subunit 7	PSMD7	26S proteasome non-ATPase regulatory subunit 7	1	5	5	5	0	0	1	0	0	0	0	0	0	0	0	0	0	0	0	0	0	0	1	0	1	1	3	3	4	4	4	1	2	2	1	1	1	4	4	4	0	0
P51809	P51809	6	6	6	Vesicle-associated membrane protein 7	VAMP7	Vesicle-associated membrane protein 7	1	6	6	6	0	0	0	0	0	0	0	0	0	0	0	0	0	0	0	0	0	0	0	0	0	0	1	0	2	3	3	0	0	0	0	0	0	5	4	4	0	0
P51858	P51858	3	3	3	Hepatoma-derived growth factor	HDGF	Hepatoma-derived growth factor	1	3	3	3	2	1	0	2	0	0	1	2	1	0	0	0	0	1	0	1	1	0	0	0	0	0	0	0	1	0	0	0	1	0	1	1	1	1	1	1	2	1
P51991	P51991	7	7	7	Heterogeneous nuclear ribonucleoprotein A3	HNRNPA3	Heterogeneous nuclear ribonucleoprotein A3	1	7	7	7	0	0	0	0	0	0	0	0	0	0	0	0	0	0	0	0	0	0	1	1	2	3	1	2	3	3	3	3	4	2	2	2	2	5	5	5	0	0
P52209	P52209	16	16	16	6-phosphogluconate dehydrogenase, decarboxylating	PGD	6-phosphogluconate dehydrogenase, decarboxylating	1	16	16	16	1	1	0	1	0	1	4	1	3	0	0	0	0	0	0	0	0	0	5	5	5	6	7	6	7	8	8	5	5	5	5	5	5	14	13	14	1	1
P52272	P52272	17	17	17	Heterogeneous nuclear ribonucleoprotein M	HNRNPM	Heterogeneous nuclear ribonucleoprotein M	1	17	17	17	1	1	0	1	0	0	1	0	0	0	0	0	0	0	0	1	0	0	7	9	9	10	10	10	8	8	8	6	7	9	6	6	6	14	12	13	1	1
P52292	P52292	16	16	16	Importin subunit alpha-1	KPNA2	Importin subunit alpha-1	1	16	16	16	0	0	0	0	0	0	0	0	0	0	0	0	0	0	0	0	0	0	7	6	5	8	10	9	11	12	11	7	10	8	4	3	4	13	14	14	0	0
P52294	P52294	4	2	2	Importin subunit alpha-5;Importin subunit alpha-5, N-terminally processed	KPNA1	Importin subunit alpha-5	1	4	2	2	0	0	0	0	0	0	0	0	0	0	0	0	0	0	0	0	0	0	0	0	0	1	1	0	1	3	0	0	0	0	0	0	0	3	4	4	0	0
P52434	P52434	5	5	5	DNA-directed RNA polymerases I, II, and III subunit RPABC3	POLR2H	DNA-directed RNA polymerases I, II, and III subunit RPABC3	1	5	5	5	0	0	0	0	0	0	0	0	0	0	0	0	0	0	0	0	0	0	1	1	0	2	1	2	3	3	4	0	1	1	0	0	0	2	3	3	0	0
P52565	P52565	8	8	8	Rho GDP-dissociation inhibitor 1	ARHGDIA	Rho GDP-dissociation inhibitor 1	1	8	8	8	1	3	2	2	2	2	1	1	2	0	0	0	1	2	2	2	1	1	5	5	5	3	3	3	4	4	5	3	3	4	4	3	4	6	7	5	1	3
P52594	P52594	1	1	1	Arf-GAP domain and FG repeat-containing protein 1	AGFG1	Arf-GAP domain and FG repeat-containing protein 1	1	1	1	1	0	0	0	0	0	0	0	0	0	0	0	0	0	0	0	0	0	0	0	0	0	0	0	0	0	0	1	0	0	0	0	0	0	0	0	1	0	0
P52597	P52597	6	4	4	Heterogeneous nuclear ribonucleoprotein F;Heterogeneous nuclear ribonucleoprotein F, N-terminally processed	HNRNPF	Heterogeneous nuclear ribonucleoprotein F	1	6	4	4	0	0	0	0	0	0	0	0	0	0	0	0	0	0	0	0	0	0	0	0	0	0	0	0	3	4	4	1	2	0	0	0	0	5	6	6	0	0
P52655	P52655	1	1	1	Transcription initiation factor IIA subunit 1;Transcription initiation factor IIA alpha chain;Transcription initiation factor IIA beta chain	GTF2A1	Transcription initiation factor IIA subunit 1	1	1	1	1	0	0	1	0	1	0	1	1	0	0	0	0	0	0	0	1	1	1	0	0	0	0	0	0	0	0	0	0	0	0	0	0	0	0	0	0	0	0
P52701	P52701	4	4	4	DNA mismatch repair protein Msh6	MSH6	DNA mismatch repair protein Msh6	1	4	4	4	0	0	0	0	0	0	0	0	0	0	0	0	0	0	0	0	0	0	0	0	0	0	0	0	3	3	4	0	0	0	0	0	0	2	2	2	0	0
P52788	P52788	2	2	2	Spermine synthase	SMS	Spermine synthase	1	2	2	2	0	0	0	0	0	0	0	0	0	0	0	0	0	0	0	0	0	0	0	0	0	0	0	0	0	0	0	0	0	0	0	0	0	2	1	2	0	0
P52815	P52815	3	3	3	39S ribosomal protein L12, mitochondrial	MRPL12	39S ribosomal protein L12, mitochondrial	1	3	3	3	1	1	1	1	0	0	1	0	2	0	0	1	2	2	1	2	1	1	0	0	0	0	0	0	0	0	0	1	0	0	0	1	0	2	2	1	1	1
P52888	P52888	2	2	2	Thimet oligopeptidase	THOP1	Thimet oligopeptidase	1	2	2	2	0	0	0	0	0	0	0	0	0	0	0	0	0	0	0	0	0	0	0	0	0	0	0	0	0	0	0	0	0	0	0	0	0	1	2	1	0	0
P52907	P52907	12	12	10	F-actin-capping protein subunit alpha-1	CAPZA1	F-actin-capping protein subunit alpha-1	1	12	12	10	5	4	4	2	3	2	5	6	4	1	0	1	1	1	1	0	0	0	6	6	6	3	4	5	7	8	8	7	8	8	5	5	4	10	9	11	5	4
P52926	P52926	5	5	5	High mobility group protein HMGI-C	HMGA2	High mobility group protein HMGI-C	1	5	5	5	0	0	0	0	0	0	0	0	0	0	0	0	0	0	0	0	0	0	2	3	3	3	3	3	3	4	3	1	1	1	1	1	0	1	0	1	0	0
P52943	P52943	2	2	2	Cysteine-rich protein 2	CRIP2	Cysteine-rich protein 2	1	2	2	2	0	0	0	0	0	0	0	0	0	0	0	0	0	0	0	0	0	0	0	0	0	0	0	0	0	0	0	0	0	0	0	0	0	1	1	2	0	0
P53004	P53004	6	6	6	Biliverdin reductase A	BLVRA	Biliverdin reductase A	1	6	6	6	0	0	0	0	0	0	0	0	0	0	0	0	0	0	0	0	0	0	0	0	0	0	0	0	3	2	2	0	0	0	0	0	0	5	5	5	0	0
P53041	P53041	5	5	5	Serine/threonine-protein phosphatase 5	PPP5C	Serine/threonine-protein phosphatase 5	1	5	5	5	0	0	0	0	0	0	1	0	1	0	0	0	0	0	0	0	0	0	1	1	0	2	3	2	1	1	3	2	1	3	1	0	1	3	3	4	0	0
P53350	P53350	6	6	6	Serine/threonine-protein kinase PLK1	PLK1	Serine/threonine-protein kinase PLK1	1	6	6	6	0	0	0	0	0	0	0	0	0	0	0	0	0	0	0	0	0	0	2	1	1	0	0	0	2	4	4	1	0	1	1	1	1	3	4	3	0	0
P53396	P53396	35	35	35	ATP-citrate synthase	ACLY	ATP-citrate synthase	1	35	35	35	0	0	1	1	0	0	4	3	3	0	0	0	0	0	0	0	0	0	7	6	6	13	11	14	22	22	23	10	11	11	1	1	2	30	29	31	0	0
P53602	P53602	1	1	1	Diphosphomevalonate decarboxylase	MVD	Diphosphomevalonate decarboxylase	1	1	1	1	1	1	1	1	1	1	1	1	1	0	0	0	0	0	0	0	1	0	0	0	0	0	0	0	0	0	0	0	0	0	0	0	0	0	0	0	1	1
P53618	P53618	5	5	5	Coatomer subunit beta	COPB1	Coatomer subunit beta	1	5	5	5	0	0	0	0	0	0	0	0	0	0	0	0	0	0	0	0	0	0	1	1	1	1	1	1	3	3	2	0	0	0	0	0	0	5	4	5	0	0
P53621	P53621	16	16	16	Coatomer subunit alpha;Xenin;Proxenin	COPA	Coatomer subunit alpha	1	16	16	16	0	0	0	0	0	0	0	0	0	0	0	0	0	0	0	0	0	0	2	1	1	4	6	4	15	13	13	2	1	1	1	0	1	14	11	12	0	0
P53634	P53634	2	2	2	Dipeptidyl peptidase 1;Dipeptidyl peptidase 1 exclusion domain chain;Dipeptidyl peptidase 1 heavy chain;Dipeptidyl peptidase 1 light chain	CTSC	Dipeptidyl peptidase 1	1	2	2	2	1	1	1	1	1	1	1	1	0	0	0	0	0	1	0	1	0	1	0	0	0	0	0	0	0	0	0	0	0	0	0	0	1	1	2	2	1	1
P53675	P53675	19	2	2	Clathrin heavy chain 2	CLTCL1	Clathrin heavy chain 2	1	19	2	2	0	0	0	0	0	0	3	2	4	0	0	0	0	0	0	0	1	0	2	2	2	12	13	14	16	16	16	2	3	1	0	0	0	15	17	14	0	0
P53708	P53708	2	2	2	Integrin alpha-8;Integrin alpha-8 heavy chain;Integrin alpha-8 light chain	ITGA8	Integrin alpha-8	1	2	2	2	0	0	0	0	0	0	0	0	0	0	0	0	0	0	0	0	0	0	1	0	1	1	1	1	1	2	1	0	0	0	0	0	0	0	1	1	0	0
P53794	P53794	2	2	2	Sodium/myo-inositol cotransporter	SLC5A3	Sodium/myo-inositol cotransporter	1	2	2	2	0	0	0	0	0	0	0	0	0	0	0	0	0	0	0	0	0	0	0	0	0	0	0	0	2	2	2	0	0	0	0	0	0	2	2	2	0	0
P53801	P53801	1	1	1	Pituitary tumor-transforming gene 1 protein-interacting protein	PTTG1IP	Pituitary tumor-transforming gene 1 protein-interacting protein	1	1	1	1	0	0	0	0	0	0	0	0	0	0	0	0	0	0	0	0	0	0	1	1	1	1	1	1	1	1	1	1	1	1	1	1	1	0	1	0	0	0
P53985	P53985	12	12	12	Monocarboxylate transporter 1	SLC16A1	Monocarboxylate transporter 1	1	12	12	12	5	6	6	6	4	6	4	5	5	1	1	2	1	2	0	2	3	2	6	6	6	7	7	7	11	11	10	6	7	7	5	5	5	11	11	10	5	6
P53990	P53990	15	15	15	IST1 homolog	IST1	IST1 homolog	1	15	15	15	2	1	2	2	2	2	2	1	1	0	0	0	0	0	0	0	0	0	11	11	10	11	13	11	12	12	11	6	6	8	4	4	3	10	9	10	2	1
P53999	P53999	3	3	3	Activated RNA polymerase II transcriptional coactivator p15	SUB1	Activated RNA polymerase II transcriptional coactivator p15	1	3	3	3	0	0	0	0	0	0	0	0	0	0	0	0	0	0	0	0	0	0	2	2	1	2	2	2	3	2	3	1	1	1	0	0	0	0	1	1	0	0
P54105	P54105	5	5	5	Methylosome subunit pICln	CLNS1A	Methylosome subunit pICln	1	5	5	5	0	0	0	0	0	0	0	0	0	0	0	0	0	0	0	0	0	0	2	3	3	2	1	1	1	1	3	2	2	2	1	1	2	2	3	4	0	0
P54136	P54136	16	16	16	Arginine--tRNA ligase, cytoplasmic	RARS	Arginine--tRNA ligase, cytoplasmic	1	16	16	16	0	0	1	1	1	0	2	0	1	0	0	0	1	0	0	0	0	0	2	2	1	3	1	3	11	12	8	0	2	2	0	0	0	14	14	13	0	0
P54289	P54289	5	5	5	Voltage-dependent calcium channel subunit alpha-2/delta-1;Voltage-dependent calcium channel subunit alpha-2-1;Voltage-dependent calcium channel subunit delta-1	CACNA2D1	Voltage-dependent calcium channel subunit alpha-2/delta-1	1	5	5	5	0	0	0	0	0	0	0	0	1	0	0	0	0	0	0	0	0	0	2	2	1	1	1	1	1	1	1	2	2	2	0	0	0	3	3	2	0	0
P54577	P54577	15	15	15	Tyrosine--tRNA ligase, cytoplasmic;Tyrosine--tRNA ligase, cytoplasmic, N-terminally processed	YARS	Tyrosine--tRNA ligase, cytoplasmic	1	15	15	15	0	0	0	0	0	0	0	0	0	0	0	0	0	0	0	0	0	0	0	1	0	3	2	3	6	8	6	1	1	1	0	1	0	12	11	12	0	0
P54578	P54578	3	3	3	Ubiquitin carboxyl-terminal hydrolase 14	USP14	Ubiquitin carboxyl-terminal hydrolase 14	1	3	3	3	0	0	0	0	0	0	0	0	0	0	0	0	0	0	0	0	0	0	0	0	1	0	1	1	1	0	1	0	0	1	0	0	1	3	3	3	0	0
P54619	P54619	1	1	1	5-AMP-activated protein kinase subunit gamma-1	PRKAG1	5-AMP-activated protein kinase subunit gamma-1	1	1	1	1	0	0	0	0	0	0	0	0	0	0	0	0	0	0	0	0	0	0	0	0	0	0	0	0	0	0	1	0	0	0	0	0	0	1	1	0	0	0
P54707;REV__Q15772	P54707	6;1	1;1	1;1	Potassium-transporting ATPase alpha chain 2	ATP12A	Potassium-transporting ATPase alpha chain 2	2	6	1	1	5	5	6	5	4	5	5	4	5	0	0	3	2	4	2	4	1	4	3	3	4	3	4	4	2	2	2	3	4	4	3	3	2	3	3	3	0	1
P54709	P54709	10	10	10	Sodium/potassium-transporting ATPase subunit beta-3	ATP1B3	Sodium/potassium-transporting ATPase subunit beta-3	1	10	10	10	5	4	5	5	6	5	8	5	6	0	0	4	3	5	4	2	1	3	2	3	1	3	3	3	7	7	7	5	6	5	1	1	2	9	8	8	5	4
P54725	P54725	2	2	2	UV excision repair protein RAD23 homolog A	RAD23A	UV excision repair protein RAD23 homolog A	1	2	2	2	1	1	1	0	1	0	1	1	1	0	0	0	0	0	0	1	0	0	1	1	1	0	1	0	1	1	1	1	1	1	0	0	0	0	0	1	1	1
P54727	P54727	3	3	3	UV excision repair protein RAD23 homolog B	RAD23B	UV excision repair protein RAD23 homolog B	1	3	3	3	0	0	0	0	1	0	1	0	0	0	0	0	0	0	0	0	0	0	1	2	1	2	2	2	1	2	2	2	2	2	2	3	2	2	2	2	0	0
P54760;P54753	P54760;P54753	6;4	6;4	5;3	Ephrin type-B receptor 4;Ephrin type-B receptor 3	EPHB4;EPHB3	Ephrin type-B receptor 4;Ephrin type-B receptor 3	2	6	6	5	0	0	0	0	0	1	0	1	1	0	0	0	0	0	0	0	0	0	1	0	0	3	0	2	5	4	4	0	0	0	0	0	0	3	3	2	0	0
P54764;P29320;P54756	P54764	3;1;1	2;1;1	2;1;1	Ephrin type-A receptor 4	EPHA4	Ephrin type-A receptor 4	3	3	2	2	0	0	0	0	0	1	0	1	1	0	0	0	0	0	0	0	0	0	0	0	0	1	0	1	3	3	3	0	0	0	0	0	0	3	1	2	0	0
P54819	P54819	6	6	6	Adenylate kinase 2, mitochondrial;Adenylate kinase 2, mitochondrial, N-terminally processed	AK2	Adenylate kinase 2, mitochondrial	1	6	6	6	3	3	3	2	1	1	4	5	4	0	0	3	1	2	0	2	1	1	0	0	0	1	0	1	2	2	0	0	2	2	0	0	0	5	5	4	3	3
P54886	P54886	5	5	5	Delta-1-pyrroline-5-carboxylate synthase;Glutamate 5-kinase;Gamma-glutamyl phosphate reductase	ALDH18A1	Delta-1-pyrroline-5-carboxylate synthase	1	5	5	5	0	0	0	0	0	0	0	0	0	0	0	0	0	0	0	0	0	0	0	0	0	0	0	0	0	1	0	0	0	0	0	0	0	3	5	3	0	0
P54920;Q9H115	P54920	11;2	11;2	11;2	Alpha-soluble NSF attachment protein	NAPA	Alpha-soluble NSF attachment protein	2	11	11	11	1	1	1	1	1	0	1	1	1	0	0	0	0	0	0	0	0	0	2	2	2	3	2	4	5	6	4	2	1	0	1	1	2	7	7	7	1	1
P55010	P55010	6	6	6	Eukaryotic translation initiation factor 5	EIF5	Eukaryotic translation initiation factor 5	1	6	6	6	0	0	0	0	0	0	1	0	0	0	0	0	0	0	0	0	0	0	4	3	2	4	3	2	6	5	5	3	1	3	1	2	2	5	5	5	0	0
P55011	P55011	15	15	15	Solute carrier family 12 member 2	SLC12A2	Solute carrier family 12 member 2	1	15	15	15	2	1	1	1	0	0	0	0	1	0	0	0	0	0	0	0	0	0	6	7	6	6	6	6	9	8	9	5	6	6	5	5	5	10	12	10	2	1
P55036	P55036	5	3	3	26S proteasome non-ATPase regulatory subunit 4	PSMD4	26S proteasome non-ATPase regulatory subunit 4	1	5	3	3	0	0	0	0	0	0	0	0	0	0	0	0	0	0	0	0	0	0	0	0	0	1	1	1	1	1	2	1	0	0	0	0	0	5	5	5	0	0
P55060	P55060	7	7	7	Exportin-2	CSE1L	Exportin-2	1	7	7	7	0	0	0	0	0	0	0	0	0	0	0	1	0	0	0	0	0	0	2	2	2	1	2	1	4	3	4	1	1	1	1	1	1	4	6	5	0	0
P55072	P55072	40	40	40	Transitional endoplasmic reticulum ATPase	VCP	Transitional endoplasmic reticulum ATPase	1	40	40	40	5	5	3	4	4	5	9	11	6	0	0	2	4	3	1	2	0	0	13	14	14	22	28	28	23	23	23	20	19	18	12	10	8	27	28	27	5	5
P55083	P55083	2	2	2	Microfibril-associated glycoprotein 4	MFAP4	Microfibril-associated glycoprotein 4	1	2	2	2	0	0	0	0	0	0	0	0	0	0	0	0	0	0	0	0	0	0	0	0	1	1	2	2	2	2	2	0	0	0	0	0	0	1	0	1	0	0
P55084	P55084	6	6	6	Trifunctional enzyme subunit beta, mitochondrial;3-ketoacyl-CoA thiolase	HADHB	Trifunctional enzyme subunit beta, mitochondrial	1	6	6	6	0	0	0	0	0	0	1	1	1	0	0	1	0	1	1	0	0	0	0	0	0	0	0	0	0	0	0	0	1	1	0	0	0	6	6	5	0	0
P55196	P55196	29	29	29	Afadin	MLLT4	Afadin	1	29	29	29	0	0	0	0	0	0	1	0	0	0	0	0	0	0	0	0	0	0	11	11	11	9	11	15	8	7	9	10	11	9	9	4	5	20	22	19	0	0
P55209	P55209	14	14	13	Nucleosome assembly protein 1-like 1	NAP1L1	Nucleosome assembly protein 1-like 1	1	14	14	13	0	0	0	0	0	0	1	1	1	0	0	1	0	0	1	0	0	0	8	5	6	8	9	8	10	11	8	8	8	8	5	6	5	11	12	12	0	0
P55263	P55263	1	1	1	Adenosine kinase	ADK	Adenosine kinase	1	1	1	1	0	0	0	0	0	0	0	0	0	0	0	0	0	0	0	0	0	0	0	0	0	0	0	0	0	0	0	0	0	0	0	0	0	1	1	1	0	0
P55268	P55268	9	9	9	Laminin subunit beta-2	LAMB2	Laminin subunit beta-2	1	9	9	9	0	0	0	0	0	0	0	0	0	0	0	0	0	0	0	0	0	0	4	4	2	3	3	3	3	3	3	1	2	0	0	0	0	4	4	6	0	0
P55327	P55327	1	1	1	Tumor protein D52	TPD52	Tumor protein D52	1	1	1	1	0	0	0	0	0	0	0	0	0	0	0	0	0	0	0	0	0	0	0	0	0	0	0	0	0	1	0	0	0	0	0	0	0	0	0	1	0	0
P55735	P55735	4	4	4	Protein SEC13 homolog	SEC13	Protein SEC13 homolog	1	4	4	4	0	0	0	0	0	0	0	0	0	0	0	0	0	0	0	0	0	0	0	0	0	2	0	2	2	2	2	1	0	0	0	0	0	3	2	3	0	0
P55786;A6NEC2	P55786	25;8	25;8	25;8	Puromycin-sensitive aminopeptidase	NPEPPS	Puromycin-sensitive aminopeptidase	2	25	25	25	4	3	4	1	6	2	6	6	5	1	1	0	0	0	1	0	0	0	3	2	4	7	8	6	5	8	9	10	7	10	5	5	6	18	21	19	4	3
P55795	P55795	5	2	2	Heterogeneous nuclear ribonucleoprotein H2	HNRNPH2	Heterogeneous nuclear ribonucleoprotein H2	1	5	2	2	0	0	0	0	0	0	0	0	0	1	0	0	0	0	0	1	0	0	1	1	1	2	2	2	4	3	3	1	1	1	1	1	1	4	5	4	0	0
P55809	P55809	7	7	7	Succinyl-CoA:3-ketoacid coenzyme A transferase 1, mitochondrial	OXCT1	Succinyl-CoA:3-ketoacid coenzyme A transferase 1, mitochondrial	1	7	7	7	0	0	0	0	0	0	0	0	0	0	0	0	0	0	0	0	0	0	0	0	0	0	0	0	0	0	0	1	1	1	0	0	0	5	6	6	0	0
P55884	P55884	16	16	16	Eukaryotic translation initiation factor 3 subunit B	EIF3B	Eukaryotic translation initiation factor 3 subunit B	1	16	16	16	0	1	1	0	1	1	1	1	1	0	0	1	0	0	2	2	1	1	3	3	2	2	2	2	5	5	3	2	3	3	2	3	3	10	11	9	0	1
P55957	P55957	2	2	2	BH3-interacting domain death agonist;BH3-interacting domain death agonist p15;BH3-interacting domain death agonist p13;BH3-interacting domain death agonist p11	BID	BH3-interacting domain death agonist	1	2	2	2	0	0	0	0	0	0	0	0	0	0	0	0	0	0	0	0	0	0	0	0	0	0	0	1	0	0	0	0	0	0	0	0	0	0	0	1	0	0
P56134	P56134	2	2	2	ATP synthase subunit f, mitochondrial	ATP5J2	ATP synthase subunit f, mitochondrial	1	2	2	2	2	1	0	1	1	0	2	1	2	1	0	1	0	1	1	2	1	0	0	0	0	0	0	0	0	0	0	0	1	1	0	0	0	1	1	1	2	1
P56192	P56192	9	9	9	Methionine--tRNA ligase, cytoplasmic	MARS	Methionine--tRNA ligase, cytoplasmic	1	9	9	9	0	0	0	0	0	0	0	0	0	0	0	0	0	0	0	0	0	0	0	0	1	2	1	2	6	7	8	1	0	0	0	0	0	5	8	7	0	0
P56385	P56385	3	3	3	ATP synthase subunit e, mitochondrial	ATP5I	ATP synthase subunit e, mitochondrial	1	3	3	3	1	1	1	1	1	0	1	1	1	1	1	3	3	2	2	1	1	2	0	0	1	0	0	0	0	0	0	1	1	1	0	0	0	1	1	1	1	1
P56537	P56537	3	3	3	Eukaryotic translation initiation factor 6	EIF6	Eukaryotic translation initiation factor 6	1	3	3	3	0	0	0	0	0	0	0	0	0	0	0	0	0	0	0	0	0	0	0	0	0	0	0	0	2	1	2	0	0	0	0	0	0	3	3	1	0	0
P56749	P56749	2	2	2	Claudin-12	CLDN12	Claudin-12	1	2	2	2	1	0	0	1	0	0	0	0	0	0	0	0	0	0	0	0	0	0	2	2	2	1	1	1	0	2	1	1	1	0	0	0	0	0	0	0	1	0
P57088	P57088	1	1	1	Transmembrane protein 33	TMEM33	Transmembrane protein 33	1	1	1	1	0	0	0	0	0	0	0	0	0	0	0	0	0	0	0	0	0	0	0	0	0	0	0	0	1	1	1	0	0	0	0	0	0	1	1	1	0	0
P57737	P57737	2	2	2	Coronin-7	CORO7	Coronin-7	1	2	2	2	0	0	0	0	0	0	0	0	0	0	0	0	0	0	0	0	0	0	0	0	0	0	0	0	2	1	1	0	0	0	0	0	0	2	2	2	0	0
P58107	P58107	3	3	3	Epiplakin	EPPK1	Epiplakin	1	3	3	3	0	0	0	0	0	0	0	0	0	0	0	0	0	0	0	0	0	0	0	0	0	0	0	0	1	2	2	0	0	0	0	0	0	2	2	1	0	0
P58546	P58546	6	6	5	Myotrophin	MTPN	Myotrophin	1	6	6	5	0	0	0	0	0	1	1	1	0	0	0	0	0	0	0	0	0	0	2	2	1	3	3	2	3	2	1	2	3	2	2	2	2	3	4	3	0	0
P59535	P59535	1	1	1	Taste receptor type 2 member 40	TAS2R40	Taste receptor type 2 member 40	1	1	1	1	0	0	0	0	0	0	0	0	0	0	0	0	0	0	0	0	0	0	1	1	1	1	1	1	0	0	0	0	0	0	0	0	0	0	0	0	0	0
P59768	P59768	1	1	1	Guanine nucleotide-binding protein G(I)/G(S)/G(O) subunit gamma-2	GNG2	Guanine nucleotide-binding protein G(I)/G(S)/G(O) subunit gamma-2	1	1	1	1	0	0	0	0	0	0	0	0	0	0	0	0	0	0	0	0	0	0	1	1	1	1	0	1	0	0	0	0	0	1	0	0	0	0	1	1	0	0
P59998	P59998	8	8	8	Actin-related protein 2/3 complex subunit 4	ARPC4	Actin-related protein 2/3 complex subunit 4	1	8	8	8	4	5	4	4	5	3	3	5	4	0	0	0	2	1	2	1	2	2	4	4	3	5	5	4	4	4	5	4	6	7	5	5	4	6	7	4	4	5
P60033	P60033	5	5	5	CD81 antigen	CD81	CD81 antigen	1	5	5	5	1	1	1	0	1	1	1	1	1	0	0	0	0	0	0	0	0	0	4	4	1	5	5	4	3	3	3	2	1	0	0	0	0	3	3	3	1	1
P60174	P60174	26	26	26	Triosephosphate isomerase	TPI1	Triosephosphate isomerase	1	26	26	26	14	14	14	13	14	12	17	12	14	1	1	3	6	5	8	2	2	4	19	19	19	20	19	17	13	11	8	19	22	23	23	24	22	13	13	13	14	14
P60228	P60228	5	5	5	Eukaryotic translation initiation factor 3 subunit E	EIF3E	Eukaryotic translation initiation factor 3 subunit E	1	5	5	5	0	0	0	0	0	0	2	1	0	0	0	0	0	0	0	0	0	0	3	3	2	3	2	2	2	3	2	1	2	2	1	0	1	4	4	3	0	0
P60468	P60468	3	3	3	Protein transport protein Sec61 subunit beta	SEC61B	Protein transport protein Sec61 subunit beta	1	3	3	3	1	1	1	1	1	1	1	1	1	0	0	1	1	1	0	0	0	1	0	0	0	0	0	0	0	0	1	1	0	0	0	0	0	2	1	2	1	1
P60510	P60510	2	2	2	Serine/threonine-protein phosphatase 4 catalytic subunit	PPP4C	Serine/threonine-protein phosphatase 4 catalytic subunit	1	2	2	2	0	0	0	0	0	0	0	0	0	0	0	0	0	0	0	0	0	0	0	0	0	0	0	0	0	0	0	0	0	0	0	0	0	2	1	1	0	0
P60520	P60520	3	3	3	Gamma-aminobutyric acid receptor-associated protein-like 2	GABARAPL2	Gamma-aminobutyric acid receptor-associated protein-like 2	1	3	3	3	0	0	0	0	0	0	0	0	0	0	0	0	0	0	0	0	0	0	0	0	0	0	0	0	1	1	1	0	0	0	0	0	0	3	3	2	0	0
P60660;P14649	P60660	10;2	10;2	10;2	Myosin light polypeptide 6	MYL6	Myosin light polypeptide 6	2	10	10	10	5	6	6	6	6	5	6	7	8	0	0	3	3	3	2	3	2	3	5	7	7	7	6	7	9	8	8	7	8	8	5	6	5	8	8	7	5	6
P60709;Q6S8J3;A5A3E0;P0CG38;P0CG39;Q9BYX7	P60709	45;11;8;7;5;4	2;0;0;0;0;0	2;0;0;0;0;0	Actin, cytoplasmic 1;Actin, cytoplasmic 1, N-terminally processed	ACTB	Actin, cytoplasmic 1	6	45	2	2	23	22	24	22	19	23	25	25	24	5	7	18	17	17	17	16	17	16	33	32	33	37	38	39	29	31	29	36	38	38	35	34	35	31	31	30	2	2
P60763	P60763	9	2	2	Ras-related C3 botulinum toxin substrate 3	RAC3	Ras-related C3 botulinum toxin substrate 3	1	9	2	2	2	3	3	3	2	1	3	3	4	0	0	0	0	0	0	0	0	0	2	2	3	7	7	7	6	8	8	4	6	5	3	3	3	7	7	7	0	0
P60842	P60842	20	20	11	Eukaryotic initiation factor 4A-I	EIF4A1	Eukaryotic initiation factor 4A-I	1	20	20	11	0	0	0	0	1	1	1	1	1	0	0	1	0	0	0	0	0	0	2	3	3	3	4	4	11	14	13	2	3	2	1	1	2	19	20	20	0	0
P60866	P60866	4	4	4	40S ribosomal protein S20	RPS20	40S ribosomal protein S20	1	4	4	4	1	1	1	2	1	0	1	1	1	0	1	1	1	0	1	1	0	0	2	2	2	3	3	3	3	4	4	1	2	3	1	2	1	3	3	3	1	1
P60891;P21108	P60891	13;5	13;5	6;1	Ribose-phosphate pyrophosphokinase 1	PRPS1	Ribose-phosphate pyrophosphokinase 1	2	13	13	6	0	0	0	0	0	0	0	0	0	0	0	0	0	0	0	0	0	0	0	0	0	0	1	3	9	9	8	3	3	2	1	0	0	12	12	11	0	0
P60900	P60900	7	7	7	Proteasome subunit alpha type-6	PSMA6	Proteasome subunit alpha type-6	1	7	7	7	3	3	3	3	3	3	1	3	2	0	1	1	2	1	1	1	1	0	1	1	3	1	1	1	1	0	1	4	5	6	4	4	7	4	3	3	3	3
P60903	P60903	7	7	7	Protein S100-A10	S100A10	Protein S100-A10	1	7	7	7	7	6	5	6	6	5	6	6	6	1	0	1	2	1	2	2	2	2	0	0	0	0	0	0	0	0	1	0	0	0	0	0	0	2	1	2	7	6
P60953;Q9H4E5	P60953	14;1	14;1	13;0	Cell division control protein 42 homolog	CDC42	Cell division control protein 42 homolog	2	14	14	13	2	3	2	2	4	3	5	6	4	0	0	2	0	2	2	0	1	0	8	7	8	11	10	10	9	10	8	7	7	7	5	6	6	8	8	8	2	3
P60981	P60981	8	7	7	Destrin	DSTN	Destrin	1	8	7	7	1	3	2	3	2	1	2	3	2	0	0	1	2	0	1	1	0	0	3	4	3	4	4	4	5	5	3	3	4	4	2	3	2	5	5	5	1	2
P60983	P60983	5	5	5	Glia maturation factor beta	GMFB	Glia maturation factor beta	1	5	5	5	1	0	1	0	0	1	0	0	1	0	0	0	0	0	0	0	0	0	0	1	1	0	1	0	1	2	1	2	2	3	2	2	3	3	2	2	1	0
P61006;P59190	P61006	7;1	6;0	5;0	Ras-related protein Rab-8A	RAB8A	Ras-related protein Rab-8A	2	7	6	5	0	0	0	1	0	0	3	3	4	0	0	0	0	0	0	0	0	1	2	2	2	5	3	4	6	5	4	4	3	3	3	1	0	6	7	7	0	0
P61019	P61019	11	11	5	Ras-related protein Rab-2A	RAB2A	Ras-related protein Rab-2A	1	11	11	5	0	0	1	0	0	0	1	1	1	1	0	0	0	0	0	0	0	0	0	1	0	7	5	5	9	9	6	4	5	4	2	1	1	10	9	9	0	0
P61020	P61020	7	4	4	Ras-related protein Rab-5B	RAB5B	Ras-related protein Rab-5B	1	7	4	4	0	0	0	0	0	0	1	1	1	0	0	0	0	0	0	0	0	0	2	2	1	3	4	3	5	3	4	2	1	2	0	0	2	5	6	6	0	0
P61026	P61026	11	10	9	Ras-related protein Rab-10	RAB10	Ras-related protein Rab-10	1	11	10	9	1	1	1	1	1	1	3	3	4	0	0	0	1	0	1	0	0	0	3	2	3	5	5	6	8	10	8	3	3	2	1	1	0	11	11	10	1	1
P62837;P61077;Q9Y2X8;P51668	P62837;P61077	3;3;1;1	3;3;1;1	3;3;1;1	Ubiquitin-conjugating enzyme E2 D2;Ubiquitin-conjugating enzyme E2 D3	UBE2D2;UBE2D3	Ubiquitin-conjugating enzyme E2 D2;Ubiquitin-conjugating enzyme E2 D3	4	3	3	3	0	0	1	0	0	0	0	0	1	0	0	0	0	0	0	0	0	0	2	1	1	1	1	1	3	2	2	2	1	2	0	2	2	3	3	3	0	0
P61081	P61081	4	4	4	NEDD8-conjugating enzyme Ubc12	UBE2M	NEDD8-conjugating enzyme Ubc12	1	4	4	4	0	0	0	0	0	0	1	0	0	0	0	0	0	0	0	0	0	0	2	2	0	2	1	2	2	2	1	1	2	2	0	2	1	4	4	4	0	0
P61086	P61086	4	4	4	Ubiquitin-conjugating enzyme E2 K	UBE2K	Ubiquitin-conjugating enzyme E2 K	1	4	4	4	0	0	0	0	0	0	1	0	1	0	0	0	0	0	0	0	0	0	0	0	1	0	1	1	2	2	2	2	1	1	1	0	0	2	2	3	0	0
P61088;Q5JXB2	P61088;Q5JXB2	6;3	6;3	6;3	Ubiquitin-conjugating enzyme E2 N;Putative ubiquitin-conjugating enzyme E2 N-like	UBE2N;UBE2NL	Ubiquitin-conjugating enzyme E2 N;Putative ubiquitin-conjugating enzyme E2 N-like	2	6	6	6	1	1	0	2	0	1	2	2	2	0	0	0	0	2	1	0	0	0	4	3	3	1	2	0	6	6	6	4	3	4	3	3	3	6	5	5	1	1
P61106	P61106	11	11	11	Ras-related protein Rab-14	RAB14	Ras-related protein Rab-14	1	11	11	11	0	0	0	0	0	0	1	1	0	0	0	0	0	0	0	0	0	0	0	0	1	4	5	3	8	8	8	5	5	5	3	2	1	10	10	10	0	0
P61158;Q9P1U1;Q9C0K3	P61158	21;2;1	21;2;1	21;2;1	Actin-related protein 3	ACTR3	Actin-related protein 3	3	21	21	21	3	4	4	2	3	2	6	5	4	0	0	1	1	0	0	0	0	0	3	3	2	5	5	6	11	13	10	5	5	5	4	5	4	17	19	15	3	4
P61160	P61160	11	11	11	Actin-related protein 2	ACTR2	Actin-related protein 2	1	11	11	11	2	2	1	1	3	1	5	4	6	0	0	0	0	1	0	1	0	1	2	1	2	1	2	2	7	6	7	2	3	1	1	2	1	9	8	9	2	2
P61163;P42025	P61163	14;6	14;6	14;6	Alpha-centractin	ACTR1A	Alpha-centractin	2	14	14	14	0	0	0	0	0	0	0	1	0	0	0	0	0	0	0	0	0	0	1	1	1	4	3	4	7	7	5	4	4	4	1	1	1	12	12	11	0	0
P61201	P61201	1	1	1	COP9 signalosome complex subunit 2	COPS2	COP9 signalosome complex subunit 2	1	1	1	1	0	0	0	0	0	0	0	1	0	0	0	0	0	0	0	0	0	0	0	0	0	1	1	1	1	0	0	1	0	0	0	1	0	1	1	0	0	0
P61204	P61204	17	2	2	ADP-ribosylation factor 3	ARF3	ADP-ribosylation factor 3	1	17	2	2	1	1	1	1	1	1	2	5	4	0	0	0	0	0	0	1	0	1	0	3	0	3	3	3	14	15	13	8	7	7	0	0	2	12	15	15	0	0
P61221	P61221	9	9	9	ATP-binding cassette sub-family E member 1	ABCE1	ATP-binding cassette sub-family E member 1	1	9	9	9	0	0	0	0	0	0	1	0	0	0	0	0	0	0	0	0	0	0	0	0	0	2	1	1	7	6	5	0	1	0	0	0	0	8	7	8	0	0
P61224;A6NIZ1	P61224;A6NIZ1	21;16	21;16	6;4	Ras-related protein Rap-1b;Ras-related protein Rap-1b-like protein	RAP1B	Ras-related protein Rap-1b;Ras-related protein Rap-1b-like protein	2	21	21	6	6	8	6	7	6	5	10	10	9	0	0	2	0	1	2	1	0	0	12	12	10	16	16	17	18	19	18	11	11	10	7	8	7	16	15	16	6	8
P61225	P61225	10	6	6	Ras-related protein Rap-2b	RAP2B	Ras-related protein Rap-2b	1	10	6	6	0	1	1	0	0	0	1	0	1	0	0	0	0	0	0	0	0	0	4	1	4	6	5	4	5	7	9	3	2	1	0	0	0	7	6	8	0	1
P61247	P61247	28	28	28	40S ribosomal protein S3a	RPS3A	40S ribosomal protein S3a	1	28	28	28	4	2	2	3	1	2	8	2	4	0	0	2	2	2	2	1	1	1	24	22	23	25	23	26	18	19	18	14	13	15	6	7	6	14	14	15	4	2
P61254	P61254	8	8	2	60S ribosomal protein L26	RPL26	60S ribosomal protein L26	1	8	8	2	0	0	0	0	0	0	0	0	0	0	0	0	0	0	0	0	0	0	6	6	6	7	4	6	6	6	6	3	4	2	3	2	4	5	6	5	0	0
P61289	P61289	1	1	1	Proteasome activator complex subunit 3	PSME3	Proteasome activator complex subunit 3	1	1	1	1	0	0	0	0	0	0	0	0	0	0	0	0	0	0	0	0	0	0	1	0	1	1	0	0	0	0	0	1	1	1	1	1	1	0	0	0	0	0
P61313	P61313	14	14	14	60S ribosomal protein L15	RPL15	60S ribosomal protein L15	1	14	14	14	1	2	2	1	1	1	1	1	2	0	0	3	1	0	1	1	0	0	7	7	8	12	13	13	11	12	12	6	7	6	5	4	5	11	10	10	1	2
P61353	P61353	9	9	9	60S ribosomal protein L27	RPL27	60S ribosomal protein L27	1	9	9	9	0	1	0	0	0	0	0	1	0	0	0	0	0	1	1	0	0	0	7	7	7	6	6	6	7	8	7	4	3	4	1	3	3	5	5	5	0	1
P61421	P61421	9	9	9	V-type proton ATPase subunit d 1	ATP6V0D1	V-type proton ATPase subunit d 1	1	9	9	9	0	0	0	0	0	0	0	1	0	0	0	0	0	1	0	0	0	0	1	1	2	3	2	3	7	6	6	3	2	2	2	0	0	8	6	6	0	0
P61513;A6NKH3	P61513	3;1	3;1	3;1	60S ribosomal protein L37a	RPL37A	60S ribosomal protein L37a	2	3	3	3	0	0	0	0	0	0	0	0	0	0	0	0	0	0	0	0	0	0	2	3	3	3	2	3	3	3	3	2	2	2	3	2	3	3	2	3	0	0
P61586	P61586	15	15	4	Transforming protein RhoA	RHOA	Transforming protein RhoA	1	15	15	4	2	3	2	2	2	3	4	2	3	0	0	1	0	0	1	0	0	0	6	6	6	10	9	9	13	11	12	7	6	6	4	4	4	10	11	12	2	3
P61601	P61601	1	1	1	Neurocalcin-delta	NCALD	Neurocalcin-delta	1	1	1	1	0	0	0	0	0	0	0	0	0	0	0	0	0	0	0	0	0	0	0	0	0	0	0	0	0	0	0	0	0	0	0	0	0	0	1	0	0	0
P61604	P61604	8	8	8	10 kDa heat shock protein, mitochondrial	HSPE1	10 kDa heat shock protein, mitochondrial	1	8	8	8	4	4	4	3	6	5	4	5	5	2	2	3	2	4	4	4	5	3	0	0	0	0	0	0	0	0	0	1	1	1	4	4	3	3	3	3	4	4
P61619	P61619	5	5	5	Protein transport protein Sec61 subunit alpha isoform 1	SEC61A1	Protein transport protein Sec61 subunit alpha isoform 1	1	5	5	5	0	0	0	0	0	0	1	1	1	0	0	0	0	0	0	0	0	0	0	0	0	0	0	0	1	0	1	0	0	0	0	0	0	5	4	5	0	0
P61758	P61758	3	3	3	Prefoldin subunit 3	VBP1	Prefoldin subunit 3	1	3	3	3	0	0	0	0	0	0	0	0	0	0	0	0	0	0	0	0	0	0	0	0	0	1	0	0	2	1	1	0	0	0	0	0	0	2	2	0	0	0
P61764	P61764	7	7	7	Syntaxin-binding protein 1	STXBP1	Syntaxin-binding protein 1	1	7	7	7	0	0	0	0	0	0	0	0	0	0	0	0	0	0	0	0	0	0	0	0	0	1	2	1	2	1	0	2	2	1	1	1	1	5	3	4	0	0
P61769	P61769	2	2	2	Beta-2-microglobulin;Beta-2-microglobulin form pI 5.3	B2M	Beta-2-microglobulin	1	2	2	2	1	1	2	1	2	1	0	0	0	0	0	1	0	2	1	0	0	0	1	0	0	0	0	0	0	0	0	0	0	0	0	0	0	0	0	0	1	1
P61803	P61803	4	4	4	Dolichyl-diphosphooligosaccharide--protein glycosyltransferase subunit DAD1	DAD1	Dolichyl-diphosphooligosaccharide--protein glycosyltransferase subunit DAD1	1	4	4	4	1	3	1	1	0	1	2	2	2	0	0	1	0	0	1	2	2	1	0	0	0	1	1	0	0	0	0	0	0	1	0	0	0	3	4	2	1	3
P61923	P61923	3	3	3	Coatomer subunit zeta-1	COPZ1	Coatomer subunit zeta-1	1	3	3	3	0	0	0	0	0	0	0	0	0	0	0	0	0	0	0	0	0	0	0	0	0	0	1	1	2	3	2	0	0	0	0	0	0	3	2	3	0	0
P61956;Q6EEV6;P55854	P61956	3;1;1	3;1;1	3;1;1	Small ubiquitin-related modifier 2	SUMO2	Small ubiquitin-related modifier 2	3	3	3	3	1	1	1	1	1	1	1	1	1	0	0	0	0	0	0	0	0	0	2	2	2	1	1	2	2	2	2	3	3	3	3	3	3	2	2	2	1	1
P61960	P61960	1	1	1	Ubiquitin-fold modifier 1	UFM1	Ubiquitin-fold modifier 1	1	1	1	1	0	0	0	0	0	0	0	0	0	0	0	0	0	0	0	0	0	0	0	0	0	0	0	0	0	0	1	0	0	0	0	0	0	1	1	0	0	0
P61962	P61962	3	3	3	DDB1- and CUL4-associated factor 7	DCAF7	DDB1- and CUL4-associated factor 7	1	3	3	3	0	0	0	0	0	0	0	0	0	0	0	0	0	0	0	0	0	0	0	0	0	0	0	0	3	2	1	0	0	0	0	0	0	1	2	0	0	0
P61966	P61966	1	1	1	AP-1 complex subunit sigma-1A	AP1S1	AP-1 complex subunit sigma-1A	1	1	1	1	0	0	0	0	0	0	0	0	0	0	0	0	0	0	0	0	0	0	0	0	0	0	0	1	1	1	0	0	0	0	0	0	0	0	0	1	0	0
P61970	P61970	2	2	2	Nuclear transport factor 2	NUTF2	Nuclear transport factor 2	1	2	2	2	1	0	0	0	0	0	0	0	0	0	0	0	0	0	0	0	0	0	0	0	0	0	0	1	0	0	1	0	1	1	1	1	1	1	1	1	1	0
P61978	P61978	17	17	17	Heterogeneous nuclear ribonucleoprotein K	HNRNPK	Heterogeneous nuclear ribonucleoprotein K	1	17	17	17	0	0	0	0	0	0	0	0	0	0	0	0	0	0	0	0	0	0	2	2	2	5	4	4	8	11	8	5	6	8	2	2	5	11	14	14	0	0
P61981	P61981	23	14	14	14-3-3 protein gamma;14-3-3 protein gamma, N-terminally processed	YWHAG	14-3-3 protein gamma	1	23	14	14	10	9	8	9	8	9	8	11	8	2	3	5	6	6	3	6	8	4	7	7	10	8	9	7	5	9	10	11	10	12	12	10	9	14	13	14	4	3
P62070	P62070	6	6	4	Ras-related protein R-Ras2	RRAS2	Ras-related protein R-Ras2	1	6	6	4	0	1	1	1	0	0	2	2	2	0	0	0	0	0	0	0	0	0	2	2	2	2	2	2	4	4	3	2	1	3	0	0	0	6	5	5	0	1
P62081	P62081	14	14	14	40S ribosomal protein S7	RPS7	40S ribosomal protein S7	1	14	14	14	1	1	0	1	2	0	1	2	2	0	0	0	0	0	0	0	0	0	7	8	8	9	9	9	11	10	11	6	7	6	6	6	5	9	9	7	1	1
P62136	P62136	13	13	3	Serine/threonine-protein phosphatase PP1-alpha catalytic subunit	PPP1CA	Serine/threonine-protein phosphatase PP1-alpha catalytic subunit	1	13	13	3	0	0	0	0	0	1	0	3	1	0	0	0	0	1	0	0	0	0	1	1	1	1	2	0	8	11	9	2	2	2	0	0	0	13	10	10	0	0
P62140	P62140	10	2	2	Serine/threonine-protein phosphatase PP1-beta catalytic subunit	PPP1CB	Serine/threonine-protein phosphatase PP1-beta catalytic subunit	1	10	2	2	0	0	0	0	0	0	0	1	0	0	0	0	0	0	0	0	0	0	0	0	0	1	1	1	7	7	7	1	1	1	0	0	0	9	8	7	0	0
P62191	P62191	6	6	6	26S protease regulatory subunit 4	PSMC1	26S proteasome regulatory subunit 4	1	6	6	6	0	0	0	0	0	0	0	0	0	0	1	0	0	0	0	0	0	0	0	0	0	0	0	0	4	6	6	1	0	1	0	0	0	5	6	5	0	0
P62195	P62195	9	9	9	26S protease regulatory subunit 8	PSMC5	26S proteasome regulatory subunit 8	1	9	9	9	0	0	0	0	0	0	1	0	1	0	0	0	0	0	0	0	0	0	2	0	2	3	1	2	6	6	7	2	1	1	0	0	0	7	8	6	0	0
P62241	P62241	29	29	29	40S ribosomal protein S8	RPS8	40S ribosomal protein S8	1	29	29	29	1	2	2	1	3	2	7	3	4	0	0	2	3	2	0	1	0	0	25	24	25	27	28	27	21	21	21	19	17	17	16	13	12	12	13	13	1	2
P62244	P62244	7	7	7	40S ribosomal protein S15a	RPS15A	40S ribosomal protein S15a	1	7	7	7	0	0	0	0	0	0	0	0	0	1	0	0	0	0	0	0	0	0	1	0	0	1	2	1	3	4	4	0	0	0	0	0	0	6	7	5	0	0
P62249	P62249	13	13	13	40S ribosomal protein S16	RPS16	40S ribosomal protein S16	1	13	13	13	1	2	3	3	1	1	3	4	3	0	0	0	0	0	0	1	0	0	7	8	7	7	8	10	11	10	10	6	7	8	4	3	3	10	10	10	1	2
P62258	P62258	28	25	25	14-3-3 protein epsilon	YWHAE	14-3-3 protein epsilon	1	28	25	25	13	16	15	13	10	12	14	14	16	1	3	5	10	7	7	5	2	3	12	15	13	15	19	15	19	15	16	17	16	16	15	13	15	24	23	23	10	13
P62263	P62263	9	9	9	40S ribosomal protein S14	RPS14	40S ribosomal protein S14	1	9	9	9	2	2	3	2	2	1	3	2	3	0	0	2	1	1	0	0	1	2	5	4	4	5	4	5	9	9	8	2	3	3	2	2	2	7	6	6	2	2
P62266	P62266	9	9	9	40S ribosomal protein S23	RPS23	40S ribosomal protein S23	1	9	9	9	2	1	2	1	0	0	0	0	1	0	0	0	1	1	0	0	0	0	7	8	8	8	7	8	6	6	6	5	6	6	3	3	2	7	5	6	2	1
P62269	P62269	13	13	13	40S ribosomal protein S18	RPS18	40S ribosomal protein S18	1	13	13	13	1	0	0	1	0	0	5	1	4	0	0	0	0	0	1	2	0	0	8	9	7	10	11	12	8	8	10	7	6	5	4	4	5	7	7	6	1	0
P62273	P62273	1	1	1	40S ribosomal protein S29	RPS29	40S ribosomal protein S29	1	1	1	1	0	0	0	0	0	0	0	0	0	0	0	0	0	0	0	0	0	0	0	1	1	1	1	1	1	0	0	1	1	1	1	1	1	1	0	1	0	0
P62277	P62277	11	11	11	40S ribosomal protein S13	RPS13	40S ribosomal protein S13	1	11	11	11	0	0	0	0	0	0	0	0	0	0	0	0	0	0	0	0	0	0	3	3	4	8	9	9	8	8	7	7	7	6	1	3	1	9	10	8	0	0
P62280	P62280	15	15	15	40S ribosomal protein S11	RPS11	40S ribosomal protein S11	1	15	15	15	2	1	2	2	1	1	3	3	3	0	0	1	1	1	2	1	2	0	11	10	10	10	12	12	7	8	8	9	8	9	7	8	7	7	6	8	2	1
P62304	P62304	3	3	3	Small nuclear ribonucleoprotein E	SNRPE	Small nuclear ribonucleoprotein E	1	3	3	3	0	0	0	1	0	0	1	1	0	0	0	0	0	0	1	0	0	0	2	2	2	2	3	2	3	3	3	0	1	0	0	0	0	2	2	2	0	0
P62306	P62306	3	3	3	Small nuclear ribonucleoprotein F	SNRPF	Small nuclear ribonucleoprotein F	1	3	3	3	0	0	0	0	0	0	0	0	0	0	0	0	0	0	0	0	0	0	2	2	2	3	3	2	2	2	3	0	0	0	0	0	0	1	1	1	0	0
P62312	P62312	1	1	1	U6 snRNA-associated Sm-like protein LSm6	LSM6	U6 snRNA-associated Sm-like protein LSm6	1	1	1	1	0	0	0	0	0	0	0	0	0	0	0	0	0	0	0	0	0	0	0	0	0	0	0	0	1	1	0	0	0	0	0	0	0	0	1	0	0	0
P62314	P62314	4	4	4	Small nuclear ribonucleoprotein Sm D1	SNRPD1	Small nuclear ribonucleoprotein Sm D1	1	4	4	4	0	0	0	0	0	0	0	0	0	0	0	0	0	0	0	0	0	0	2	3	1	3	4	3	4	4	4	2	0	1	0	0	0	4	4	4	0	0
P62316	P62316	8	8	8	Small nuclear ribonucleoprotein Sm D2	SNRPD2	Small nuclear ribonucleoprotein Sm D2	1	8	8	8	0	1	2	0	1	1	1	0	1	0	0	1	0	1	0	0	0	0	4	3	4	4	4	5	5	4	5	4	2	4	1	0	2	2	2	1	0	1
P62318	P62318	4	4	4	Small nuclear ribonucleoprotein Sm D3	SNRPD3	Small nuclear ribonucleoprotein Sm D3	1	4	4	4	0	0	0	0	0	0	0	0	0	0	0	0	0	0	0	0	0	0	2	2	2	3	2	2	4	4	3	1	0	1	0	0	0	2	2	2	0	0
P62328	P62328	3	3	3	Thymosin beta-4;Hematopoietic system regulatory peptide	TMSB4X	Thymosin beta-4	1	3	3	3	3	3	3	3	3	2	3	2	3	0	0	2	2	3	1	1	1	2	2	1	1	2	1	2	0	1	1	1	1	2	1	2	1	3	2	3	3	3
P62330	P62330	9	9	9	ADP-ribosylation factor 6	ARF6	ADP-ribosylation factor 6	1	9	9	9	0	1	1	1	0	1	0	0	1	0	0	0	0	0	0	0	0	0	2	2	2	2	2	3	7	8	8	3	2	2	1	1	1	8	7	7	0	1
P62333	P62333	8	8	8	26S protease regulatory subunit 10B	PSMC6	26S proteasome regulatory subunit 10B	1	8	8	8	0	0	0	0	0	0	0	0	0	0	0	0	0	0	0	0	0	0	0	1	0	2	2	2	6	7	8	0	0	0	0	0	0	8	7	8	0	0
P62424	P62424	25	25	25	60S ribosomal protein L7a	RPL7A	60S ribosomal protein L7a	1	25	25	25	3	1	5	2	2	4	7	3	7	1	0	0	2	2	1	1	0	2	19	18	18	23	23	21	21	21	20	14	16	16	11	8	8	16	16	17	3	1
P62491;P57735	P62491	16;1	2;0	2;0	Ras-related protein Rab-11A	RAB11A	Ras-related protein Rab-11A	2	16	2	2	6	7	6	6	5	6	7	9	7	0	0	0	1	1	4	0	0	0	10	10	9	13	14	13	10	11	10	10	11	11	6	6	6	10	11	13	0	0
P62495	P62495	8	8	8	Eukaryotic peptide chain release factor subunit 1	ETF1	Eukaryotic peptide chain release factor subunit 1	1	8	8	8	0	0	0	0	0	0	0	0	0	0	0	0	0	0	0	0	0	0	0	1	0	3	2	3	4	3	6	6	3	5	2	1	1	7	7	7	0	0
P62633	P62633	3	3	3	Cellular nucleic acid-binding protein	CNBP	Cellular nucleic acid-binding protein	1	3	3	3	0	0	0	0	0	0	0	0	0	0	0	0	0	0	0	0	0	0	1	1	1	2	2	2	1	1	1	1	1	1	1	1	1	3	2	3	0	0
P62701;Q8TD47;P22090	P62701	23;7;7	23;7;7	23;7;7	40S ribosomal protein S4, X isoform	RPS4X	40S ribosomal protein S4, X isoform	3	23	23	23	1	0	2	3	1	1	6	4	4	0	0	0	0	1	2	0	0	0	6	7	8	13	14	14	20	19	18	7	8	9	4	4	6	15	16	17	1	0
P62745	P62745	7	5	5	Rho-related GTP-binding protein RhoB	RHOB	Rho-related GTP-binding protein RhoB	1	7	5	5	0	0	0	0	0	0	0	0	0	0	0	0	0	0	0	0	0	0	3	3	3	4	5	4	6	6	6	2	3	3	1	1	1	6	5	6	0	0
P62750	P62750	7	7	7	60S ribosomal protein L23a	RPL23A	60S ribosomal protein L23a	1	7	7	7	0	0	0	0	0	0	0	0	0	0	0	0	0	1	1	1	1	0	2	3	3	5	5	6	5	6	5	2	5	4	2	2	3	6	6	6	0	0
P62753	P62753	25	25	25	40S ribosomal protein S6	RPS6	40S ribosomal protein S6	1	25	25	25	1	1	1	1	1	1	1	1	1	0	0	0	1	0	0	1	0	1	22	24	22	20	20	19	15	16	15	12	13	12	12	8	8	9	9	10	1	1
P62805	P62805	23	23	23	Histone H4	HIST1H4A	Histone H4	1	23	23	23	11	9	10	11	9	10	10	8	11	0	1	2	4	1	3	5	3	3	20	21	22	22	21	21	19	22	21	13	17	15	13	10	9	12	12	13	11	9
P62807;Q99879;Q99877;P58876	P62807;Q99879;Q99877;P58876	22;21;21;21	1;0;0;0	0;0;0;0	Histone H2B type 1-C/E/F/G/I;Histone H2B type 1-M;Histone H2B type 1-N;Histone H2B type 1-D	HIST1H2BC;HIST1H2BM;HIST1H2BN;HIST1H2BD	Histone H2B type 1-C/E/F/G/I;Histone H2B type 1-M;Histone H2B type 1-N;Histone H2B type 1-D	4	22	1	0	11	10	12	8	10	4	6	8	10	1	1	4	2	2	4	4	1	5	21	21	20	19	18	19	17	16	17	12	14	14	17	15	14	9	9	9	0	0
P62820	P62820	14	14	7	Ras-related protein Rab-1A	RAB1A	Ras-related protein Rab-1A	1	14	14	7	1	1	0	1	0	1	2	3	2	0	0	0	0	0	0	0	0	0	5	6	5	9	11	9	10	9	12	8	8	6	4	3	5	11	11	9	1	1
P62826	P62826	16	16	16	GTP-binding nuclear protein Ran	RAN	GTP-binding nuclear protein Ran	1	16	16	16	2	1	2	3	3	3	3	5	3	0	0	1	0	1	3	1	1	1	7	4	5	5	6	7	12	10	11	5	6	5	4	5	4	11	12	13	2	1
P62829	P62829	5	5	5	60S ribosomal protein L23	RPL23	60S ribosomal protein L23	1	5	5	5	0	0	0	0	0	0	1	0	0	0	0	0	0	0	0	0	0	0	4	4	4	4	4	4	3	4	3	3	2	3	1	2	2	4	4	3	0	0
P62834	P62834	18	3	3	Ras-related protein Rap-1A	RAP1A	Ras-related protein Rap-1A	1	18	3	3	6	8	6	6	6	5	10	9	9	0	0	2	0	1	2	1	0	0	11	10	9	14	14	14	14	16	14	11	11	10	7	8	7	13	12	13	1	1
P62841	P62841	2	2	2	40S ribosomal protein S15	RPS15	40S ribosomal protein S15	1	2	2	2	0	0	0	0	0	0	0	0	0	0	0	0	0	0	0	0	0	0	0	0	0	1	1	1	2	2	2	0	0	0	0	0	0	2	2	2	0	0
P62847	P62847	8	8	8	40S ribosomal protein S24	RPS24	40S ribosomal protein S24	1	8	8	8	0	0	1	0	0	0	1	0	0	0	0	0	0	0	0	0	0	0	5	5	6	8	8	8	6	6	6	2	3	3	1	1	1	6	6	6	0	0
P62851	P62851	10	10	10	40S ribosomal protein S25	RPS25	40S ribosomal protein S25	1	10	10	10	1	1	1	0	0	1	2	2	1	0	1	0	0	0	1	0	1	1	6	7	7	6	7	9	5	6	7	5	5	4	4	4	5	6	5	6	1	1
P62854;Q5JNZ5	P62854;Q5JNZ5	6;4	6;4	6;4	40S ribosomal protein S26;Putative 40S ribosomal protein S26-like 1	RPS26;RPS26P11	40S ribosomal protein S26;Putative 40S ribosomal protein S26-like 1	2	6	6	6	1	0	2	1	1	1	3	3	3	0	0	0	0	0	0	0	0	0	5	5	5	6	5	6	5	5	5	5	4	4	4	4	4	4	4	4	1	0
P62857	P62857	3	3	3	40S ribosomal protein S28	RPS28	40S ribosomal protein S28	1	3	3	3	2	1	1	1	0	1	2	1	1	0	0	0	1	1	0	0	1	1	2	2	2	2	2	2	2	1	2	2	2	2	1	1	1	1	1	1	2	1
P62861	P62861	2	2	2	40S ribosomal protein S30	FAU	40S ribosomal protein S30	1	2	2	2	0	0	0	0	0	0	0	0	0	0	0	0	0	0	0	0	0	0	0	1	1	0	2	0	1	0	0	2	2	2	1	1	2	0	2	1	0	0
P62873;P16520	P62873	22;1	12;0	11;0	Guanine nucleotide-binding protein G(I)/G(S)/G(T) subunit beta-1	GNB1	Guanine nucleotide-binding protein G(I)/G(S)/G(T) subunit beta-1	2	22	12	11	6	6	5	7	5	4	8	11	7	0	0	1	0	0	0	1	1	1	12	10	11	18	18	17	15	14	15	15	16	15	7	10	7	14	14	14	5	5
P62877	P62877	4	4	4	E3 ubiquitin-protein ligase RBX1;E3 ubiquitin-protein ligase RBX1, N-terminally processed	RBX1	E3 ubiquitin-protein ligase RBX1	1	4	4	4	0	0	0	0	0	0	0	0	0	0	0	0	0	0	0	0	0	0	0	0	0	1	1	1	2	1	1	1	0	0	0	0	0	3	2	4	0	0
P62879	P62879	23	23	10	Guanine nucleotide-binding protein G(I)/G(S)/G(T) subunit beta-2	GNB2	Guanine nucleotide-binding protein G(I)/G(S)/G(T) subunit beta-2	1	23	23	10	7	5	5	6	6	3	9	10	10	0	0	1	1	1	1	0	1	0	12	9	9	17	17	14	13	13	16	15	16	14	9	7	7	12	12	14	7	5
P62888	P62888	7	7	7	60S ribosomal protein L30	RPL30	60S ribosomal protein L30	1	7	7	7	1	1	0	1	0	0	2	1	1	0	0	0	0	0	0	0	0	0	3	3	2	6	6	6	6	6	6	2	2	2	2	2	2	5	5	6	1	1
P62899	P62899	5	5	5	60S ribosomal protein L31	RPL31	60S ribosomal protein L31	1	5	5	5	0	0	0	0	0	0	0	0	0	0	1	0	0	0	0	0	0	1	4	4	4	3	1	2	2	3	1	3	3	3	2	2	2	1	4	3	0	0
P62906	P62906	8	8	8	60S ribosomal protein L10a	RPL10A	60S ribosomal protein L10a	1	8	8	8	2	1	1	2	1	1	2	2	4	1	0	0	2	0	0	0	1	0	5	4	4	5	5	3	3	2	3	5	5	5	6	5	5	3	3	3	2	1
P62910	P62910	10	10	10	60S ribosomal protein L32	RPL32	60S ribosomal protein L32	1	10	10	10	0	0	1	0	0	0	1	1	1	0	0	0	0	0	0	0	0	1	6	5	5	7	6	7	8	7	8	2	3	3	2	2	2	7	8	6	0	0
P62913	P62913	7	7	7	60S ribosomal protein L11	RPL11	60S ribosomal protein L11	1	7	7	7	1	1	0	1	0	1	0	1	1	0	0	0	1	0	0	0	0	0	3	3	2	3	4	4	4	3	4	3	4	4	3	3	3	5	6	5	1	1
P62917	P62917	21	21	21	60S ribosomal protein L8	RPL8	60S ribosomal protein L8	1	21	21	21	1	1	1	1	1	2	2	3	0	0	0	3	0	2	1	1	0	1	16	15	15	15	14	15	16	14	14	11	11	11	11	9	9	10	10	11	1	1
P62937;Q9Y536;P0DN37;P0DN26;A0A0B4J2A2;A0A075B767;A0A075B759;F5H284	P62937	21;2;1;1;1;1;1;1	21;2;1;1;1;1;1;1	21;2;1;1;1;1;1;1	Peptidyl-prolyl cis-trans isomerase A;Peptidyl-prolyl cis-trans isomerase A, N-terminally processed	PPIA	Peptidyl-prolyl cis-trans isomerase A	8	21	21	21	10	12	12	14	11	10	14	12	15	0	0	9	5	6	7	7	5	4	19	19	19	19	18	17	14	14	14	20	20	18	17	17	16	13	12	15	10	12
P62942	P62942	3	3	3	Peptidyl-prolyl cis-trans isomerase FKBP1A	FKBP1A	Peptidyl-prolyl cis-trans isomerase FKBP1A	1	3	3	3	1	1	2	1	1	2	2	1	2	0	0	1	1	0	1	0	0	0	3	2	2	1	1	1	0	0	0	2	3	3	2	3	1	2	2	1	1	1
P62979;P62987;P0CG47;P0CG48	P62979;P62987;P0CG47;P0CG48	15;8;8;8	15;8;8;8	15;8;8;8	Ubiquitin-40S ribosomal protein S27a;Ubiquitin;40S ribosomal protein S27a;Ubiquitin-60S ribosomal protein L40;Ubiquitin;60S ribosomal protein L40;Polyubiquitin-B;Ubiquitin;Polyubiquitin-C;Ubiquitin	RPS27A;UBA52;UBB;UBC	Ubiquitin-40S ribosomal protein S27a;Ubiquitin-60S ribosomal protein L40;Polyubiquitin-B;Polyubiquitin-C	4	15	15	15	2	1	1	1	1	2	3	2	2	0	0	3	3	3	1	1	1	2	12	13	13	10	8	9	6	8	7	6	10	9	11	11	12	6	6	6	2	1
P62993	P62993	8	8	8	Growth factor receptor-bound protein 2	GRB2	Growth factor receptor-bound protein 2	1	8	8	8	0	0	0	0	0	0	0	0	0	0	0	0	0	0	0	0	0	0	1	1	1	1	0	0	6	6	6	2	1	1	1	1	1	6	6	6	0	0
P62995	P62995	6	6	6	Transformer-2 protein homolog beta	TRA2B	Transformer-2 protein homolog beta	1	6	6	6	0	0	0	0	0	0	0	0	0	0	0	0	0	0	0	0	0	0	1	1	1	1	2	3	6	6	6	1	0	0	0	0	0	6	5	6	0	0
P63000;P15153	P63000	12;5	11;4	5;1	Ras-related C3 botulinum toxin substrate 1	RAC1	Ras-related C3 botulinum toxin substrate 1	2	12	11	5	5	7	5	4	4	4	5	4	7	0	0	1	0	0	0	0	0	0	6	6	7	9	8	9	8	10	9	7	8	8	6	6	6	10	10	10	5	6
P63010;Q10567	P63010;Q10567	5;3	5;3	5;3	AP-2 complex subunit beta;AP-1 complex subunit beta-1	AP2B1;AP1B1	AP-2 complex subunit beta;AP-1 complex subunit beta-1	2	5	5	5	0	0	0	0	0	0	0	0	0	0	0	0	0	0	0	1	1	1	0	0	0	0	0	0	4	4	3	0	0	0	0	0	0	5	4	3	0	0
P63027	P63027	6	2	2	Vesicle-associated membrane protein 2	VAMP2	Vesicle-associated membrane protein 2	1	6	2	2	0	0	0	0	0	0	0	0	0	0	0	0	0	0	0	0	0	0	3	3	4	2	3	3	3	2	2	1	1	2	1	1	1	2	1	3	0	0
P63092;Q5JWF2;P38405	P63092;Q5JWF2	13;13;3	12;12;2	12;12;2	Guanine nucleotide-binding protein G(s) subunit alpha isoforms short;Guanine nucleotide-binding protein G(s) subunit alpha isoforms XLas	GNAS	Guanine nucleotide-binding protein G(s) subunit alpha isoforms short;Guanine nucleotide-binding protein G(s) subunit alpha isoforms XLas	3	13	12	12	1	1	1	1	1	1	2	2	1	0	0	1	1	1	1	1	0	1	6	4	5	7	7	8	11	10	10	6	6	6	3	4	3	12	10	12	0	0
P63096	P63096	23	14	12	Guanine nucleotide-binding protein G(i) subunit alpha-1	GNAI1	Guanine nucleotide-binding protein G(i) subunit alpha-1	1	23	14	12	3	3	2	3	3	2	5	4	3	0	0	1	1	1	1	1	0	1	5	5	6	11	11	14	20	20	20	6	8	7	4	3	4	20	19	20	1	1
P63098	P63098	2	2	2	Calcineurin subunit B type 1	PPP3R1	Calcineurin subunit B type 1	1	2	2	2	0	0	0	0	0	0	0	0	0	0	0	0	0	0	0	0	0	0	0	0	0	0	0	0	2	2	2	0	0	0	0	0	0	2	2	2	0	0
P63104	P63104	31	31	24	14-3-3 protein zeta/delta	YWHAZ	14-3-3 protein zeta/delta	1	31	31	24	16	17	19	13	14	14	15	17	15	5	5	9	11	12	7	8	6	8	17	15	14	20	22	20	20	19	18	18	16	15	17	15	17	19	19	20	16	17
P63151;Q66LE6;Q00005	P63151;Q66LE6	6;3;2	6;3;2	6;3;2	Serine/threonine-protein phosphatase 2A 55 kDa regulatory subunit B alpha isoform;Serine/threonine-protein phosphatase 2A 55 kDa regulatory subunit B delta isoform	PPP2R2A;PPP2R2D	Serine/threonine-protein phosphatase 2A 55 kDa regulatory subunit B alpha isoform;Serine/threonine-protein phosphatase 2A 55 kDa regulatory subunit B delta isoform	3	6	6	6	0	0	0	0	0	0	1	0	0	0	0	0	0	0	0	0	0	0	0	0	0	0	0	1	2	2	2	0	0	0	0	0	0	6	6	6	0	0
P63165	P63165	1	1	1	Small ubiquitin-related modifier 1	SUMO1	Small ubiquitin-related modifier 1	1	1	1	1	0	0	0	0	0	0	0	0	0	0	0	0	0	0	0	0	0	0	0	0	0	0	0	0	0	0	0	1	1	1	1	1	0	1	1	0	0	0
P63167;Q96FJ2	P63167;Q96FJ2	3;2	3;2	3;2	Dynein light chain 1, cytoplasmic;Dynein light chain 2, cytoplasmic	DYNLL1;DYNLL2	Dynein light chain 1, cytoplasmic;Dynein light chain 2, cytoplasmic	2	3	3	3	1	2	1	0	0	1	1	1	2	0	0	0	0	0	0	0	0	1	1	1	1	1	1	1	2	3	2	1	0	0	0	0	0	1	1	1	1	2
P63172	P63172	2	2	2	Dynein light chain Tctex-type 1	DYNLT1	Dynein light chain Tctex-type 1	1	2	2	2	0	0	0	0	0	0	0	0	0	0	0	0	0	0	0	0	0	0	0	0	0	0	0	0	1	0	0	0	0	0	0	0	0	2	2	2	0	0
P63173	P63173	3	3	3	60S ribosomal protein L38	RPL38	60S ribosomal protein L38	1	3	3	3	0	0	0	0	0	0	0	0	0	0	0	0	0	0	0	0	0	0	0	1	1	2	2	2	1	2	2	1	2	2	1	1	0	3	3	3	0	0
P63208	P63208	3	3	3	S-phase kinase-associated protein 1	SKP1	S-phase kinase-associated protein 1	1	3	3	3	0	0	0	0	0	0	0	0	0	0	0	0	0	0	0	0	0	0	1	1	1	1	1	1	2	3	1	1	1	1	1	1	1	3	3	3	0	0
P63218	P63218	6	6	6	Guanine nucleotide-binding protein G(I)/G(S)/G(O) subunit gamma-5	GNG5	Guanine nucleotide-binding protein G(I)/G(S)/G(O) subunit gamma-5	1	6	6	6	1	1	1	1	0	1	1	1	1	0	0	0	1	0	0	0	0	0	3	3	3	3	3	3	5	5	5	4	4	4	3	3	3	5	3	4	1	1
P63220	P63220	4	4	4	40S ribosomal protein S21	RPS21	40S ribosomal protein S21	1	4	4	4	0	1	0	0	0	0	1	0	1	0	0	0	0	0	0	0	0	0	0	2	2	2	2	1	2	2	1	1	2	1	1	2	2	3	3	2	0	1
P63241;Q6IS14;Q9GZV4	P63241;Q6IS14	16;10;6	16;10;6	16;10;6	Eukaryotic translation initiation factor 5A-1;Eukaryotic translation initiation factor 5A-1-like	EIF5A;EIF5AL1	Eukaryotic translation initiation factor 5A-1;Eukaryotic translation initiation factor 5A-1-like	3	16	16	16	0	0	0	0	2	0	3	2	1	0	0	1	0	0	0	0	0	0	4	5	5	9	8	6	9	12	11	8	8	9	5	5	5	14	13	13	0	0
P63244	P63244	18	18	18	Guanine nucleotide-binding protein subunit beta-2-like 1;Guanine nucleotide-binding protein subunit beta-2-like 1, N-terminally processed	GNB2L1	Receptor of activated protein C kinase 1	1	18	18	18	0	0	1	0	0	1	2	2	0	0	0	0	1	0	0	0	0	0	3	2	3	5	1	4	15	14	15	9	9	8	4	3	1	18	18	17	0	0
P63261	P63261	45	45	2	Actin, cytoplasmic 2;Actin, cytoplasmic 2, N-terminally processed	ACTG1	Actin, cytoplasmic 2	1	45	45	2	23	21	24	22	18	23	25	25	24	5	7	17	18	16	16	14	16	14	33	32	33	38	37	39	29	31	29	37	38	38	35	34	35	31	31	30	23	21
P63313	P63313	4	4	3	Thymosin beta-10	TMSB10	Thymosin beta-10	1	4	4	3	2	3	3	3	2	2	3	3	2	1	2	3	2	2	4	2	3	3	2	3	2	1	1	1	2	2	3	3	3	3	1	1	2	2	2	3	2	3
P67775;P62714	P67775;P62714	9;8	9;8	9;8	Serine/threonine-protein phosphatase 2A catalytic subunit alpha isoform;Serine/threonine-protein phosphatase 2A catalytic subunit beta isoform	PPP2CA;PPP2CB	Serine/threonine-protein phosphatase 2A catalytic subunit alpha isoform;Serine/threonine-protein phosphatase 2A catalytic subunit beta isoform	2	9	9	9	1	1	0	1	1	1	0	1	0	0	0	0	0	0	1	1	0	0	1	1	2	2	4	3	6	5	6	1	1	2	1	1	1	9	8	9	1	1
P67809;Q9Y2T7	P67809	18;4	18;4	11;0	Nuclease-sensitive element-binding protein 1	YBX1	Nuclease-sensitive element-binding protein 1	2	18	18	11	1	1	1	1	1	1	1	0	0	0	1	2	1	2	1	1	1	1	13	13	15	12	13	13	11	11	10	7	4	5	8	5	5	6	9	9	1	1
P67870	P67870	6	6	6	Casein kinase II subunit beta	CSNK2B	Casein kinase II subunit beta	1	6	6	6	0	1	0	0	0	0	1	1	1	0	0	0	1	0	0	0	1	0	0	1	0	2	0	3	5	5	5	0	0	1	0	0	0	5	5	5	0	1
P67936;CON__Q3SX28;P07951;P09493	P67936	13;5;5;4	13;5;5;4	8;1;1;0	Tropomyosin alpha-4 chain	TPM4	Tropomyosin alpha-4 chain	4	13	13	8	3	4	4	3	3	4	5	6	3	0	0	2	2	1	2	3	1	2	1	1	0	1	2	1	2	3	4	3	3	5	1	2	1	11	9	11	3	4
P68032;P68133;P62736;P63267	P68032;P68133;P62736;P63267	28;25;25;23	6;5;4;4	6;5;4;4	Actin, alpha cardiac muscle 1;Actin, alpha skeletal muscle;Actin, aortic smooth muscle;Actin, gamma-enteric smooth muscle	ACTC1;ACTA1;ACTA2;ACTG2	Actin, alpha cardiac muscle 1;Actin, alpha skeletal muscle;Actin, aortic smooth muscle;Actin, gamma-enteric smooth muscle	4	28	6	6	15	15	18	15	12	17	16	16	14	4	4	11	14	11	10	11	12	11	22	21	21	24	26	25	15	17	16	23	23	24	21	21	22	16	16	16	3	4
P68036;A0A1B0GUS4	P68036	5;1	5;1	5;1	Ubiquitin-conjugating enzyme E2 L3	UBE2L3	Ubiquitin-conjugating enzyme E2 L3	2	5	5	5	0	0	0	0	0	0	0	0	0	0	0	0	0	0	0	0	0	0	2	0	1	0	0	1	0	0	0	3	3	2	2	1	1	2	3	1	0	0
Q5VTE0;P68104	Q5VTE0;P68104	24;24	24;24	14;14	Putative elongation factor 1-alpha-like 3;Elongation factor 1-alpha 1	EEF1A1P5;EEF1A1	Putative elongation factor 1-alpha-like 3;Elongation factor 1-alpha 1	2	24	24	14	7	5	8	6	4	5	11	9	8	2	1	2	4	4	5	5	4	2	12	15	13	15	17	16	18	17	18	13	11	14	9	12	8	19	18	19	7	5
P68363;A6NHL2;Q9H853	P68363	33;4;1	33;4;1	0;0;0	Tubulin alpha-1B chain	TUBA1B	Tubulin alpha-1B chain	3	33	33	0	6	4	5	5	5	3	14	11	9	0	0	3	2	1	3	2	1	1	18	15	17	21	23	21	27	29	25	22	24	23	15	15	15	27	28	28	6	4
P68366	P68366	24	3	3	Tubulin alpha-4A chain	TUBA4A	Tubulin alpha-4A chain	1	24	3	3	4	2	3	3	4	2	11	8	8	0	0	0	0	0	1	0	0	0	12	9	12	15	16	14	22	23	20	14	15	15	9	9	9	21	22	21	1	1
P68371	P68371	28	28	2	Tubulin beta-4B chain	TUBB4B	Tubulin beta-4B chain	1	28	28	2	6	4	5	8	7	6	14	14	14	0	1	2	1	2	1	0	0	0	14	11	11	18	22	18	23	24	23	12	14	14	8	6	8	25	26	24	6	4
P68400;Q8NEV1	P68400;Q8NEV1	11;10	11;10	11;10	Casein kinase II subunit alpha;Casein kinase II subunit alpha 3	CSNK2A1;CSNK2A3	Casein kinase II subunit alpha;Casein kinase II subunit alpha 3	2	11	11	11	0	0	1	0	0	0	0	0	2	0	0	0	0	0	0	0	0	0	4	5	4	8	8	7	9	9	8	6	7	7	1	1	0	8	8	8	0	0
P68402	P68402	4	4	4	Platelet-activating factor acetylhydrolase IB subunit beta	PAFAH1B2	Platelet-activating factor acetylhydrolase IB subunit beta	1	4	4	4	0	0	0	0	0	0	1	2	1	0	0	0	0	0	0	0	0	0	1	1	1	2	2	1	4	3	2	2	2	2	1	0	1	4	4	4	0	0
P68431;Q16695;Q6NXT2	P68431;Q16695;Q6NXT2	11;9;7	1;0;0	1;0;0	Histone H3.1;Histone H3.1t;Histone H3.3C	HIST1H3A;HIST3H3;H3F3C	Histone H3.1;Histone H3.1t;Histone H3.3C	3	11	1	1	3	2	2	2	2	3	3	1	3	1	0	1	1	0	1	1	1	3	9	9	8	10	10	9	8	8	9	4	4	4	4	4	4	5	6	5	0	0
Q15155;P69849;Q5JPE7	Q15155;P69849;Q5JPE7	5;5;5	5;5;5	5;5;5	Nodal modulator 1;Nodal modulator 3;Nodal modulator 2	NOMO1;NOMO3;NOMO2	Nodal modulator 1;Nodal modulator 3;Nodal modulator 2	3	5	5	5	3	3	3	3	2	3	5	4	4	0	0	0	1	1	0	0	0	0	0	1	0	1	1	1	0	0	0	1	0	0	0	0	0	0	0	0	3	3
P69905	P69905	5	2	2	Hemoglobin subunit alpha	HBA1	Hemoglobin subunit alpha	1	5	2	2	0	0	0	0	0	2	1	1	1	0	0	0	1	1	0	1	0	0	4	4	3	3	3	3	3	3	4	3	2	3	3	3	2	3	3	3	0	0
P78310	P78310	6	6	6	Coxsackievirus and adenovirus receptor	CXADR	Coxsackievirus and adenovirus receptor	1	6	6	6	0	0	0	0	0	0	0	0	0	0	0	0	0	0	0	0	0	0	5	5	5	4	2	4	2	1	2	2	2	3	2	3	4	2	2	2	0	0
P78324	P78324	1	1	1	Tyrosine-protein phosphatase non-receptor type substrate 1	SIRPA	Tyrosine-protein phosphatase non-receptor type substrate 1	1	1	1	1	0	0	0	0	0	0	0	0	0	0	0	0	0	0	0	0	0	0	1	1	1	1	1	1	1	1	1	0	0	0	0	0	0	0	0	0	0	0
P78330	P78330	1	1	1	Phosphoserine phosphatase	PSPH	Phosphoserine phosphatase	1	1	1	1	0	0	0	0	0	0	0	0	0	0	0	0	0	0	0	0	0	0	0	0	0	0	0	0	0	0	0	0	0	0	0	0	0	1	0	0	0	0
P78344	P78344	3	3	3	Eukaryotic translation initiation factor 4 gamma 2	EIF4G2	Eukaryotic translation initiation factor 4 gamma 2	1	3	3	3	0	0	0	0	0	0	0	0	0	0	0	0	0	0	0	0	0	0	0	1	0	1	0	0	0	0	0	0	0	0	0	0	0	2	2	1	0	0
P78347	P78347	3	3	3	General transcription factor II-I	GTF2I	General transcription factor II-I	1	3	3	3	0	0	0	0	0	0	0	0	0	0	0	0	0	0	0	0	0	0	0	0	0	0	0	0	1	0	2	0	0	0	0	0	0	3	3	1	0	0
P78371	P78371	36	36	36	T-complex protein 1 subunit beta	CCT2	T-complex protein 1 subunit beta	1	36	36	36	3	1	3	2	2	1	3	7	3	1	0	1	1	1	1	0	0	0	11	10	10	15	17	16	27	24	22	17	19	17	7	10	9	30	29	33	3	1
P78417	P78417	7	7	7	Glutathione S-transferase omega-1	GSTO1	Glutathione S-transferase omega-1	1	7	7	7	0	0	0	0	1	1	0	0	0	0	0	0	0	0	0	0	0	0	1	1	1	1	1	1	2	1	2	1	1	1	1	1	1	5	4	6	0	0
P78527	P78527	123	123	123	DNA-dependent protein kinase catalytic subunit	PRKDC	DNA-dependent protein kinase catalytic subunit	1	123	123	123	0	2	0	0	0	0	1	1	0	0	2	2	1	1	0	0	0	1	20	23	23	45	46	42	112	113	109	4	2	2	0	0	2	64	66	64	0	2
P80723	P80723	14	14	14	Brain acid soluble protein 1	BASP1	Brain acid soluble protein 1	1	14	14	14	7	8	11	9	11	10	8	9	11	3	3	7	4	5	5	7	5	4	9	8	8	9	8	7	7	6	7	13	12	13	10	9	10	10	10	11	7	8
P81605	P81605	2	2	2	Dermcidin;Survival-promoting peptide;DCD-1	DCD	Dermcidin	1	2	2	2	1	1	1	0	1	1	2	0	2	0	1	0	0	1	0	1	1	1	1	1	1	0	0	0	1	1	1	0	1	1	0	1	1	1	1	1	1	1
P83731	P83731	8	8	8	60S ribosomal protein L24	RPL24	60S ribosomal protein L24	1	8	8	8	1	0	0	0	0	0	1	1	1	0	0	0	0	0	0	0	0	0	6	5	6	7	7	7	7	7	8	4	5	6	5	5	5	6	6	6	1	0
P83881	P83881	4	4	2	60S ribosomal protein L36a	RPL36A	60S ribosomal protein L36a	1	4	4	2	0	0	0	0	0	0	0	0	1	0	0	0	0	0	0	0	0	0	3	2	2	3	2	2	3	3	2	3	2	3	1	1	1	3	2	2	0	0
P84077	P84077	18	18	3	ADP-ribosylation factor 1	ARF1	ADP-ribosylation factor 1	1	18	18	3	1	1	1	1	1	1	3	5	4	0	0	0	0	0	0	1	0	1	1	4	2	3	3	4	15	15	14	11	9	8	1	0	2	13	15	14	1	1
P84085	P84085	11	5	5	ADP-ribosylation factor 5	ARF5	ADP-ribosylation factor 5	1	11	5	5	0	0	0	0	0	0	1	2	2	0	0	0	0	0	0	0	0	0	0	2	1	3	3	2	9	9	7	5	5	4	1	1	2	9	10	10	0	0
P84090	P84090	2	2	2	Enhancer of rudimentary homolog	ERH	Enhancer of rudimentary homolog	1	2	2	2	0	0	0	0	0	0	0	0	0	0	0	0	0	0	0	0	0	0	1	1	1	0	0	0	1	1	1	1	1	1	1	1	1	1	1	2	0	0
P84095	P84095	9	8	8	Rho-related GTP-binding protein RhoG	RHOG	Rho-related GTP-binding protein RhoG	1	9	8	8	1	2	2	3	1	2	2	2	2	0	0	0	0	0	0	0	0	0	4	3	5	6	6	5	8	8	8	5	2	3	2	1	2	8	7	7	1	1
P84098	P84098	7	7	7	60S ribosomal protein L19	RPL19	60S ribosomal protein L19	1	7	7	7	1	1	1	1	3	2	2	1	4	0	0	1	1	1	1	1	1	1	6	5	5	7	7	5	4	4	4	5	5	6	5	6	5	3	3	4	1	1
P84103	P84103	5	5	4	Serine/arginine-rich splicing factor 3	SRSF3	Serine/arginine-rich splicing factor 3	1	5	5	4	0	0	0	0	0	0	0	0	0	0	0	0	0	0	0	0	0	0	3	3	3	5	5	5	4	3	4	4	4	4	3	1	2	3	4	3	0	0
P84157	P84157	1	1	1	Matrix-remodeling-associated protein 7	MXRA7	Matrix-remodeling-associated protein 7	1	1	1	1	0	0	0	0	0	0	0	0	0	0	0	0	0	0	0	0	0	0	0	0	0	0	0	0	0	0	0	0	0	0	0	0	0	1	1	1	0	0
P84243	P84243	12	12	2	Histone H3.3	H3F3A	Histone H3.3	1	12	12	2	3	2	2	2	2	3	3	1	3	1	0	1	1	0	1	1	1	3	9	9	8	11	11	10	8	8	9	4	4	4	4	4	4	5	6	5	3	2
P98073	P98073	1	1	1	Enteropeptidase;Enteropeptidase non-catalytic heavy chain;Enteropeptidase catalytic light chain	TMPRSS15	Enteropeptidase	1	1	1	1	0	0	0	0	0	0	0	0	0	0	0	0	0	0	0	0	0	0	0	0	0	0	0	0	0	0	0	0	0	0	0	0	0	0	0	1	0	0
P98160	P98160	49	49	49	Basement membrane-specific heparan sulfate proteoglycan core protein;Endorepellin;LG3 peptide	HSPG2	Basement membrane-specific heparan sulfate proteoglycan core protein	1	49	49	49	9	7	7	8	7	9	15	16	12	0	0	1	1	2	2	1	0	0	14	13	22	26	26	26	30	29	25	11	9	10	5	4	2	30	30	34	9	7
P98172	P98172	2	2	2	Ephrin-B1	EFNB1	Ephrin-B1	1	2	2	2	1	0	0	0	0	0	0	1	0	0	0	0	0	0	0	0	0	0	1	1	1	2	2	2	1	1	1	0	0	0	0	0	0	1	1	1	1	0
P98194	P98194	2	2	2	Calcium-transporting ATPase type 2C member 1	ATP2C1	Calcium-transporting ATPase type 2C member 1	1	2	2	2	0	0	0	0	0	0	0	0	0	0	0	0	0	0	0	0	0	0	0	0	0	0	0	0	2	1	1	0	0	0	0	0	0	0	0	0	0	0
Q00013	Q00013	4	4	4	55 kDa erythrocyte membrane protein	MPP1	55 kDa erythrocyte membrane protein	1	4	4	4	0	0	0	0	0	0	0	0	0	0	0	0	0	0	0	0	0	0	0	1	1	2	3	1	3	3	3	1	0	1	0	1	1	4	3	4	0	0
Q00059	Q00059	3	3	3	Transcription factor A, mitochondrial	TFAM	Transcription factor A, mitochondrial	1	3	3	3	0	0	0	0	0	0	0	0	0	0	0	2	2	1	1	1	1	0	0	0	0	0	0	0	0	0	0	1	0	1	1	1	0	2	3	2	0	0
Q00325	Q00325	5	5	5	Phosphate carrier protein, mitochondrial	SLC25A3	Phosphate carrier protein, mitochondrial	1	5	5	5	1	1	1	1	1	1	3	3	2	0	0	1	0	0	1	1	0	1	0	0	0	1	1	1	1	2	2	2	2	2	1	1	1	5	5	5	1	1
Q00341	Q00341	4	4	4	Vigilin	HDLBP	Vigilin	1	4	4	4	0	0	0	0	0	0	0	0	0	0	0	0	0	0	0	0	0	0	1	0	1	1	1	0	0	0	1	1	1	0	0	0	0	1	2	3	0	0
Q00535	Q00535	3	2	2	Cyclin-dependent-like kinase 5	CDK5	Cyclin-dependent-like kinase 5	1	3	2	2	1	1	1	1	1	1	0	1	1	0	0	0	1	1	1	0	0	0	2	1	1	2	2	2	3	2	3	1	1	1	1	0	0	3	2	2	0	0
Q00577	Q00577	1	1	1	Transcriptional activator protein Pur-alpha	PURA	Transcriptional activator protein Pur-alpha	1	1	1	1	0	0	0	0	0	0	0	0	0	0	0	0	0	0	0	0	0	0	0	0	1	1	1	1	0	0	1	0	0	1	0	0	0	0	0	0	0	0
Q00610	Q00610	106	106	89	Clathrin heavy chain 1	CLTC	Clathrin heavy chain 1	1	106	106	89	6	5	6	8	1	5	17	16	23	1	0	0	2	2	1	0	1	1	26	27	24	67	63	64	90	92	89	15	20	22	10	9	8	71	70	67	6	5
Q00688	Q00688	5	5	5	Peptidyl-prolyl cis-trans isomerase FKBP3	FKBP3	Peptidyl-prolyl cis-trans isomerase FKBP3	1	5	5	5	0	0	0	0	0	0	0	0	0	0	0	0	0	0	0	0	0	0	2	2	2	0	0	1	0	0	0	1	1	0	1	1	1	4	4	3	0	0
Q00796	Q00796	6	6	6	Sorbitol dehydrogenase	SORD	Sorbitol dehydrogenase	1	6	6	6	1	1	1	1	1	0	1	1	2	0	0	1	1	0	1	0	0	0	1	1	1	2	2	2	1	0	0	2	2	2	1	2	1	4	3	4	1	1
Q00839	Q00839	37	37	37	Heterogeneous nuclear ribonucleoprotein U	HNRNPU	Heterogeneous nuclear ribonucleoprotein U	1	37	37	37	0	0	0	0	0	0	0	0	0	0	0	0	0	0	0	0	0	0	16	15	18	24	24	24	30	30	30	13	14	12	6	8	8	24	28	26	0	0
Q01082	Q01082	4	4	4	Spectrin beta chain, non-erythrocytic 1	SPTBN1	Spectrin beta chain, non-erythrocytic 1	1	4	4	4	0	0	0	1	2	0	2	1	2	0	0	0	1	0	0	0	0	0	0	0	0	0	0	0	0	0	0	1	1	0	0	0	1	1	2	2	0	0
Q01105;P0DME0	Q01105;P0DME0	5;4	5;4	5;4	Protein SET;Protein SETSIP	SET;SETSIP	Protein SET;Protein SETSIP	2	5	5	5	0	0	0	0	0	0	0	0	0	0	0	0	0	1	0	0	0	0	0	0	0	0	0	0	2	2	2	4	4	3	3	3	3	4	4	4	0	0
Q01130	Q01130	3	3	3	Serine/arginine-rich splicing factor 2	SRSF2	Serine/arginine-rich splicing factor 2	1	3	3	3	0	0	0	0	0	0	0	0	0	0	0	0	0	0	0	0	0	0	2	1	1	2	1	1	2	1	1	0	0	0	0	0	0	2	1	1	0	0
Q01469;A8MUU1	Q01469	6;1	6;1	6;1	Fatty acid-binding protein, epidermal	FABP5	Fatty acid-binding protein 5	2	6	6	6	4	4	3	3	3	2	5	5	4	0	1	1	1	1	2	2	2	1	3	2	2	3	3	3	3	2	2	3	3	3	2	1	3	5	5	3	4	4
Q01518	Q01518	10	10	10	Adenylyl cyclase-associated protein 1	CAP1	Adenylyl cyclase-associated protein 1	1	10	10	10	1	1	2	1	1	0	1	2	4	0	0	0	0	0	0	0	1	0	1	1	1	2	1	2	7	7	7	4	1	2	0	0	0	9	9	8	1	1
Q01581	Q01581	4	4	4	Hydroxymethylglutaryl-CoA synthase, cytoplasmic	HMGCS1	Hydroxymethylglutaryl-CoA synthase, cytoplasmic	1	4	4	4	0	0	0	0	0	0	0	0	0	0	0	0	0	0	0	0	0	0	0	0	0	2	2	2	0	0	0	1	1	0	0	0	0	2	1	2	0	0
Q01650;Q9UM01	Q01650	10;1	10;1	9;0	Large neutral amino acids transporter small subunit 1	SLC7A5	Large neutral amino acids transporter small subunit 1	2	10	10	9	6	6	6	5	5	4	6	6	6	1	1	3	2	3	2	1	2	1	4	3	3	5	4	4	4	4	4	4	4	5	1	2	2	7	6	5	6	6
Q01668	Q01668	1	1	1	Voltage-dependent L-type calcium channel subunit alpha-1D	CACNA1D	Voltage-dependent L-type calcium channel subunit alpha-1D	1	1	1	1	0	0	0	0	0	0	0	0	0	0	0	0	0	0	0	0	0	0	0	0	0	0	0	0	0	0	0	0	0	0	0	0	1	0	0	0	0	0
Q01813	Q01813	8	6	6	ATP-dependent 6-phosphofructokinase, platelet type	PFKP	ATP-dependent 6-phosphofructokinase, platelet type	1	8	6	6	0	0	0	0	0	0	1	1	1	0	0	0	0	0	0	0	0	1	0	0	1	0	1	1	2	5	5	0	0	0	0	0	0	7	8	5	0	0
Q01831	Q01831	2	2	2	DNA repair protein complementing XP-C cells	XPC	DNA repair protein complementing XP-C cells	1	2	2	2	0	0	0	0	0	0	0	0	0	0	0	0	0	0	0	0	0	0	1	1	1	1	1	1	2	2	2	0	0	0	0	0	0	0	0	0	0	0
Q01844	Q01844	2	2	2	RNA-binding protein EWS	EWSR1	RNA-binding protein EWS	1	2	2	2	0	0	0	0	0	0	0	0	0	0	0	0	0	0	0	0	0	0	0	0	0	0	0	0	1	1	1	0	0	0	0	0	0	0	1	1	0	0
Q01968	Q01968	2	2	2	Inositol polyphosphate 5-phosphatase OCRL-1	OCRL	Inositol polyphosphate 5-phosphatase OCRL-1	1	2	2	2	0	0	0	0	0	0	0	0	0	0	0	0	0	0	0	0	0	0	0	0	0	0	0	0	2	2	2	0	0	0	0	0	0	0	1	2	0	0
Q01970	Q01970	6	6	6	1-phosphatidylinositol 4,5-bisphosphate phosphodiesterase beta-3	PLCB3	1-phosphatidylinositol 4,5-bisphosphate phosphodiesterase beta-3	1	6	6	6	0	0	0	0	0	0	0	0	0	0	0	0	0	0	0	0	0	0	1	1	1	0	1	0	2	1	1	0	0	0	0	0	0	4	4	4	0	0
Q02241	Q02241	38	38	38	Kinesin-like protein KIF23	KIF23	Kinesin-like protein KIF23	1	38	38	38	1	4	0	0	0	1	7	5	7	0	0	2	0	1	0	0	0	0	10	9	11	24	27	23	20	22	22	24	24	23	8	9	8	31	32	31	1	4
Q02543	Q02543	16	16	16	60S ribosomal protein L18a	RPL18A	60S ribosomal protein L18a	1	16	16	16	1	1	1	0	0	0	2	0	0	0	0	0	0	0	0	0	0	0	11	11	13	13	13	13	14	15	14	8	6	8	5	4	5	13	13	13	1	1
Q02790	Q02790	15	15	15	Peptidyl-prolyl cis-trans isomerase FKBP4;Peptidyl-prolyl cis-trans isomerase FKBP4, N-terminally processed	FKBP4	Peptidyl-prolyl cis-trans isomerase FKBP4	1	15	15	15	0	0	0	0	0	1	0	0	1	0	0	0	0	0	0	0	0	0	4	6	4	6	6	6	7	6	11	7	7	8	5	4	5	12	12	13	0	0
Q02809	Q02809	2	2	2	Procollagen-lysine,2-oxoglutarate 5-dioxygenase 1	PLOD1	Procollagen-lysine,2-oxoglutarate 5-dioxygenase 1	1	2	2	2	0	0	0	0	0	0	1	1	1	0	0	0	0	0	0	0	0	0	0	0	0	0	0	0	0	0	0	0	0	0	0	0	0	0	1	0	0	0
Q02818	Q02818	1	1	1	Nucleobindin-1	NUCB1	Nucleobindin-1	1	1	1	1	0	0	0	0	0	0	0	0	0	0	0	0	0	0	0	0	0	0	0	0	0	0	0	0	0	0	0	0	0	0	0	0	0	0	0	1	0	0
Q02878	Q02878	27	27	27	60S ribosomal protein L6	RPL6	60S ribosomal protein L6	1	27	27	27	5	3	3	6	4	1	4	6	5	0	0	1	0	2	1	0	1	1	18	18	20	21	19	20	21	21	20	13	14	13	12	10	10	19	18	17	5	3
Q02880	Q02880	8	4	4	DNA topoisomerase 2-beta	TOP2B	DNA topoisomerase 2-beta	1	8	4	4	0	0	0	0	0	0	0	0	0	0	0	0	0	0	0	0	0	0	1	1	1	3	1	2	6	8	7	1	1	0	0	0	0	5	4	2	0	0
Q02952	Q02952	27	27	27	A-kinase anchor protein 12	AKAP12	A-kinase anchor protein 12	1	27	27	27	1	0	0	1	1	0	1	1	0	0	0	0	0	0	0	0	0	0	12	11	11	8	8	11	6	9	6	14	14	15	10	12	11	18	18	19	1	0
Q02978	Q02978	5	5	5	Mitochondrial 2-oxoglutarate/malate carrier protein	SLC25A11	Mitochondrial 2-oxoglutarate/malate carrier protein	1	5	5	5	1	0	0	1	0	1	1	2	1	0	1	1	1	1	1	1	1	0	0	0	1	0	0	0	0	0	0	1	1	1	1	1	1	5	4	4	1	0
Q03001	Q03001	6	6	5	Dystonin	DST	Dystonin	1	6	6	5	1	0	0	1	0	1	0	0	0	1	1	1	1	1	0	0	0	0	0	0	0	2	1	2	2	2	2	0	0	0	0	0	0	3	2	2	1	0
Q03405	Q03405	1	1	1	Urokinase plasminogen activator surface receptor	PLAUR	Urokinase plasminogen activator surface receptor	1	1	1	1	1	0	0	1	1	1	1	1	1	0	0	0	0	0	0	0	0	0	0	0	0	0	0	0	0	1	0	0	0	0	0	0	0	0	0	0	1	0
Q04637	Q04637	7	7	7	Eukaryotic translation initiation factor 4 gamma 1	EIF4G1	Eukaryotic translation initiation factor 4 gamma 1	1	7	7	7	0	0	0	0	0	1	0	0	0	0	0	0	0	0	0	0	0	0	0	0	0	0	0	0	2	1	3	2	1	0	2	1	1	6	6	5	0	0
Q04656	Q04656	3	3	3	Copper-transporting ATPase 1	ATP7A	Copper-transporting ATPase 1	1	3	3	3	0	0	0	0	0	0	0	0	0	0	0	0	0	0	0	0	0	0	0	0	0	1	0	1	2	2	2	0	0	0	0	0	0	1	2	1	0	0
Q04721	Q04721	12	12	12	Neurogenic locus notch homolog protein 2;Notch 2 extracellular truncation;Notch 2 intracellular domain	NOTCH2	Neurogenic locus notch homolog protein 2	1	12	12	12	0	0	0	0	0	0	1	0	0	0	0	0	1	0	0	0	0	0	1	1	3	5	5	6	8	9	6	0	0	0	0	0	0	7	5	7	0	0
Q04760	Q04760	7	7	7	Lactoylglutathione lyase	GLO1	Lactoylglutathione lyase	1	7	7	7	0	0	0	1	1	1	1	0	0	0	0	0	0	0	0	0	0	0	2	2	2	5	4	6	4	4	4	4	3	3	2	2	2	7	7	5	0	0
Q04837	Q04837	4	4	4	Single-stranded DNA-binding protein, mitochondrial	SSBP1	Single-stranded DNA-binding protein, mitochondrial	1	4	4	4	0	0	1	0	0	0	0	0	0	0	0	0	0	1	3	1	2	1	0	0	0	0	0	0	0	0	0	1	1	1	2	2	0	2	3	3	0	0
Q04917	Q04917	23	16	16	14-3-3 protein eta	YWHAH	14-3-3 protein eta	1	23	16	16	6	5	6	5	4	5	6	7	8	2	2	3	3	4	2	4	2	3	7	7	8	9	10	8	9	9	10	12	10	8	10	8	9	13	14	14	2	1
Q04941	Q04941	1	1	1	Proteolipid protein 2	PLP2	Proteolipid protein 2	1	1	1	1	0	0	0	0	0	0	0	0	0	1	1	0	0	1	1	0	0	0	0	0	0	0	0	0	0	0	0	0	0	0	0	0	0	0	0	0	0	0
Q05519	Q05519	3	3	3	Serine/arginine-rich splicing factor 11	SRSF11	Serine/arginine-rich splicing factor 11	1	3	3	3	0	0	0	0	0	0	0	0	0	0	0	0	0	0	0	0	0	0	1	1	1	2	2	2	3	3	3	1	1	0	0	0	0	3	2	2	0	0
Q05639	Q05639	13	3	3	Elongation factor 1-alpha 2	EEF1A2	Elongation factor 1-alpha 2	1	13	3	3	3	3	3	4	2	3	5	5	5	2	0	2	2	2	3	2	1	0	6	8	7	9	9	9	10	10	10	7	7	8	6	7	7	11	11	12	0	0
Q05682	Q05682	5	5	5	Caldesmon	CALD1	Caldesmon	1	5	5	5	0	0	0	0	0	0	0	0	0	0	1	1	0	1	0	0	0	0	3	1	2	2	1	2	1	1	0	3	4	5	4	3	4	3	3	3	0	0
Q06124	Q06124	5	5	5	Tyrosine-protein phosphatase non-receptor type 11	PTPN11	Tyrosine-protein phosphatase non-receptor type 11	1	5	5	5	0	0	1	1	0	0	0	0	0	0	0	0	0	0	0	0	0	0	1	2	2	1	1	2	1	1	2	1	2	1	2	2	2	1	2	3	0	0
Q06203	Q06203	6	6	6	Amidophosphoribosyltransferase	PPAT	Amidophosphoribosyltransferase	1	6	6	6	0	0	0	0	0	0	0	0	0	0	0	0	0	0	0	0	0	0	1	0	1	2	2	3	3	4	4	1	3	3	1	1	1	5	6	5	0	0
Q06210;O94808	Q06210	8;2	8;2	8;2	Glutamine--fructose-6-phosphate aminotransferase [isomerizing] 1	GFPT1	Glutamine--fructose-6-phosphate aminotransferase [isomerizing] 1	2	8	8	8	0	0	0	0	0	0	0	0	0	0	0	0	0	0	0	0	0	0	0	0	0	0	0	1	5	6	5	0	0	0	0	0	0	8	7	8	0	0
Q06323	Q06323	3	3	3	Proteasome activator complex subunit 1	PSME1	Proteasome activator complex subunit 1	1	3	3	3	0	0	0	0	0	0	1	1	0	0	0	0	0	0	0	0	0	0	0	0	0	0	0	0	0	0	0	0	0	0	0	0	0	3	3	3	0	0
Q06481	Q06481	2	2	2	Amyloid-like protein 2	APLP2	Amyloid-like protein 2	1	2	2	2	0	0	0	0	0	0	0	0	0	0	0	0	0	0	0	0	0	0	0	0	0	0	0	0	1	2	2	0	0	0	0	0	0	1	1	1	0	0
Q06830	Q06830	24	24	20	Peroxiredoxin-1	PRDX1	Peroxiredoxin-1	1	24	24	20	6	7	8	7	7	7	8	9	9	1	1	8	3	7	5	4	4	1	16	16	16	15	14	12	14	13	14	15	18	15	15	15	16	20	20	19	6	7
Q07020	Q07020	17	17	17	60S ribosomal protein L18	RPL18	60S ribosomal protein L18	1	17	17	17	2	2	3	2	1	1	4	4	6	0	0	1	1	0	0	1	0	0	15	13	14	16	16	15	13	13	12	11	12	11	7	7	9	10	9	10	2	2
Q07021	Q07021	9	9	9	Complement component 1 Q subcomponent-binding protein, mitochondrial	C1QBP	Complement component 1 Q subcomponent-binding protein, mitochondrial	1	9	9	9	1	0	1	1	2	1	1	2	1	0	0	4	2	5	5	2	4	4	0	0	0	0	0	0	2	2	1	2	3	1	0	1	0	8	7	7	1	0
Q07065;Q96K21	Q07065	20;1	20;1	20;1	Cytoskeleton-associated protein 4	CKAP4	Cytoskeleton-associated protein 4	2	20	20	20	10	11	11	12	9	11	14	16	15	2	1	10	9	5	10	5	5	4	2	2	2	4	3	2	2	7	4	4	5	5	2	2	1	11	13	10	10	11
Q07157	Q07157	5	5	5	Tight junction protein ZO-1	TJP1	Tight junction protein ZO-1	1	5	5	5	0	1	0	1	0	0	0	0	0	0	0	0	0	0	0	0	0	0	2	2	2	1	1	1	0	0	0	2	1	1	0	1	0	2	2	3	0	1
Q07666;Q5VWX1	Q07666	8;1	8;1	8;1	KH domain-containing, RNA-binding, signal transduction-associated protein 1	KHDRBS1	KH domain-containing, RNA-binding, signal transduction-associated protein 1	2	8	8	8	0	0	0	0	0	0	0	0	0	0	0	0	0	0	0	0	0	0	6	6	4	5	5	5	4	6	4	4	4	4	2	0	0	4	5	5	0	0
Q07812	Q07812	1	1	1	Apoptosis regulator BAX	BAX	Apoptosis regulator BAX	1	1	1	1	0	0	0	0	0	0	0	0	0	0	0	0	0	0	0	0	0	0	1	1	1	1	1	1	0	0	0	0	1	1	1	1	1	1	1	1	0	0
Q07866;Q9H0B6	Q07866	5;2	5;2	5;2	Kinesin light chain 1	KLC1	Kinesin light chain 1	2	5	5	5	0	0	0	0	0	0	0	0	0	0	0	0	0	0	0	0	0	0	0	0	0	0	0	0	2	2	2	0	0	0	0	0	0	4	5	4	0	0
Q07954	Q07954	3	3	3	Prolow-density lipoprotein receptor-related protein 1;Low-density lipoprotein receptor-related protein 1 85 kDa subunit;Low-density lipoprotein receptor-related protein 1 515 kDa subunit;Low-density lipoprotein receptor-related protein 1 intracellular domain	LRP1	Prolow-density lipoprotein receptor-related protein 1	1	3	3	3	0	0	0	0	0	0	0	0	0	0	0	0	0	0	0	0	0	0	1	1	1	2	3	2	1	1	2	0	0	0	0	0	0	0	0	0	0	0
Q07955	Q07955	9	9	9	Serine/arginine-rich splicing factor 1	SRSF1	Serine/arginine-rich splicing factor 1	1	9	9	9	0	0	0	0	0	0	0	0	0	0	0	0	0	0	0	0	0	0	3	1	2	4	1	6	5	6	4	4	3	3	1	1	0	3	4	4	0	0
Q08170	Q08170	5	2	2	Serine/arginine-rich splicing factor 4	SRSF4	Serine/arginine-rich splicing factor 4	1	5	2	2	0	0	0	0	0	0	0	0	1	0	0	0	0	0	0	0	0	0	3	2	2	3	3	3	5	5	4	0	0	1	0	0	0	2	3	3	0	0
Q08211	Q08211	28	28	28	ATP-dependent RNA helicase A	DHX9	ATP-dependent RNA helicase A	1	28	28	28	0	0	0	1	0	0	0	0	0	0	0	0	0	0	0	0	0	0	6	4	4	12	10	11	21	23	23	2	6	8	2	1	1	23	23	19	0	0
Q08257	Q08257	1	1	1	Quinone oxidoreductase	CRYZ	Quinone oxidoreductase	1	1	1	1	0	0	0	0	0	0	0	0	0	0	0	0	0	0	0	0	0	0	0	0	0	0	0	0	0	0	0	0	1	0	0	0	0	0	1	1	0	0
Q08380	Q08380	10	10	10	Galectin-3-binding protein	LGALS3BP	Galectin-3-binding protein	1	10	10	10	9	9	9	6	9	8	7	9	8	0	0	0	0	1	1	0	1	0	3	3	3	4	5	3	5	5	5	0	0	1	1	0	1	1	1	1	9	9
Q08431	Q08431	36	36	36	Lactadherin;Lactadherin short form;Medin	MFGE8	Lactadherin	1	36	36	36	19	22	22	24	23	24	24	26	25	0	2	16	13	13	14	11	12	10	15	14	13	13	14	14	23	24	22	17	18	15	14	15	12	24	23	23	19	22
Q08752	Q08752	2	2	2	Peptidyl-prolyl cis-trans isomerase D	PPID	Peptidyl-prolyl cis-trans isomerase D	1	2	2	2	0	0	0	0	0	0	0	0	0	0	0	0	0	0	0	0	0	0	0	0	0	2	0	1	1	1	1	0	0	0	0	0	0	1	1	2	0	0
Q08945	Q08945	10	10	10	FACT complex subunit SSRP1	SSRP1	FACT complex subunit SSRP1	1	10	10	10	0	0	0	0	0	0	0	0	0	0	0	0	0	0	0	0	0	0	2	2	2	5	5	3	9	9	9	2	2	1	1	1	1	8	8	7	0	0
Q08J23	Q08J23	3	3	3	tRNA (cytosine(34)-C(5))-methyltransferase	NSUN2	tRNA (cytosine(34)-C(5))-methyltransferase	1	3	3	3	0	0	0	0	0	0	0	0	0	0	0	0	0	0	0	0	0	0	0	0	0	0	0	0	1	2	1	0	0	0	0	0	0	3	2	1	0	0
Q09028	Q09028	7	4	4	Histone-binding protein RBBP4	RBBP4	Histone-binding protein RBBP4	1	7	4	4	0	0	0	0	0	0	0	0	0	0	0	0	0	0	0	0	0	0	1	1	1	3	3	2	5	5	5	3	4	3	0	1	2	6	6	6	0	0
Q09666	Q09666	80	80	80	Neuroblast differentiation-associated protein AHNAK	AHNAK	Neuroblast differentiation-associated protein AHNAK	1	80	80	80	55	53	55	51	48	46	64	70	69	1	4	16	15	20	15	9	13	8	2	1	0	1	2	0	2	2	4	0	0	0	0	0	1	7	8	7	55	53
Q0VGL1	Q0VGL1	3	3	3	Ragulator complex protein LAMTOR4;Ragulator complex protein LAMTOR4, N-terminally processed	LAMTOR4	Ragulator complex protein LAMTOR4	1	3	3	3	0	0	0	0	0	0	0	0	0	0	0	0	0	0	0	0	0	0	0	0	0	0	1	1	1	0	1	1	1	0	0	1	1	2	3	2	0	0
Q10471	Q10471	3	3	3	Polypeptide N-acetylgalactosaminyltransferase 2;Polypeptide N-acetylgalactosaminyltransferase 2 soluble form	GALNT2	Polypeptide N-acetylgalactosaminyltransferase 2	1	3	3	3	1	0	0	1	0	0	2	2	2	0	0	0	0	0	0	0	0	0	0	0	0	0	0	0	2	2	2	0	0	0	0	0	0	2	2	2	1	0
Q12765	Q12765	5	5	5	Secernin-1	SCRN1	Secernin-1	1	5	5	5	0	0	0	0	0	0	0	0	0	0	0	0	0	0	0	0	0	0	0	2	1	1	2	2	0	1	1	3	3	3	1	0	1	4	4	4	0	0
Q12788	Q12788	4	4	4	Transducin beta-like protein 3	TBL3	Transducin beta-like protein 3	1	4	4	4	0	1	0	1	0	1	0	0	1	0	0	0	0	0	0	0	1	1	0	0	0	0	0	0	0	1	0	0	0	0	0	0	0	2	2	3	0	1
Q12792	Q12792	5	5	5	Twinfilin-1	TWF1	Twinfilin-1	1	5	5	5	0	0	0	0	0	0	0	0	0	0	0	0	0	0	0	0	0	0	2	1	2	0	1	1	1	1	2	2	3	3	3	2	2	5	4	4	0	0
Q12797	Q12797	2	2	2	Aspartyl/asparaginyl beta-hydroxylase	ASPH	Aspartyl/asparaginyl beta-hydroxylase	1	2	2	2	1	1	2	2	1	2	2	2	1	1	1	0	0	0	0	0	0	1	0	0	0	0	0	0	0	0	0	0	0	0	0	0	0	1	0	1	1	1
Q12846	Q12846	7	7	7	Syntaxin-4	STX4	Syntaxin-4	1	7	7	7	2	2	2	2	2	1	2	3	3	0	0	1	1	0	1	0	0	0	2	3	2	4	4	4	7	6	6	2	2	2	1	1	1	7	7	7	2	2
Q12860	Q12860	3	3	3	Contactin-1	CNTN1	Contactin-1	1	3	3	3	0	0	0	0	0	0	0	0	0	0	0	0	0	0	0	0	0	0	2	2	2	2	0	1	1	1	1	2	0	1	0	0	0	1	2	1	0	0
Q12874	Q12874	1	1	1	Splicing factor 3A subunit 3	SF3A3	Splicing factor 3A subunit 3	1	1	1	1	0	0	0	0	0	0	0	0	0	0	0	0	0	0	0	0	0	0	0	0	0	0	0	0	0	0	0	0	0	0	0	0	0	0	0	1	0	0
Q12904	Q12904	4	4	4	Aminoacyl tRNA synthase complex-interacting multifunctional protein 1;Endothelial monocyte-activating polypeptide 2	AIMP1	Aminoacyl tRNA synthase complex-interacting multifunctional protein 1	1	4	4	4	0	0	0	0	0	0	0	0	0	0	0	0	0	0	0	0	0	0	0	0	1	0	0	0	2	2	1	0	1	1	0	0	0	3	2	2	0	0
Q12905	Q12905	4	4	4	Interleukin enhancer-binding factor 2	ILF2	Interleukin enhancer-binding factor 2	1	4	4	4	0	0	0	0	0	0	0	0	0	0	0	0	0	0	0	0	0	0	0	0	0	0	0	0	1	4	2	1	1	0	0	0	0	3	4	4	0	0
Q12906	Q12906	3	3	3	Interleukin enhancer-binding factor 3	ILF3	Interleukin enhancer-binding factor 3	1	3	3	3	0	0	0	0	0	0	0	0	0	0	0	0	0	0	0	0	0	0	0	0	0	0	0	0	1	1	1	2	1	0	0	0	0	2	2	2	0	0
Q12907	Q12907	5	5	5	Vesicular integral-membrane protein VIP36	LMAN2	Vesicular integral-membrane protein VIP36	1	5	5	5	2	2	2	3	3	2	2	2	2	0	0	2	0	1	2	0	0	0	2	2	1	1	1	0	3	3	3	0	0	0	0	0	0	3	3	3	2	2
Q12931	Q12931	6	6	6	Heat shock protein 75 kDa, mitochondrial	TRAP1	Heat shock protein 75 kDa, mitochondrial	1	6	6	6	0	0	0	0	0	0	0	1	0	0	0	0	0	0	0	0	0	0	0	0	0	0	0	0	0	0	0	1	1	1	0	0	0	5	6	5	0	0
Q12959;P78352	Q12959	19;1	19;1	18;0	Disks large homolog 1	DLG1	Disks large homolog 1	2	19	19	18	1	0	2	0	2	3	4	3	2	0	0	1	0	1	1	1	0	0	11	14	13	7	9	9	6	9	7	8	10	9	8	11	8	12	9	9	1	0
Q12974	Q12974	3	3	2	Protein tyrosine phosphatase type IVA 2	PTP4A2	Protein tyrosine phosphatase type IVA 2	1	3	3	2	0	0	0	0	0	0	0	0	0	0	0	0	0	0	0	0	0	0	1	0	0	1	1	2	1	1	1	0	0	0	0	0	0	2	2	2	0	0
Q13011	Q13011	2	2	2	Delta(3,5)-Delta(2,4)-dienoyl-CoA isomerase, mitochondrial	ECH1	Delta(3,5)-Delta(2,4)-dienoyl-CoA isomerase, mitochondrial	1	2	2	2	1	1	1	0	1	0	0	1	1	0	0	1	1	2	0	1	0	2	0	0	0	0	0	0	0	0	0	0	0	0	0	0	0	0	1	0	1	1
Q13045	Q13045	4	4	4	Protein flightless-1 homolog	FLII	Protein flightless-1 homolog	1	4	4	4	0	0	0	0	0	0	0	0	0	0	0	0	0	0	0	0	0	0	0	0	0	1	1	0	2	2	1	0	0	0	0	0	0	3	2	3	0	0
Q13049	Q13049	2	2	2	E3 ubiquitin-protein ligase TRIM32	TRIM32	E3 ubiquitin-protein ligase TRIM32	1	2	2	2	0	0	0	0	0	0	0	0	0	0	0	0	0	0	0	0	0	0	0	0	0	2	1	1	2	2	2	0	0	0	0	0	0	1	0	2	0	0
Q13087	Q13087	1	1	1	Protein disulfide-isomerase A2	PDIA2	Protein disulfide-isomerase A2	1	1	1	1	0	0	0	0	0	0	0	0	0	0	0	0	0	0	0	0	0	0	0	0	0	0	1	1	1	1	1	1	1	1	0	0	0	1	1	1	0	0
Q13098	Q13098	4	4	4	COP9 signalosome complex subunit 1	GPS1	COP9 signalosome complex subunit 1	1	4	4	4	0	0	0	0	0	0	0	0	0	0	0	0	0	1	0	0	0	0	0	0	0	0	0	1	0	0	0	0	0	0	0	0	0	3	4	3	0	0
Q13126	Q13126	4	4	4	S-methyl-5-thioadenosine phosphorylase	MTAP	S-methyl-5-thioadenosine phosphorylase	1	4	4	4	0	0	0	0	0	0	0	0	0	0	0	0	0	0	0	0	0	0	1	1	1	2	2	2	2	1	2	2	2	2	1	1	1	3	2	2	0	0
Q13136;O75335;O75145;O75334	Q13136	4;1;1;1	4;1;1;1	4;1;1;1	Liprin-alpha-1	PPFIA1	Liprin-alpha-1	4	4	4	4	0	0	0	0	0	0	0	0	0	0	0	0	0	0	0	0	0	0	2	2	2	2	2	2	2	1	3	0	0	1	0	0	0	2	1	2	0	0
Q13137	Q13137	1	1	1	Calcium-binding and coiled-coil domain-containing protein 2	CALCOCO2	Calcium-binding and coiled-coil domain-containing protein 2	1	1	1	1	0	0	0	0	0	0	0	0	0	0	0	0	0	0	0	0	0	0	0	1	1	1	1	1	0	1	1	1	1	1	0	0	0	0	1	0	0	0
Q13148	Q13148	6	6	6	TAR DNA-binding protein 43	TARDBP	TAR DNA-binding protein 43	1	6	6	6	0	0	0	0	0	0	0	0	0	0	0	0	0	0	0	0	0	0	2	2	1	3	1	1	3	2	3	1	1	1	1	1	1	5	5	5	0	0
Q13151	Q13151	6	6	6	Heterogeneous nuclear ribonucleoprotein A0	HNRNPA0	Heterogeneous nuclear ribonucleoprotein A0	1	6	6	6	0	0	0	0	0	0	0	0	0	0	0	0	0	0	0	0	0	0	2	1	1	3	2	2	2	1	2	3	1	1	2	2	3	4	3	6	0	0
Q13155	Q13155	6	6	6	Aminoacyl tRNA synthase complex-interacting multifunctional protein 2	AIMP2	Aminoacyl tRNA synthase complex-interacting multifunctional protein 2	1	6	6	6	0	0	0	0	0	0	0	0	0	0	0	0	0	0	0	0	0	0	1	0	0	1	1	0	5	4	5	0	0	0	0	0	0	5	5	5	0	0
Q13162	Q13162	5	2	2	Peroxiredoxin-4	PRDX4	Peroxiredoxin-4	1	5	2	2	2	2	3	2	2	1	3	3	3	0	0	2	1	1	2	1	1	0	4	4	4	4	4	4	3	2	3	3	4	3	3	3	3	4	3	5	1	1
Q13177;Q13153	Q13177	3;1	3;1	3;1	Serine/threonine-protein kinase PAK 2;PAK-2p27;PAK-2p34	PAK2	Serine/threonine-protein kinase PAK 2	2	3	3	3	0	1	0	0	0	0	0	0	0	0	0	0	0	0	0	0	0	0	1	1	2	1	2	1	2	1	2	0	1	0	1	0	0	3	2	2	0	1
Q13185;P83916;P45973	Q13185	6;1;1	6;1;1	6;1;1	Chromobox protein homolog 3	CBX3	Chromobox protein homolog 3	3	6	6	6	0	0	0	0	0	0	0	0	0	0	0	0	0	0	0	0	0	0	2	2	1	2	1	2	4	4	4	2	2	1	2	0	1	3	4	3	0	0
Q13200	Q13200	14	14	14	26S proteasome non-ATPase regulatory subunit 2	PSMD2	26S proteasome non-ATPase regulatory subunit 2	1	14	14	14	1	2	2	2	2	2	1	0	1	0	0	1	1	0	0	1	0	0	1	2	2	4	3	5	9	10	8	1	2	3	1	1	0	11	12	10	1	2
Q13206	Q13206	2	2	2	Probable ATP-dependent RNA helicase DDX10	DDX10	Probable ATP-dependent RNA helicase DDX10	1	2	2	2	0	0	0	0	0	0	0	0	0	0	0	0	0	0	0	0	0	0	0	0	0	0	0	0	1	0	1	1	0	1	1	1	1	0	0	0	0	0
Q13243	Q13243	2	1	1	Serine/arginine-rich splicing factor 5	SRSF5	Serine/arginine-rich splicing factor 5	1	2	1	1	0	0	0	0	0	0	0	0	1	0	0	0	0	0	0	0	0	0	1	1	1	1	1	1	2	2	2	0	0	1	0	0	0	2	2	2	0	0
Q13247	Q13247	5	5	2	Serine/arginine-rich splicing factor 6	SRSF6	Serine/arginine-rich splicing factor 6	1	5	5	2	1	1	0	0	1	1	0	0	1	0	0	0	0	0	0	0	0	0	4	3	4	4	3	4	5	5	4	2	2	3	1	0	1	4	3	4	1	1
Q13253	Q13253	2	2	2	Noggin	NOG	Noggin	1	2	2	2	0	0	0	0	0	0	0	0	0	0	0	0	0	0	0	0	0	0	1	1	1	0	0	0	1	0	0	0	0	0	0	0	0	0	0	0	0	0
Q13257	Q13257	1	1	1	Mitotic spindle assembly checkpoint protein MAD2A	MAD2L1	Mitotic spindle assembly checkpoint protein MAD2A	1	1	1	1	0	0	0	0	0	0	0	0	0	0	0	0	0	0	0	0	0	0	0	0	0	0	0	0	0	0	0	0	0	0	0	0	0	1	1	1	0	0
Q13263	Q13263	10	10	10	Transcription intermediary factor 1-beta	TRIM28	Transcription intermediary factor 1-beta	1	10	10	10	0	0	0	0	0	0	0	0	0	0	0	0	0	0	0	0	0	0	3	3	4	3	5	5	7	7	6	3	2	2	2	2	1	6	8	6	0	0
Q13277	Q13277	2	2	2	Syntaxin-3	STX3	Syntaxin-3	1	2	2	2	0	0	0	0	0	0	0	0	0	0	0	0	0	0	0	0	0	0	1	1	1	0	0	0	1	1	1	0	0	0	0	0	0	1	1	2	0	0
Q13283	Q13283	2	2	2	Ras GTPase-activating protein-binding protein 1	G3BP1	Ras GTPase-activating protein-binding protein 1	1	2	2	2	0	0	0	0	0	0	0	0	0	0	0	0	0	0	0	0	0	0	2	1	0	1	1	1	1	0	1	2	2	2	1	1	1	1	1	2	0	0
Q13308	Q13308	13	13	13	Inactive tyrosine-protein kinase 7	PTK7	Inactive tyrosine-protein kinase 7	1	13	13	13	0	0	0	0	0	0	0	0	0	0	0	0	0	0	0	0	0	0	6	6	6	7	9	7	11	11	10	6	5	4	4	3	2	9	9	9	0	0
Q13310	Q13310	7	3	3	Polyadenylate-binding protein 4	PABPC4	Polyadenylate-binding protein 4	1	7	3	3	0	0	0	0	0	0	0	0	0	0	0	0	0	0	0	0	0	0	1	1	1	1	1	1	2	5	5	1	1	1	1	1	1	5	6	6	0	0
Q13330;Q9BTC8	Q13330;Q9BTC8	3;2	2;1	2;1	Metastasis-associated protein MTA1;Metastasis-associated protein MTA3	MTA1;MTA3	Metastasis-associated protein MTA1;Metastasis-associated protein MTA3	2	3	2	2	0	0	0	0	0	0	0	0	0	0	0	0	0	0	0	0	0	0	0	0	0	0	0	0	3	2	3	0	0	0	0	0	0	1	1	1	0	0
Q13332	Q13332	4	2	1	Receptor-type tyrosine-protein phosphatase S	PTPRS	Receptor-type tyrosine-protein phosphatase S	1	4	2	1	0	0	0	0	0	0	0	0	0	0	0	0	0	0	0	0	0	0	0	0	0	3	2	2	4	3	4	0	0	0	0	0	0	3	3	3	0	0
Q13347	Q13347	10	10	10	Eukaryotic translation initiation factor 3 subunit I	EIF3I	Eukaryotic translation initiation factor 3 subunit I	1	10	10	10	0	1	0	0	0	0	0	0	0	0	0	0	0	0	0	0	0	0	1	2	2	4	4	4	7	8	8	5	4	5	4	3	3	7	9	9	0	1
Q13404	Q13404	2	2	2	Ubiquitin-conjugating enzyme E2 variant 1	UBE2V1	Ubiquitin-conjugating enzyme E2 variant 1	1	2	2	2	0	0	0	0	1	1	1	0	1	0	0	0	0	0	1	0	1	0	1	0	1	0	1	1	0	1	1	0	1	1	1	1	1	1	1	1	0	0
Q13409;O14576	Q13409	7;1	7;1	7;1	Cytoplasmic dynein 1 intermediate chain 2	DYNC1I2	Cytoplasmic dynein 1 intermediate chain 2	2	7	7	7	0	0	0	0	0	0	0	0	0	0	0	0	0	1	1	1	0	1	2	2	2	2	2	2	3	2	2	3	3	3	3	4	3	6	5	6	0	0
Q13418	Q13418	3	3	3	Integrin-linked protein kinase	ILK	Integrin-linked protein kinase	1	3	3	3	0	1	0	1	1	1	2	1	1	0	0	0	0	0	0	0	0	0	1	0	0	1	1	1	3	2	2	1	0	0	0	0	0	3	3	3	0	1
Q13425	Q13425	4	4	4	Beta-2-syntrophin	SNTB2	Beta-2-syntrophin	1	4	4	4	0	1	0	1	0	0	0	1	0	0	0	0	0	0	0	0	0	0	3	2	2	2	2	2	2	1	3	3	3	3	0	1	0	2	0	1	0	1
Q13427	Q13427	2	2	2	Peptidyl-prolyl cis-trans isomerase G	PPIG	Peptidyl-prolyl cis-trans isomerase G	1	2	2	2	0	0	0	0	0	0	0	0	0	0	0	0	0	0	0	0	0	0	0	0	0	0	0	0	1	2	0	0	0	0	0	0	0	0	0	0	0	0
Q13428	Q13428	2	2	2	Treacle protein	TCOF1	Treacle protein	1	2	2	2	0	0	0	0	0	0	0	0	0	0	0	0	0	0	0	0	0	0	0	0	0	0	0	0	2	2	2	0	0	0	0	0	0	0	0	0	0	0
Q13433	Q13433	4	4	4	Zinc transporter ZIP6	SLC39A6	Zinc transporter ZIP6	1	4	4	4	0	0	0	0	0	0	0	0	0	0	0	0	0	0	0	0	0	0	2	2	3	1	3	3	2	2	2	2	1	1	2	2	2	3	3	4	0	0
Q13442	Q13442	2	2	2	28 kDa heat- and acid-stable phosphoprotein	PDAP1	28 kDa heat- and acid-stable phosphoprotein	1	2	2	2	0	0	0	0	0	0	0	0	0	0	0	0	0	0	0	0	0	0	0	0	0	0	0	0	0	0	0	0	0	0	0	0	0	2	2	0	0	0
Q13443	Q13443	1	1	1	Disintegrin and metalloproteinase domain-containing protein 9	ADAM9	Disintegrin and metalloproteinase domain-containing protein 9	1	1	1	1	0	0	0	0	0	0	0	0	0	0	0	0	0	0	0	0	0	0	1	1	1	1	1	1	1	1	1	0	0	0	0	0	0	0	0	0	0	0
Q13464	Q13464	10	10	7	Rho-associated protein kinase 1	ROCK1	Rho-associated protein kinase 1	1	10	10	7	0	0	0	0	0	0	0	0	0	0	0	1	1	1	0	0	0	0	0	0	0	1	1	1	4	4	1	1	0	1	0	0	0	7	7	5	0	0
Q13480	Q13480	2	2	2	GRB2-associated-binding protein 1	GAB1	GRB2-associated-binding protein 1	1	2	2	2	0	0	0	0	0	0	0	0	0	0	0	0	0	0	0	0	0	0	1	0	1	1	1	1	1	0	0	0	0	0	0	0	0	0	1	1	0	0
Q13491	Q13491	1	1	1	Neuronal membrane glycoprotein M6-b	GPM6B	Neuronal membrane glycoprotein M6-b	1	1	1	1	0	0	0	0	0	0	0	0	0	0	0	0	0	0	0	0	0	0	0	0	0	0	0	0	1	1	1	0	0	0	0	0	0	1	1	1	0	0
Q13492	Q13492	2	2	2	Phosphatidylinositol-binding clathrin assembly protein	PICALM	Phosphatidylinositol-binding clathrin assembly protein	1	2	2	2	0	0	0	0	0	0	0	0	0	0	0	0	0	0	0	0	0	0	1	0	0	1	1	1	2	1	2	1	0	1	0	0	0	1	0	1	0	0
Q13501	Q13501	14	14	14	Sequestosome-1	SQSTM1	Sequestosome-1	1	14	14	14	0	0	0	0	0	0	0	0	0	0	0	0	0	0	0	0	0	0	8	8	6	7	8	7	3	4	4	5	6	5	7	5	8	8	5	7	0	0
Q13509	Q13509	13	1	1	Tubulin beta-3 chain	TUBB3	Tubulin beta-3 chain	1	13	1	1	1	1	2	2	2	2	5	5	5	0	1	0	0	0	1	0	0	0	6	4	4	9	9	8	10	11	11	5	6	5	4	2	4	12	13	12	0	0
Q13526	Q13526	6	6	6	Peptidyl-prolyl cis-trans isomerase NIMA-interacting 1	PIN1	Peptidyl-prolyl cis-trans isomerase NIMA-interacting 1	1	6	6	6	0	0	0	0	0	0	0	0	0	0	0	0	0	0	0	0	0	0	2	2	2	2	2	2	2	3	3	1	1	1	0	1	0	5	6	3	0	0
Q13530	Q13530	2	2	2	Serine incorporator 3	SERINC3	Serine incorporator 3	1	2	2	2	0	0	0	0	0	0	0	0	0	0	0	0	0	0	0	0	0	0	0	0	0	0	0	0	2	1	1	0	0	0	0	0	0	0	1	1	0	0
Q13561	Q13561	9	9	9	Dynactin subunit 2	DCTN2	Dynactin subunit 2	1	9	9	9	0	0	1	0	0	0	0	0	0	0	0	0	0	0	0	0	0	0	3	3	4	4	4	5	2	1	2	5	5	5	2	4	4	6	6	5	0	0
Q13576	Q13576	7	6	6	Ras GTPase-activating-like protein IQGAP2	IQGAP2	Ras GTPase-activating-like protein IQGAP2	1	7	6	6	0	0	0	0	1	1	1	0	1	0	0	0	0	0	0	0	0	0	1	1	1	2	1	2	3	3	5	1	1	1	0	0	0	5	6	6	0	0
Q13585	Q13585	1	1	1	Melatonin-related receptor	GPR50	Melatonin-related receptor	1	1	1	1	0	0	0	0	0	0	0	0	0	0	0	0	0	0	0	0	0	0	0	0	0	0	0	0	1	0	0	0	0	0	0	0	0	1	1	1	0	0
Q13595	Q13595	4	4	4	Transformer-2 protein homolog alpha	TRA2A	Transformer-2 protein homolog alpha	1	4	4	4	0	0	0	0	0	0	0	0	0	0	0	0	0	0	0	0	0	0	1	0	2	0	1	3	2	3	2	1	1	0	0	0	0	3	2	3	0	0
Q13596	Q13596	2	2	2	Sorting nexin-1	SNX1	Sorting nexin-1	1	2	2	2	0	0	0	0	0	0	0	1	0	0	0	0	0	0	0	0	0	0	0	0	0	0	0	0	1	0	0	0	0	0	0	0	0	2	0	2	0	0
Q13610	Q13610	2	2	2	Periodic tryptophan protein 1 homolog	PWP1	Periodic tryptophan protein 1 homolog	1	2	2	2	0	0	0	0	0	0	0	0	0	0	0	0	0	0	0	0	0	0	1	1	1	2	2	1	1	1	1	0	0	0	1	1	0	1	1	2	0	0
Q13618	Q13618	2	2	2	Cullin-3	CUL3	Cullin-3	1	2	2	2	0	0	0	0	0	0	0	0	0	0	0	0	0	0	0	0	0	0	0	0	0	0	0	0	1	1	2	0	0	0	0	0	0	2	2	2	0	0
Q13620	Q13620	4	4	2	Cullin-4B	CUL4B	Cullin-4B	1	4	4	2	0	0	0	0	0	0	0	0	0	0	0	0	0	0	0	0	0	0	0	0	0	1	1	1	3	2	2	1	1	0	0	0	0	4	3	3	0	0
Q13630	Q13630	3	3	3	GDP-L-fucose synthase	TSTA3	GDP-L-fucose synthase	1	3	3	3	2	2	0	2	1	1	3	1	2	0	0	0	1	1	0	0	0	1	0	0	1	0	0	0	0	0	0	0	1	0	0	0	0	2	2	2	2	2
Q13636	Q13636	1	1	1	Ras-related protein Rab-31	RAB31	Ras-related protein Rab-31	1	1	1	1	0	0	0	0	0	0	0	0	0	0	0	0	0	0	0	0	0	0	0	0	0	0	0	0	0	1	1	0	0	0	0	0	0	1	1	1	0	0
Q13641	Q13641	3	3	3	Trophoblast glycoprotein	TPBG	Trophoblast glycoprotein	1	3	3	3	1	0	0	0	0	0	0	0	0	0	0	0	0	0	0	0	0	0	1	0	1	0	0	0	1	0	0	1	1	1	0	0	1	1	1	2	1	0
Q13642	Q13642	11	11	11	Four and a half LIM domains protein 1	FHL1	Four and a half LIM domains protein 1	1	11	11	11	0	0	0	0	0	0	0	0	0	0	0	0	0	0	0	0	0	0	2	1	2	5	5	5	8	9	9	6	1	0	0	0	0	8	9	9	0	0
Q13683	Q13683	2	2	2	Integrin alpha-7;Integrin alpha-7 heavy chain;Integrin alpha-7 light chain;Integrin alpha-7 70 kDa form	ITGA7	Integrin alpha-7	1	2	2	2	0	0	0	0	0	0	0	0	0	0	0	0	0	0	0	0	0	0	1	1	1	1	1	1	0	0	1	1	0	0	0	0	0	0	1	0	0	0
Q13685	Q13685	1	1	1	Angio-associated migratory cell protein	AAMP	Angio-associated migratory cell protein	1	1	1	1	0	0	0	0	0	0	0	0	0	0	0	0	0	0	0	0	0	0	0	0	0	0	0	0	1	1	1	0	0	0	0	0	0	1	1	1	0	0
Q13724	Q13724	1	1	1	Mannosyl-oligosaccharide glucosidase	MOGS	Mannosyl-oligosaccharide glucosidase	1	1	1	1	0	0	0	0	0	0	0	0	0	0	0	0	0	0	0	0	0	0	0	0	0	0	0	0	0	0	0	0	0	0	0	0	0	1	0	0	0	0
Q13751	Q13751	2	2	2	Laminin subunit beta-3	LAMB3	Laminin subunit beta-3	1	2	2	2	1	1	1	1	1	1	1	1	2	0	0	0	0	0	0	0	0	0	0	0	0	0	0	0	0	0	0	0	0	0	0	0	0	0	0	0	1	1
Q13753	Q13753	21	21	21	Laminin subunit gamma-2	LAMC2	Laminin subunit gamma-2	1	21	21	21	14	15	12	15	14	14	15	17	18	0	1	1	1	0	1	0	1	1	0	1	0	1	1	1	0	0	0	0	1	0	0	0	0	0	0	1	14	15
Q13813	Q13813	11	11	11	Spectrin alpha chain, non-erythrocytic 1	SPTAN1	Spectrin alpha chain, non-erythrocytic 1	1	11	11	11	5	7	4	5	6	4	7	7	6	0	0	5	2	2	2	0	0	1	1	0	0	0	0	2	2	1	2	7	7	5	1	1	1	4	5	4	5	7
Q13838	Q13838	11	11	4	Spliceosome RNA helicase DDX39B	DDX39B	Spliceosome RNA helicase DDX39B	1	11	11	4	0	0	0	0	0	0	0	0	0	0	0	0	0	0	0	0	0	0	2	2	2	3	1	1	5	4	5	4	4	2	2	1	2	9	9	8	0	0
Q13867	Q13867	6	6	6	Bleomycin hydrolase	BLMH	Bleomycin hydrolase	1	6	6	6	1	0	0	0	0	0	0	0	0	0	0	0	0	0	0	0	0	0	0	0	0	1	0	0	0	0	0	3	2	3	1	1	1	2	4	4	1	0
Q13868	Q13868	1	1	1	Exosome complex component RRP4	EXOSC2	Exosome complex component RRP4	1	1	1	1	0	0	0	0	0	0	0	0	0	0	0	0	0	0	0	0	0	0	0	0	0	0	0	0	0	1	1	0	0	0	0	0	0	0	0	0	0	0
Q13885	Q13885	25	7	3	Tubulin beta-2A chain	TUBB2A	Tubulin beta-2A chain	1	25	7	3	3	2	4	5	4	3	7	7	8	0	1	1	0	1	1	0	0	0	7	6	6	13	14	13	19	19	19	9	10	10	6	4	6	23	24	21	0	0
Q13907	Q13907	2	2	2	Isopentenyl-diphosphate Delta-isomerase 1	IDI1	Isopentenyl-diphosphate Delta-isomerase 1	1	2	2	2	0	0	0	0	0	0	0	0	0	0	0	0	0	0	0	0	0	0	0	0	0	0	0	0	0	0	1	0	1	0	0	0	0	1	2	2	0	0
Q14008	Q14008	5	5	5	Cytoskeleton-associated protein 5	CKAP5	Cytoskeleton-associated protein 5	1	5	5	5	0	0	0	0	0	0	0	0	0	0	0	0	0	0	0	0	0	0	0	1	0	2	1	2	0	1	2	0	1	0	0	0	0	4	5	5	0	0
Q14011	Q14011	1	1	1	Cold-inducible RNA-binding protein	CIRBP	Cold-inducible RNA-binding protein	1	1	1	1	0	0	0	0	0	0	0	0	0	0	0	0	0	0	0	0	0	0	0	0	0	0	0	0	0	0	0	0	0	0	0	0	0	0	1	1	0	0
Q14019	Q14019	6	6	6	Coactosin-like protein	COTL1	Coactosin-like protein	1	6	6	6	0	0	0	0	0	0	0	1	0	0	0	0	0	0	0	0	0	1	0	0	0	0	1	0	2	1	1	2	3	2	2	2	1	6	6	6	0	0
Q14061	Q14061	1	1	1	Cytochrome c oxidase copper chaperone	COX17	Cytochrome c oxidase copper chaperone	1	1	1	1	0	0	0	0	0	0	0	0	0	0	0	0	0	0	0	0	0	0	0	0	0	0	0	0	0	0	0	0	0	0	0	0	0	1	1	1	0	0
Q14103	Q14103	5	5	4	Heterogeneous nuclear ribonucleoprotein D0	HNRNPD	Heterogeneous nuclear ribonucleoprotein D0	1	5	5	4	0	0	0	0	0	0	0	0	0	0	0	0	0	0	0	0	0	0	1	1	2	1	2	2	3	4	3	2	1	1	1	1	1	4	3	3	0	0
Q14108	Q14108	2	2	2	Lysosome membrane protein 2	SCARB2	Lysosome membrane protein 2	1	2	2	2	1	1	1	1	1	1	1	0	1	0	0	0	0	0	0	1	0	0	0	0	0	0	0	0	1	0	0	0	0	0	0	0	0	1	1	0	1	1
Q14112	Q14112	28	27	27	Nidogen-2	NID2	Nidogen-2	1	28	27	27	0	0	0	0	0	0	0	0	0	0	0	0	0	0	0	0	0	0	8	8	8	19	21	18	17	20	15	8	6	6	3	1	5	18	19	19	0	0
Q14118	Q14118	2	2	2	Dystroglycan;Alpha-dystroglycan;Beta-dystroglycan	DAG1	Dystroglycan	1	2	2	2	0	0	0	0	0	0	0	0	0	0	0	0	0	0	0	0	0	0	1	0	1	0	1	0	1	1	1	0	0	0	0	0	0	2	2	2	0	0
Q14126	Q14126	30	30	30	Desmoglein-2	DSG2	Desmoglein-2	1	30	30	30	2	1	1	2	1	1	2	1	1	0	0	0	0	0	0	0	0	0	20	18	18	21	19	21	21	19	22	9	8	9	8	7	10	18	15	17	2	1
Q14137	Q14137	3	3	3	Ribosome biogenesis protein BOP1	BOP1	Ribosome biogenesis protein BOP1	1	3	3	3	0	0	0	0	0	0	0	0	0	0	0	0	0	0	0	0	0	0	1	1	0	1	1	1	3	2	2	0	0	0	0	0	0	1	1	1	0	0
Q14141	Q14141	11	8	8	Septin-6	2006-09-01	Septin-6	1	11	8	8	0	0	0	0	0	0	1	1	0	0	0	0	0	0	0	0	0	0	1	2	2	2	5	4	4	3	4	3	2	3	2	2	2	9	9	8	0	0
Q14145	Q14145	2	2	2	Kelch-like ECH-associated protein 1	KEAP1	Kelch-like ECH-associated protein 1	1	2	2	2	0	0	0	0	0	0	0	0	0	0	0	0	0	0	0	0	0	0	0	0	0	0	0	0	1	0	0	0	0	0	0	0	0	2	2	1	0	0
Q14152	Q14152	12	12	12	Eukaryotic translation initiation factor 3 subunit A	EIF3A	Eukaryotic translation initiation factor 3 subunit A	1	12	12	12	0	0	0	0	0	0	1	0	1	0	0	0	0	0	0	0	0	0	4	5	5	5	5	4	7	5	6	3	3	3	2	2	2	8	7	8	0	0
Q14156	Q14156	2	2	2	Protein EFR3 homolog A	EFR3A	Protein EFR3 homolog A	1	2	2	2	0	0	0	0	0	0	0	0	0	0	0	0	0	0	0	0	0	0	0	1	0	1	1	1	2	2	1	0	1	0	0	0	0	2	2	1	0	0
Q14157	Q14157	2	2	2	Ubiquitin-associated protein 2-like	UBAP2L	Ubiquitin-associated protein 2-like	1	2	2	2	0	0	0	0	0	0	0	0	0	0	0	0	0	0	0	0	0	0	0	0	0	0	0	0	0	1	0	0	0	0	0	0	0	1	1	1	0	0
Q14160	Q14160	35	35	33	Protein scribble homolog	SCRIB	Protein scribble homolog	1	35	35	33	0	1	1	0	0	1	2	1	2	0	0	0	0	0	0	0	0	0	14	14	13	18	18	18	22	20	20	8	6	4	2	3	3	21	24	25	0	1
Q14165	Q14165	4	4	4	Malectin	MLEC	Malectin	1	4	4	4	1	0	1	0	1	2	2	3	3	0	0	1	1	1	1	0	0	0	0	0	0	0	0	0	0	0	0	1	2	0	0	0	0	2	2	2	1	0
Q14166	Q14166	5	5	5	Tubulin--tyrosine ligase-like protein 12	TTLL12	Tubulin--tyrosine ligase-like protein 12	1	5	5	5	0	0	0	0	0	0	0	0	0	0	0	0	0	0	0	0	0	0	0	0	0	0	0	1	0	0	0	0	0	0	0	0	0	4	5	4	0	0
Q14168	Q14168	6	5	5	MAGUK p55 subfamily member 2	MPP2	MAGUK p55 subfamily member 2	1	6	5	5	0	0	0	0	0	0	0	0	0	0	0	0	0	0	0	0	0	0	0	0	0	2	1	2	6	4	3	0	0	0	0	0	0	4	5	3	0	0
Q14185	Q14185	1	1	1	Dedicator of cytokinesis protein 1	DOCK1	Dedicator of cytokinesis protein 1	1	1	1	1	0	0	0	0	0	0	0	0	0	0	0	0	0	0	0	0	0	0	0	0	0	0	0	0	0	1	0	0	0	0	0	0	0	0	0	1	0	0
Q14202	Q14202	2	2	2	Zinc finger MYM-type protein 3	ZMYM3	Zinc finger MYM-type protein 3	1	2	2	2	0	0	0	0	0	0	0	0	0	0	0	0	0	0	0	0	0	0	0	0	0	0	0	0	1	0	1	0	0	0	0	0	0	0	0	0	0	0
Q14203	Q14203	7	7	7	Dynactin subunit 1	DCTN1	Dynactin subunit 1	1	7	7	7	0	0	0	0	0	0	0	0	0	0	0	0	0	0	0	0	0	0	0	0	0	1	0	1	2	1	2	0	0	1	0	0	0	7	4	4	0	0
Q14204	Q14204	95	95	95	Cytoplasmic dynein 1 heavy chain 1	DYNC1H1	Cytoplasmic dynein 1 heavy chain 1	1	95	95	95	0	0	1	1	0	1	4	2	2	1	0	0	1	0	0	0	0	0	6	7	8	16	16	13	53	59	59	10	8	13	1	5	3	76	75	77	0	0
Q14240	Q14240	10	1	1	Eukaryotic initiation factor 4A-II;Eukaryotic initiation factor 4A-II, N-terminally processed	EIF4A2	Eukaryotic initiation factor 4A-II	1	10	1	1	0	0	0	0	1	1	1	1	1	0	0	1	0	0	0	0	0	0	2	2	2	2	2	2	7	8	8	2	3	2	1	1	2	10	10	10	0	0
Q14247	Q14247	19	19	19	Src substrate cortactin	CTTN	Src substrate cortactin	1	19	19	19	0	0	0	0	0	0	0	0	0	0	0	0	1	0	0	0	0	1	6	6	5	5	3	3	4	5	7	11	8	8	8	9	9	14	15	13	0	0
Q14254	Q14254	8	8	8	Flotillin-2	FLOT2	Flotillin-2	1	8	8	8	1	0	0	2	1	0	2	2	3	1	0	0	0	0	0	1	0	0	1	0	0	1	0	0	2	2	3	1	0	0	0	0	0	4	4	5	1	0
Q14257	Q14257	5	5	5	Reticulocalbin-2	RCN2	Reticulocalbin-2	1	5	5	5	1	1	1	1	0	0	1	1	1	0	0	0	0	0	0	0	0	0	0	0	0	0	0	0	1	0	1	0	0	1	0	0	0	5	5	5	1	1
Q14258	Q14258	4	4	4	E3 ubiquitin/ISG15 ligase TRIM25	TRIM25	E3 ubiquitin/ISG15 ligase TRIM25	1	4	4	4	0	0	0	0	0	0	0	0	0	0	0	0	0	0	0	0	0	0	0	0	0	2	1	2	2	2	1	0	0	0	0	0	0	3	3	2	0	0
Q14315	Q14315	7	2	2	Filamin-C	FLNC	Filamin-C	1	7	2	2	1	2	1	1	1	2	2	4	4	0	0	2	0	1	1	0	0	0	0	0	1	1	2	1	2	1	1	2	3	3	1	0	0	3	4	4	0	0
Q14344	Q14344	9	8	8	Guanine nucleotide-binding protein subunit alpha-13	GNA13	Guanine nucleotide-binding protein subunit alpha-13	1	9	8	8	1	0	0	1	0	0	2	2	2	0	0	0	0	0	0	0	0	0	3	3	2	5	4	3	6	6	6	4	3	4	1	1	1	9	7	6	1	0
Q14498	Q14498	10	10	10	RNA-binding protein 39	RBM39	RNA-binding protein 39	1	10	10	10	1	0	0	0	0	0	0	0	0	0	0	0	1	0	1	1	0	1	6	7	7	8	8	7	8	8	7	4	4	3	1	1	1	8	7	8	1	0
Q14527	Q14527	13	13	13	Helicase-like transcription factor	HLTF	Helicase-like transcription factor	1	13	13	13	0	0	0	0	0	0	0	0	0	0	0	0	0	0	0	0	0	0	3	3	3	6	5	7	11	10	10	0	0	0	0	0	0	2	1	2	0	0
Q14542	Q14542	2	2	2	Equilibrative nucleoside transporter 2	SLC29A2	Equilibrative nucleoside transporter 2	1	2	2	2	0	0	0	0	0	0	0	0	0	0	0	0	0	0	0	0	0	0	0	0	0	2	2	1	2	2	2	0	0	0	0	0	0	1	2	2	0	0
Q14558	Q14558	6	6	6	Phosphoribosyl pyrophosphate synthase-associated protein 1	PRPSAP1	Phosphoribosyl pyrophosphate synthase-associated protein 1	1	6	6	6	0	0	0	0	0	0	0	0	0	0	0	0	0	0	0	0	0	0	0	0	0	1	0	0	2	2	2	0	0	0	0	0	0	5	6	4	0	0
Q14566	Q14566	9	9	9	DNA replication licensing factor MCM6	MCM6	DNA replication licensing factor MCM6	1	9	9	9	0	0	0	0	0	0	0	0	0	0	0	0	0	0	0	0	0	0	0	0	0	0	0	0	1	2	2	0	0	0	0	0	0	7	7	7	0	0
Q14596	Q14596	7	7	7	Next to BRCA1 gene 1 protein	NBR1	Next to BRCA1 gene 1 protein	1	7	7	7	0	0	0	0	0	0	0	0	0	0	0	0	0	0	0	0	0	0	3	3	3	3	4	3	3	5	4	2	2	1	1	1	1	5	6	3	0	0
Q14624	Q14624	4	2	2	Inter-alpha-trypsin inhibitor heavy chain H4;70 kDa inter-alpha-trypsin inhibitor heavy chain H4;35 kDa inter-alpha-trypsin inhibitor heavy chain H4	ITIH4	Inter-alpha-trypsin inhibitor heavy chain H4	1	4	2	2	2	2	2	1	2	2	2	2	2	0	1	0	0	0	0	0	0	0	0	0	0	1	1	1	2	3	2	0	0	0	0	0	0	2	1	2	2	2
Q14642	Q14642	3	3	3	Type I inositol 1,4,5-trisphosphate 5-phosphatase	INPP5A	Type I inositol 1,4,5-trisphosphate 5-phosphatase	1	3	3	3	1	0	0	0	0	0	0	0	0	0	0	0	0	0	0	0	0	0	0	0	0	0	0	0	1	1	2	0	0	0	0	0	0	2	3	3	1	0
Q14651	Q14651	8	6	6	Plastin-1	PLS1	Plastin-1	1	8	6	6	1	1	0	0	1	0	1	1	1	0	0	0	0	0	0	0	0	0	0	0	0	1	2	0	1	2	3	5	3	5	3	4	4	6	7	8	0	0
Q14669	Q14669	4	4	4	E3 ubiquitin-protein ligase TRIP12	TRIP12	E3 ubiquitin-protein ligase TRIP12	1	4	4	4	0	0	0	0	0	0	0	0	0	0	0	0	0	0	0	0	0	0	0	1	1	1	1	1	1	0	1	2	1	0	0	0	0	2	1	1	0	0
Q14676	Q14676	1	1	1	Mediator of DNA damage checkpoint protein 1	MDC1	Mediator of DNA damage checkpoint protein 1	1	1	1	1	0	0	0	0	0	0	0	0	0	0	0	0	0	0	0	0	0	0	0	0	0	0	0	0	1	1	1	0	0	0	0	0	0	0	0	0	0	0
Q14677	Q14677	4	4	4	Clathrin interactor 1	CLINT1	Clathrin interactor 1	1	4	4	4	0	0	0	0	0	0	0	0	0	0	0	0	0	0	0	0	0	0	0	0	0	0	0	0	3	3	2	0	0	0	0	0	0	0	0	0	0	0
Q14683	Q14683	5	5	5	Structural maintenance of chromosomes protein 1A	SMC1A	Structural maintenance of chromosomes protein 1A	1	5	5	5	0	0	0	0	0	0	0	0	0	0	0	0	0	0	0	0	0	0	0	0	0	1	1	0	2	3	3	0	0	0	0	0	0	2	4	4	0	0
Q14689	Q14689	9	5	5	Disco-interacting protein 2 homolog A	DIP2A	Disco-interacting protein 2 homolog A	1	9	5	5	0	0	0	0	0	0	0	0	0	0	0	0	0	0	0	0	0	0	2	3	3	3	3	3	6	5	7	0	0	0	0	0	0	4	5	6	0	0
Q14697	Q14697	32	32	32	Neutral alpha-glucosidase AB	GANAB	Neutral alpha-glucosidase AB	1	32	32	32	12	11	10	12	9	13	21	21	16	3	2	5	6	6	4	5	4	4	3	5	6	11	7	6	14	14	14	6	10	8	5	5	4	21	20	25	12	11
Q14699	Q14699	3	3	3	Raftlin	RFTN1	Raftlin	1	3	3	3	0	0	0	0	0	0	0	0	0	0	0	0	0	0	0	0	0	0	0	1	1	1	1	0	2	2	1	0	1	0	2	0	0	1	1	1	0	0
Q14739	Q14739	1	1	1	Lamin-B receptor	LBR	Lamin-B receptor	1	1	1	1	0	0	0	0	0	0	0	0	0	0	0	0	0	0	0	0	0	0	0	0	0	0	0	0	1	1	0	0	0	0	0	0	0	1	1	1	0	0
Q14764	Q14764	14	14	14	Major vault protein	MVP	Major vault protein	1	14	14	14	11	12	12	10	10	12	10	12	11	0	0	4	4	5	4	2	1	3	0	0	0	0	0	0	0	0	0	0	0	0	0	0	0	0	0	0	11	12
Q14766	Q14766	2	2	2	Latent-transforming growth factor beta-binding protein 1	LTBP1	Latent-transforming growth factor beta-binding protein 1	1	2	2	2	0	0	0	0	0	0	0	0	0	0	0	0	0	0	0	0	0	0	2	2	2	2	2	1	1	1	1	1	0	0	0	0	0	0	0	0	0	0
Q14789	Q14789	2	2	2	Golgin subfamily B member 1	GOLGB1	Golgin subfamily B member 1	1	2	2	2	0	0	0	0	0	0	0	0	0	0	0	1	0	1	0	0	1	1	0	0	0	0	0	0	0	0	1	0	0	0	0	0	0	0	0	0	0	0
Q14807	Q14807	2	2	2	Kinesin-like protein KIF22	KIF22	Kinesin-like protein KIF22	1	2	2	2	0	0	0	0	0	0	0	0	0	0	0	0	0	0	0	0	0	0	0	0	0	1	2	0	1	1	2	0	0	0	0	0	0	0	0	0	0	0
Q14839;Q12873;Q8TDI0	Q14839	5;2;1	5;2;1	5;2;1	Chromodomain-helicase-DNA-binding protein 4	CHD4	Chromodomain-helicase-DNA-binding protein 4	3	5	5	5	0	0	0	0	0	0	0	0	0	0	0	0	0	0	0	0	0	0	2	2	1	1	2	1	4	3	2	0	0	0	0	0	0	2	1	1	0	0
Q14919	Q14919	1	1	1	Dr1-associated corepressor	DRAP1	Dr1-associated corepressor	1	1	1	1	0	0	0	0	0	0	0	0	0	0	0	0	0	0	0	0	0	0	0	0	0	0	0	0	1	1	1	0	0	0	0	0	0	0	1	0	0	0
Q14964	Q14964	2	1	1	Ras-related protein Rab-39A	RAB39A	Ras-related protein Rab-39A	1	2	1	1	2	1	1	2	1	1	2	1	1	0	0	0	0	0	0	0	0	0	2	1	1	2	1	2	2	2	2	2	2	2	2	1	2	2	2	2	1	0
Q14974	Q14974	21	21	21	Importin subunit beta-1	KPNB1	Importin subunit beta-1	1	21	21	21	2	1	3	3	3	3	4	4	5	0	1	1	1	0	1	0	0	0	7	8	6	7	6	7	12	13	11	8	9	7	7	7	6	17	16	19	2	1
Q14980	Q14980	4	4	4	Nuclear mitotic apparatus protein 1	NUMA1	Nuclear mitotic apparatus protein 1	1	4	4	4	0	0	0	0	0	0	0	0	0	0	0	0	0	0	0	0	0	0	1	2	0	0	1	1	2	2	2	0	0	0	0	0	0	1	0	0	0	0
Q14C86	Q14C86	2	2	2	GTPase-activating protein and VPS9 domain-containing protein 1	GAPVD1	GTPase-activating protein and VPS9 domain-containing protein 1	1	2	2	2	0	0	0	0	0	0	0	0	0	0	0	0	0	0	0	0	0	0	0	0	0	0	0	0	0	0	0	1	1	1	1	1	1	1	1	1	0	0
Q15003	Q15003	1	1	1	Condensin complex subunit 2	NCAPH	Condensin complex subunit 2	1	1	1	1	0	0	0	0	0	0	0	0	0	0	0	0	0	0	0	0	0	0	0	0	0	0	0	0	0	1	1	0	0	0	0	0	0	0	0	0	0	0
Q15006	Q15006	1	1	1	ER membrane protein complex subunit 2	EMC2	ER membrane protein complex subunit 2	1	1	1	1	0	0	0	1	0	0	1	1	0	0	0	1	0	0	0	0	0	0	0	0	0	0	0	0	0	0	0	0	0	0	0	0	0	1	1	1	0	0
Q15008	Q15008	8	8	8	26S proteasome non-ATPase regulatory subunit 6	PSMD6	26S proteasome non-ATPase regulatory subunit 6	1	8	8	8	1	1	1	1	1	0	0	1	1	0	0	1	1	0	1	1	0	1	1	1	1	1	1	1	7	7	5	1	1	1	1	1	1	7	8	7	1	1
Q15019	Q15019	18	17	17	Septin-2	2002-09-01	Septin-2	1	18	17	17	1	1	1	0	2	1	5	4	2	0	0	1	0	0	1	0	0	0	6	6	6	12	10	8	9	10	10	11	10	12	5	4	3	11	13	14	1	1
Q15021	Q15021	3	3	3	Condensin complex subunit 1	NCAPD2	Condensin complex subunit 1	1	3	3	3	0	0	0	0	0	0	0	0	0	0	0	0	0	0	0	0	0	0	1	1	1	0	0	1	2	2	2	0	1	0	0	0	0	1	1	1	0	0
Q15029	Q15029	20	19	19	116 kDa U5 small nuclear ribonucleoprotein component	EFTUD2	116 kDa U5 small nuclear ribonucleoprotein component	1	20	19	19	2	0	1	0	0	0	0	1	2	0	0	1	0	1	0	0	1	1	0	0	0	5	3	5	16	17	14	0	1	0	0	0	0	12	14	17	2	0
Q15043	Q15043	3	3	3	Zinc transporter ZIP14	SLC39A14	Zinc transporter ZIP14	1	3	3	3	0	0	0	0	0	0	1	0	0	0	0	0	0	0	0	0	0	0	1	1	1	1	1	1	3	2	2	1	1	1	0	0	0	2	2	2	0	0
Q15046	Q15046	4	4	4	Lysine--tRNA ligase	KARS	Lysine--tRNA ligase	1	4	4	4	0	0	0	0	0	0	0	0	0	0	0	0	0	0	0	0	0	0	2	1	1	0	0	0	1	0	2	2	2	2	0	2	0	2	2	2	0	0
Q15050	Q15050	1	1	1	Ribosome biogenesis regulatory protein homolog	RRS1	Ribosome biogenesis regulatory protein homolog	1	1	1	1	0	0	0	0	0	0	0	0	0	0	0	0	0	0	0	0	0	0	0	0	0	0	1	1	0	0	0	0	0	0	0	0	0	0	0	0	0	0
Q15056	Q15056	8	8	8	Eukaryotic translation initiation factor 4H	EIF4H	Eukaryotic translation initiation factor 4H	1	8	8	8	0	0	0	0	0	0	0	0	0	0	0	0	0	0	0	0	0	0	4	3	3	4	4	3	3	5	5	4	6	5	3	3	3	7	7	6	0	0
Q15058	Q15058	14	14	14	Kinesin-like protein KIF14	KIF14	Kinesin-like protein KIF14	1	14	14	14	1	1	1	0	1	1	1	1	1	0	0	1	1	1	1	1	0	0	0	0	1	1	1	1	1	1	2	3	2	3	1	1	1	12	14	13	1	1
Q15084	Q15084	14	14	14	Protein disulfide-isomerase A6	PDIA6	Protein disulfide-isomerase A6	1	14	14	14	10	11	9	9	9	7	10	9	8	0	1	8	7	6	7	4	4	4	3	1	1	1	1	2	4	3	4	7	5	6	4	5	4	6	6	5	10	11
Q15102	Q15102	3	3	3	Platelet-activating factor acetylhydrolase IB subunit gamma	PAFAH1B3	Platelet-activating factor acetylhydrolase IB subunit gamma	1	3	3	3	0	0	0	0	0	0	1	0	0	0	0	0	0	0	0	0	0	0	0	0	0	0	0	0	1	1	1	0	0	0	0	0	0	3	2	3	0	0
Q15126	Q15126	2	2	2	Phosphomevalonate kinase	PMVK	Phosphomevalonate kinase	1	2	2	2	0	0	0	0	0	0	0	0	0	0	0	0	0	0	0	0	0	0	0	0	0	0	0	0	1	1	2	0	0	0	0	0	0	2	1	2	0	0
Q15149	Q15149	19	19	19	Plectin	PLEC	Plectin	1	19	19	19	4	7	7	11	8	7	14	13	14	0	0	2	1	1	1	1	0	2	0	0	0	0	1	0	1	0	0	0	0	0	0	0	0	2	0	0	4	7
Q15154	Q15154	2	2	2	Pericentriolar material 1 protein	PCM1	Pericentriolar material 1 protein	1	2	2	2	0	0	0	0	0	0	0	0	0	0	0	0	0	0	0	0	0	0	0	0	1	2	2	1	1	0	0	0	0	0	0	0	0	0	0	0	0	0
Q15165	Q15165	4	4	4	Serum paraoxonase/arylesterase 2	PON2	Serum paraoxonase/arylesterase 2	1	4	4	4	3	3	1	1	1	1	4	4	4	0	0	0	1	1	0	0	0	0	0	0	0	0	0	0	0	0	0	0	0	0	0	0	0	0	0	0	3	3
Q15181	Q15181	12	12	12	Inorganic pyrophosphatase	PPA1	Inorganic pyrophosphatase	1	12	12	12	0	1	1	1	0	0	1	1	1	0	0	0	0	0	0	0	0	0	1	3	1	3	6	5	10	10	8	4	3	3	2	2	2	10	11	10	0	1
Q15185	Q15185	10	10	10	Prostaglandin E synthase 3	PTGES3	Prostaglandin E synthase 3	1	10	10	10	0	1	0	0	0	0	2	3	1	0	0	0	0	0	0	0	0	0	5	5	5	8	7	7	7	7	6	5	5	5	3	4	4	9	8	8	0	1
Q15233	Q15233	10	10	10	Non-POU domain-containing octamer-binding protein	NONO	Non-POU domain-containing octamer-binding protein	1	10	10	10	0	0	0	0	0	0	0	0	0	0	0	0	0	0	0	0	0	0	4	4	4	1	1	1	3	3	3	1	0	1	0	0	0	5	4	5	0	0
Q15283	Q15283	4	4	4	Ras GTPase-activating protein 2	RASA2	Ras GTPase-activating protein 2	1	4	4	4	0	0	0	0	0	0	0	0	0	0	0	0	0	0	0	0	0	0	1	1	1	1	0	1	2	2	2	1	0	1	0	1	0	3	1	3	0	0
Q15286	Q15286	12	12	12	Ras-related protein Rab-35	RAB35	Ras-related protein Rab-35	1	12	12	12	1	0	0	0	0	1	2	3	1	0	0	0	0	0	0	0	0	0	1	1	1	7	7	8	9	10	9	2	4	2	1	1	1	9	8	9	1	0
Q15287	Q15287	1	1	1	RNA-binding protein with serine-rich domain 1	RNPS1	RNA-binding protein with serine-rich domain 1	1	1	1	1	0	0	0	0	0	0	0	0	0	0	0	0	0	0	0	0	0	0	1	1	1	1	0	1	1	1	1	0	1	1	0	0	0	1	1	1	0	0
Q15293	Q15293	9	9	9	Reticulocalbin-1	RCN1	Reticulocalbin-1	1	9	9	9	9	7	8	7	7	8	6	7	7	0	0	4	5	5	5	5	5	3	0	0	0	1	1	2	2	2	0	2	1	2	0	0	1	2	3	2	9	7
Q15334	Q15334	6	6	6	Lethal(2) giant larvae protein homolog 1	LLGL1	Lethal(2) giant larvae protein homolog 1	1	6	6	6	0	0	0	0	0	0	0	0	0	0	0	0	0	0	0	0	0	0	2	3	2	1	2	2	3	4	5	0	1	0	1	0	0	4	3	5	0	0
Q15363	Q15363	5	5	5	Transmembrane emp24 domain-containing protein 2	TMED2	Transmembrane emp24 domain-containing protein 2	1	5	5	5	1	1	3	3	1	1	3	3	2	0	0	1	0	2	0	1	0	0	0	0	0	0	0	0	0	0	1	0	0	0	0	0	0	3	2	3	1	1
Q15365	Q15365	8	8	6	Poly(rC)-binding protein 1	PCBP1	Poly(rC)-binding protein 1	1	8	8	6	0	1	0	0	1	0	4	2	2	0	0	0	0	0	0	0	0	0	2	3	3	5	5	5	5	5	5	3	3	4	1	1	1	7	7	6	0	1
Q15366;P57721	Q15366	7;3	5;1	5;1	Poly(rC)-binding protein 2	PCBP2	Poly(rC)-binding protein 2	2	7	5	5	0	1	0	0	1	0	1	1	1	0	0	0	0	0	0	0	0	0	3	1	2	4	5	5	3	5	5	2	3	3	2	2	1	5	5	6	0	0
Q15369	Q15369	3	3	3	Transcription elongation factor B polypeptide 1	TCEB1	Elongin-C	1	3	3	3	0	0	0	0	0	0	0	1	0	0	0	0	0	0	0	0	0	0	1	0	0	1	1	1	1	0	1	1	1	0	0	0	0	2	3	2	0	0
Q15370	Q15370	1	1	1	Transcription elongation factor B polypeptide 2	TCEB2	Elongin-B	1	1	1	1	0	0	0	0	0	0	0	0	0	0	0	0	0	0	0	0	0	0	0	0	0	0	0	0	1	1	1	0	0	0	0	0	0	1	1	1	0	0
Q15375;P29323	Q15375;P29323	4;2	3;1	3;1	Ephrin type-A receptor 7;Ephrin type-B receptor 2	EPHA7;EPHB2	Ephrin type-A receptor 7;Ephrin type-B receptor 2	2	4	3	3	0	0	0	0	0	1	0	1	1	0	0	0	0	0	0	0	0	0	0	0	0	1	0	1	2	4	4	0	0	0	0	0	0	2	1	0	0	0
Q15382	Q15382	2	2	2	GTP-binding protein Rheb	RHEB	GTP-binding protein Rheb	1	2	2	2	0	0	0	0	0	0	0	0	0	0	0	0	0	0	0	0	0	0	0	0	0	0	0	0	1	1	1	0	0	0	0	0	0	2	1	1	0	0
Q15393	Q15393	11	11	11	Splicing factor 3B subunit 3	SF3B3	Splicing factor 3B subunit 3	1	11	11	11	0	0	0	0	0	0	0	0	0	0	0	0	0	0	0	0	0	0	0	0	1	6	4	5	9	9	7	2	0	1	0	0	0	8	8	9	0	0
Q15397	Q15397	10	10	10	Pumilio domain-containing protein KIAA0020	KIAA0020	Pumilio homolog 3	1	10	10	10	0	0	0	0	0	0	0	0	0	0	0	0	0	0	0	0	0	0	1	0	1	4	2	2	7	8	7	0	0	0	0	0	0	3	2	3	0	0
Q15404	Q15404	6	6	6	Ras suppressor protein 1	RSU1	Ras suppressor protein 1	1	6	6	6	0	0	0	0	0	0	0	0	0	0	0	0	0	0	0	0	0	0	1	0	1	1	1	0	2	2	2	1	2	1	0	0	0	6	5	6	0	0
Q15417	Q15417	7	7	7	Calponin-3	CNN3	Calponin-3	1	7	7	7	0	0	0	0	0	0	0	0	0	0	0	0	0	0	0	0	0	0	1	1	2	1	1	1	1	1	1	2	2	1	2	2	2	6	4	6	0	0
Q15427	Q15427	2	2	2	Splicing factor 3B subunit 4	SF3B4	Splicing factor 3B subunit 4	1	2	2	2	0	0	0	0	0	0	0	0	0	0	0	0	0	0	0	0	0	0	0	0	0	0	0	0	0	0	0	0	0	0	0	0	0	2	1	1	0	0
Q15435	Q15435	1	1	1	Protein phosphatase 1 regulatory subunit 7	PPP1R7	Protein phosphatase 1 regulatory subunit 7	1	1	1	1	0	0	0	0	0	0	0	0	0	0	0	0	0	0	0	0	0	0	0	0	0	0	0	0	1	0	1	0	0	0	0	0	0	1	1	1	0	0
Q15436	Q15436	1	1	1	Protein transport protein Sec23A	SEC23A	Protein transport protein Sec23A	1	1	1	1	0	0	0	0	0	0	0	0	0	0	0	0	0	0	0	0	0	0	0	0	0	0	0	0	1	0	0	0	0	0	0	0	0	0	0	0	0	0
Q15555	Q15555	2	2	2	Microtubule-associated protein RP/EB family member 2	MAPRE2	Microtubule-associated protein RP/EB family member 2	1	2	2	2	0	0	0	0	0	0	0	0	0	0	0	0	0	0	0	0	0	0	0	0	1	1	1	1	0	2	1	0	0	0	0	0	0	2	2	2	0	0
Q15582	Q15582	2	2	2	Transforming growth factor-beta-induced protein ig-h3	TGFBI	Transforming growth factor-beta-induced protein ig-h3	1	2	2	2	1	1	1	1	1	1	1	1	1	0	0	0	0	0	0	0	0	0	0	0	1	0	0	0	1	1	1	0	0	0	0	0	0	1	0	0	1	1
Q15599	Q15599	10	10	10	Na(+)/H(+) exchange regulatory cofactor NHE-RF2	SLC9A3R2	Na(+)/H(+) exchange regulatory cofactor NHE-RF2	1	10	10	10	1	0	1	1	1	1	1	2	2	0	0	0	0	0	0	0	0	0	7	7	8	7	8	7	7	7	6	7	7	5	6	5	2	6	6	6	1	0
Q15631	Q15631	1	1	1	Translin	TSN	Translin	1	1	1	1	0	0	0	0	0	0	0	0	0	0	0	0	0	0	0	0	0	0	0	0	0	0	0	0	0	0	0	0	0	0	0	0	0	0	1	0	0	0
Q15645	Q15645	4	4	4	Pachytene checkpoint protein 2 homolog	TRIP13	Pachytene checkpoint protein 2 homolog	1	4	4	4	0	0	0	0	0	0	0	0	0	0	0	0	0	0	0	0	0	0	0	0	0	0	0	0	2	1	1	0	0	0	0	0	0	4	3	4	0	0
Q15651	Q15651	2	2	2	High mobility group nucleosome-binding domain-containing protein 3	HMGN3	High mobility group nucleosome-binding domain-containing protein 3	1	2	2	2	0	0	0	0	0	0	0	0	0	0	0	0	0	0	0	0	0	0	1	1	2	2	2	2	2	2	2	0	0	0	0	0	1	0	0	0	0	0
Q15654	Q15654	2	2	2	Thyroid receptor-interacting protein 6	TRIP6	Thyroid receptor-interacting protein 6	1	2	2	2	0	0	0	0	0	0	0	0	0	0	0	0	0	0	0	0	0	0	0	0	0	0	0	0	0	0	0	0	0	0	0	0	0	0	0	2	0	0
Q15691	Q15691	6	6	6	Microtubule-associated protein RP/EB family member 1	MAPRE1	Microtubule-associated protein RP/EB family member 1	1	6	6	6	0	0	0	0	0	0	0	0	0	0	0	0	0	0	0	0	0	0	0	0	0	1	1	1	5	4	5	2	2	2	1	1	1	5	6	6	0	0
Q15738	Q15738	3	3	3	Sterol-4-alpha-carboxylate 3-dehydrogenase, decarboxylating	NSDHL	Sterol-4-alpha-carboxylate 3-dehydrogenase, decarboxylating	1	3	3	3	0	0	0	0	0	0	0	0	1	0	0	0	0	0	0	0	0	0	0	0	0	0	0	0	3	3	3	0	0	0	0	0	0	3	3	3	0	0
Q15750	Q15750	1	1	1	TGF-beta-activated kinase 1 and MAP3K7-binding protein 1	TAB1	TGF-beta-activated kinase 1 and MAP3K7-binding protein 1	1	1	1	1	0	0	0	0	0	0	0	0	0	0	0	0	0	0	0	0	0	0	0	0	0	0	0	0	0	0	0	0	0	0	0	0	0	1	1	0	0	0
Q15758	Q15758	16	16	16	Neutral amino acid transporter B(0)	SLC1A5	Neutral amino acid transporter B(0)	1	16	16	16	7	6	5	6	5	7	4	6	5	1	1	5	5	2	2	3	2	1	8	7	8	8	7	7	10	9	8	9	8	6	7	7	4	12	12	11	7	6
Q15768	Q15768	1	1	1	Ephrin-B3	EFNB3	Ephrin-B3	1	1	1	1	0	0	0	0	0	0	0	0	0	0	0	0	0	0	0	0	0	0	1	1	1	1	1	1	0	0	0	0	0	0	0	0	0	0	0	0	0	0
Q15785	Q15785	7	7	7	Mitochondrial import receptor subunit TOM34	TOMM34	Mitochondrial import receptor subunit TOM34	1	7	7	7	0	0	0	0	0	0	0	0	0	0	0	0	0	0	0	0	0	0	1	2	2	2	2	3	3	4	5	3	2	1	1	1	2	4	4	3	0	0
Q99717;Q15797;P84022;Q15796;O15198	Q99717;Q15797	3;3;1;1;1	3;3;1;1;1	3;3;1;1;1	Mothers against decapentaplegic homolog 5;Mothers against decapentaplegic homolog 1	SMAD5;SMAD1	Mothers against decapentaplegic homolog 5;Mothers against decapentaplegic homolog 1	5	3	3	3	0	0	0	0	0	0	0	0	0	0	0	0	0	0	0	0	0	0	0	1	1	0	2	1	1	2	1	0	0	0	0	0	0	2	3	1	0	0
Q15813	Q15813	6	6	6	Tubulin-specific chaperone E	TBCE	Tubulin-specific chaperone E	1	6	6	6	0	0	0	0	0	0	0	0	0	0	0	0	0	0	0	0	0	0	0	0	0	0	0	0	2	2	4	0	0	0	0	0	0	5	4	6	0	0
Q15833	Q15833	3	3	3	Syntaxin-binding protein 2	STXBP2	Syntaxin-binding protein 2	1	3	3	3	0	0	0	0	0	0	0	0	0	0	0	0	0	0	0	0	0	0	0	0	0	1	2	2	1	1	2	1	1	0	0	1	0	2	2	2	0	0
Q15835	Q15835	1	1	1	Rhodopsin kinase	GRK1	Rhodopsin kinase	1	1	1	1	1	1	1	1	1	0	1	1	1	0	0	0	0	1	0	0	0	0	0	0	0	0	0	0	0	0	0	0	0	0	0	0	0	0	0	0	1	1
Q15836;P23763	Q15836	8;2	8;2	4;0	Vesicle-associated membrane protein 3	VAMP3	Vesicle-associated membrane protein 3	2	8	8	4	0	1	0	0	0	0	0	0	0	0	0	0	0	0	0	0	0	0	6	6	6	5	5	4	4	3	4	4	3	3	3	3	3	4	3	5	0	1
Q15843	Q15843	1	1	1	NEDD8	NEDD8	NEDD8	1	1	1	1	0	0	0	0	0	0	0	0	0	0	0	0	0	0	0	0	0	0	0	0	0	0	0	0	0	0	1	0	0	0	0	0	0	1	1	1	0	0
Q15907	Q15907	18	18	4	Ras-related protein Rab-11B	RAB11B	Ras-related protein Rab-11B	1	18	18	4	6	7	6	6	5	6	7	9	7	0	0	0	1	1	4	0	0	0	9	9	9	12	13	13	12	12	11	9	12	12	6	6	6	11	12	14	6	7
Q15942	Q15942	6	6	6	Zyxin	ZYX	Zyxin	1	6	6	6	0	0	0	0	0	0	0	0	0	0	0	0	0	0	0	0	0	0	3	3	2	2	2	3	2	2	2	3	4	4	2	1	1	4	3	3	0	0
Q16181;Q6ZU15	Q16181	21;1	21;1	20;1	Septin-7	2007-09-01	Septin-7	2	21	21	20	1	1	1	1	1	1	5	4	5	0	0	2	1	1	0	1	0	0	3	6	5	12	11	13	12	14	13	11	12	12	7	5	4	15	14	16	1	1
Q16186	Q16186	2	2	2	Proteasomal ubiquitin receptor ADRM1	ADRM1	Proteasomal ubiquitin receptor ADRM1	1	2	2	2	0	0	0	0	0	0	0	0	0	0	0	0	0	0	0	0	0	0	1	0	1	1	1	1	1	1	1	1	1	2	1	0	1	2	2	2	0	0
Q16222	Q16222	2	2	2	UDP-N-acetylhexosamine pyrophosphorylase;UDP-N-acetylgalactosamine pyrophosphorylase;UDP-N-acetylglucosamine pyrophosphorylase	UAP1	UDP-N-acetylhexosamine pyrophosphorylase	1	2	2	2	0	0	0	0	0	0	0	0	0	0	0	0	0	0	0	0	0	0	0	0	0	0	1	1	1	1	0	0	0	0	0	0	0	2	2	2	0	0
Q16363	Q16363	19	19	19	Laminin subunit alpha-4	LAMA4	Laminin subunit alpha-4	1	19	19	19	0	0	0	0	0	0	0	0	0	0	0	0	0	0	0	0	0	0	3	2	2	5	9	8	12	10	14	3	1	1	0	1	0	14	11	14	0	0
Q16513	Q16513	12	12	12	Serine/threonine-protein kinase N2	PKN2	Serine/threonine-protein kinase N2	1	12	12	12	0	0	0	0	0	0	0	0	0	0	0	0	0	0	0	0	0	0	4	3	3	3	6	3	7	6	10	1	1	2	1	1	0	9	10	6	0	0
Q16527	Q16527	6	6	6	Cysteine and glycine-rich protein 2	CSRP2	Cysteine and glycine-rich protein 2	1	6	6	6	0	0	0	0	0	0	0	0	0	0	0	0	0	0	0	0	0	0	2	2	3	3	3	2	3	2	2	2	3	3	3	3	2	5	4	4	0	0
Q16531	Q16531	4	4	4	DNA damage-binding protein 1	DDB1	DNA damage-binding protein 1	1	4	4	4	0	0	0	0	0	0	0	0	0	0	0	0	0	0	0	0	0	0	3	2	3	1	1	0	2	0	2	4	4	4	2	2	2	2	2	1	0	0
Q16543	Q16543	7	7	7	Hsp90 co-chaperone Cdc37;Hsp90 co-chaperone Cdc37, N-terminally processed	CDC37	Hsp90 co-chaperone Cdc37	1	7	7	7	0	1	0	0	0	0	0	0	1	0	0	0	1	0	1	0	0	0	6	5	5	7	6	4	2	4	4	6	6	6	5	5	5	4	4	4	0	1
Q16553	Q16553	1	1	1	Lymphocyte antigen 6E	LY6E	Lymphocyte antigen 6E	1	1	1	1	0	0	0	0	0	0	0	0	0	0	0	0	0	0	0	0	0	0	0	0	1	1	1	1	1	1	1	0	0	1	0	0	0	1	1	1	0	0
Q16555;Q14195;Q14194	Q16555	9;2;1	9;2;1	9;2;1	Dihydropyrimidinase-related protein 2	DPYSL2	Dihydropyrimidinase-related protein 2	3	9	9	9	5	2	3	4	5	3	4	8	6	0	0	1	1	2	1	0	0	1	0	0	0	2	3	2	1	2	3	4	0	2	0	0	0	4	3	4	5	2
Q16576	Q16576	9	9	6	Histone-binding protein RBBP7	RBBP7	Histone-binding protein RBBP7	1	9	9	6	0	0	1	0	0	0	0	0	0	0	0	0	0	0	0	0	0	0	1	1	1	3	3	2	7	6	7	4	4	3	1	3	1	6	7	7	0	0
Q16625	Q16625	9	9	9	Occludin	OCLN	Occludin	1	9	9	9	0	0	0	0	0	0	0	0	0	0	0	0	1	0	0	0	0	0	5	5	5	5	5	4	7	7	7	4	4	5	2	3	3	7	6	5	0	0
Q16630	Q16630	1	1	1	Cleavage and polyadenylation specificity factor subunit 6	CPSF6	Cleavage and polyadenylation specificity factor subunit 6	1	1	1	1	0	0	0	0	0	0	0	0	0	0	0	0	0	0	0	0	0	0	0	0	0	0	0	0	1	1	0	0	0	0	0	0	0	1	1	1	0	0
Q16637	Q16637	2	2	2	Survival motor neuron protein	SMN1	Survival motor neuron protein	1	2	2	2	0	0	0	0	0	0	0	0	0	1	0	0	0	0	0	0	0	0	0	0	0	2	2	1	1	1	0	0	0	0	0	0	0	0	1	1	0	0
Q16643	Q16643	15	15	15	Drebrin	DBN1	Drebrin	1	15	15	15	0	0	0	0	0	0	0	0	0	0	0	1	0	1	0	1	0	1	3	7	3	7	6	8	5	5	6	10	8	10	7	6	8	13	11	12	0	0
Q16650	Q16650	2	2	2	T-box brain protein 1	TBR1	T-box brain protein 1	1	2	2	2	1	1	1	1	1	1	1	1	1	0	0	0	0	0	1	0	0	0	0	0	0	0	0	0	0	0	0	1	0	0	0	0	0	0	0	0	1	1
Q16658	Q16658	16	16	16	Fascin	FSCN1	Fascin	1	16	16	16	2	3	3	4	4	2	6	3	6	0	0	1	1	0	1	1	0	0	3	1	1	3	2	2	4	4	4	9	9	7	4	4	3	12	11	13	2	3
Q16698	Q16698	3	3	3	2,4-dienoyl-CoA reductase, mitochondrial	DECR1	2,4-dienoyl-CoA reductase, mitochondrial	1	3	3	3	1	1	2	2	0	1	2	3	2	0	0	0	1	0	1	0	0	0	0	0	0	0	0	0	0	0	0	0	0	0	0	0	0	0	0	0	1	1
Q16719	Q16719	1	1	1	Kynureninase	KYNU	Kynureninase	1	1	1	1	0	1	1	1	0	1	1	1	1	0	0	0	0	0	0	0	0	0	0	0	0	0	0	0	0	0	0	0	0	0	0	0	0	0	0	0	0	1
Q16787	Q16787	3	2	2	Laminin subunit alpha-3	LAMA3	Laminin subunit alpha-3	1	3	2	2	1	0	0	1	0	1	1	2	1	0	0	0	0	0	0	0	0	0	1	1	1	1	1	1	1	1	1	0	1	1	0	0	0	0	2	1	1	0
Q16836	Q16836	3	3	3	Hydroxyacyl-coenzyme A dehydrogenase, mitochondrial	HADH	Hydroxyacyl-coenzyme A dehydrogenase, mitochondrial	1	3	3	3	0	0	0	0	0	0	1	0	0	0	0	1	0	0	0	0	0	0	0	0	0	0	0	0	0	0	0	0	0	0	0	0	0	3	3	2	0	0
Q16851	Q16851	2	2	2	UTP--glucose-1-phosphate uridylyltransferase	UGP2	UTP--glucose-1-phosphate uridylyltransferase	1	2	2	2	1	1	1	1	1	1	2	1	1	0	0	0	0	0	0	0	0	0	0	0	0	0	0	0	0	1	1	1	0	1	0	0	0	1	1	1	1	1
Q16891	Q16891	8	8	8	MICOS complex subunit MIC60	IMMT	MICOS complex subunit MIC60	1	8	8	8	1	1	1	1	1	1	2	2	2	0	0	2	4	3	3	2	2	2	0	0	0	0	0	0	0	0	0	2	1	1	0	1	0	5	5	3	1	1
Q1KMD3	Q1KMD3	5	5	5	Heterogeneous nuclear ribonucleoprotein U-like protein 2	HNRNPUL2	Heterogeneous nuclear ribonucleoprotein U-like protein 2	1	5	5	5	0	0	0	0	0	0	0	0	0	0	0	0	0	0	0	0	0	0	0	0	1	1	1	1	5	3	3	0	0	0	0	1	0	3	3	3	0	0
Q2M1P5	Q2M1P5	4	4	4	Kinesin-like protein KIF7	KIF7	Kinesin-like protein KIF7	1	4	4	4	0	0	0	0	0	0	0	0	0	0	0	0	0	0	0	0	0	0	0	0	0	2	2	1	3	2	3	1	0	0	0	0	0	2	2	1	0	0
Q2NL82	Q2NL82	5	5	5	Pre-rRNA-processing protein TSR1 homolog	TSR1	Pre-rRNA-processing protein TSR1 homolog	1	5	5	5	0	0	0	0	0	0	0	0	0	0	0	0	0	0	0	0	0	0	2	4	3	2	1	2	2	3	3	1	0	0	0	0	0	2	2	1	0	0
Q32MZ4	Q32MZ4	3	3	3	Leucine-rich repeat flightless-interacting protein 1	LRRFIP1	Leucine-rich repeat flightless-interacting protein 1	1	3	3	3	0	1	1	1	1	0	1	0	1	0	0	0	0	0	0	0	0	0	0	0	0	0	0	0	0	0	0	2	0	1	0	1	0	2	3	2	0	1
Q3MHD2	Q3MHD2	1	1	1	Protein LSM12 homolog	LSM12	Protein LSM12 homolog	1	1	1	1	0	0	0	0	0	0	0	0	0	0	0	0	0	0	0	0	0	0	0	0	0	0	0	0	0	1	0	0	0	0	0	0	0	0	1	0	0	0
Q3SXY8	Q3SXY8	6	6	6	ADP-ribosylation factor-like protein 13B	ARL13B	ADP-ribosylation factor-like protein 13B	1	6	6	6	0	0	0	0	0	0	0	0	0	0	0	0	0	0	0	0	0	0	0	0	0	0	0	0	1	0	1	1	0	0	0	0	0	5	5	6	0	0
Q3SYG4	Q3SYG4	1	1	1	Protein PTHB1	BBS9	Protein PTHB1	1	1	1	1	1	1	0	0	1	0	0	1	0	0	0	1	0	0	1	0	0	0	1	1	1	1	1	1	1	1	1	1	1	1	1	1	1	1	1	1	1	1
Q3ZCM7	Q3ZCM7	11	2	2	Tubulin beta-8 chain	TUBB8	Tubulin beta-8 chain	1	11	2	2	2	1	1	1	2	0	6	6	5	0	1	1	0	0	0	0	0	0	4	3	4	7	6	5	9	10	9	2	4	4	2	1	2	11	11	11	0	0
Q3ZCQ8	Q3ZCQ8	1	1	1	Mitochondrial import inner membrane translocase subunit TIM50	TIMM50	Mitochondrial import inner membrane translocase subunit TIM50	1	1	1	1	0	0	0	0	0	0	0	0	0	0	0	0	0	0	0	0	0	0	0	0	0	0	0	0	0	0	0	0	0	0	0	0	0	1	1	1	0	0
Q4G0J3	Q4G0J3	1	1	1	La-related protein 7	LARP7	La-related protein 7	1	1	1	1	0	0	0	0	0	0	0	0	0	0	0	0	0	0	0	0	0	0	0	0	0	0	0	0	1	1	1	0	0	0	0	0	0	0	1	0	0	0
Q4KMP7	Q4KMP7	5	5	5	TBC1 domain family member 10B	TBC1D10B	TBC1 domain family member 10B	1	5	5	5	0	0	0	0	0	0	0	0	0	0	0	0	0	0	0	0	0	0	2	2	2	2	2	3	4	4	3	2	2	2	0	0	1	4	4	3	0	0
Q4KMQ2	Q4KMQ2	7	7	7	Anoctamin-6	ANO6	Anoctamin-6	1	7	7	7	1	1	1	0	0	1	1	1	2	0	0	0	0	0	0	0	0	0	0	0	0	1	1	2	2	2	1	0	0	0	0	0	0	6	6	5	1	1
Q4VCS5;Q8IY63	Q4VCS5	26;1	26;1	26;1	Angiomotin	AMOT	Angiomotin	2	26	26	26	0	0	0	0	0	0	0	0	0	0	0	0	0	0	0	0	0	0	15	14	15	14	17	16	18	18	17	6	5	6	4	3	1	16	13	13	0	0
Q53EZ4	Q53EZ4	33	33	33	Centrosomal protein of 55 kDa	CEP55	Centrosomal protein of 55 kDa	1	33	33	33	0	0	0	0	0	0	1	0	1	0	0	0	0	0	0	0	0	0	7	6	7	26	24	26	24	23	24	2	2	5	1	0	0	19	18	18	0	0
Q53GL0	Q53GL0	2	2	2	Pleckstrin homology domain-containing family O member 1	PLEKHO1	Pleckstrin homology domain-containing family O member 1	1	2	2	2	0	0	0	0	0	0	0	0	0	0	0	0	0	0	0	0	0	0	1	2	1	2	1	1	0	0	1	1	1	1	1	1	1	2	2	0	0	0
Q53GQ0	Q53GQ0	2	2	2	Very-long-chain 3-oxoacyl-CoA reductase	HSD17B12	Very-long-chain 3-oxoacyl-CoA reductase	1	2	2	2	0	0	0	0	0	0	0	0	0	0	0	0	0	0	0	0	0	0	0	0	0	0	1	0	0	1	1	1	0	0	0	0	0	2	1	1	0	0
Q53H12	Q53H12	2	2	2	Acylglycerol kinase, mitochondrial	AGK	Acylglycerol kinase, mitochondrial	1	2	2	2	0	0	0	0	0	0	0	0	0	0	0	0	0	0	0	0	0	0	0	0	0	0	0	0	0	0	0	0	0	0	0	0	0	2	2	1	0	0
Q53H96	Q53H96	1	1	1	Pyrroline-5-carboxylate reductase 3	PYCRL	Pyrroline-5-carboxylate reductase 3	1	1	1	1	0	0	0	0	0	0	0	0	0	0	0	0	0	0	0	0	0	0	0	0	0	1	0	1	1	1	1	0	0	0	0	0	0	1	1	1	0	0
Q53HL2	Q53HL2	4	4	4	Borealin	CDCA8	Borealin	1	4	4	4	0	0	0	0	0	0	0	0	0	0	0	0	0	0	0	0	0	0	1	0	1	1	2	2	0	3	2	1	1	1	0	0	0	4	3	4	0	0
Q53S08;Q9H0N0	Q53S08;Q9H0N0	3;2	2;2	1;1	Ras-related protein Rab-6C	RAB6C	Ras-related protein Rab-6D;Ras-related protein Rab-6C	2	3	2	1	2	1	0	0	0	0	1	1	0	0	0	1	0	0	0	1	0	0	0	0	0	1	1	1	1	1	2	1	0	0	0	0	0	2	2	2	1	0
Q562R1	Q562R1	12	2	2	Beta-actin-like protein 2	ACTBL2	Beta-actin-like protein 2	1	12	2	2	4	3	5	4	3	6	4	5	3	1	1	3	4	3	2	1	3	3	6	5	6	10	10	11	9	10	10	10	10	9	7	7	9	9	9	8	0	0
Q587I9	Q587I9	2	2	2	Vesicle transport protein SFT2C	SFT2D3	Vesicle transport protein SFT2C	1	2	2	2	0	0	0	0	0	0	0	0	0	0	0	0	0	0	0	0	0	0	1	2	1	0	0	0	0	0	0	0	0	0	0	0	0	0	0	0	0	0
Q58EX2	Q58EX2	3	3	3	Protein sidekick-2	SDK2	Protein sidekick-2	1	3	3	3	0	0	0	0	0	0	0	0	0	0	0	0	0	0	0	0	0	0	2	3	2	0	1	1	0	0	0	0	1	1	0	0	0	0	0	0	0	0
Q58FF8	Q58FF8	12	2	2	Putative heat shock protein HSP 90-beta 2	HSP90AB2P	Putative heat shock protein HSP 90-beta 2	1	12	2	2	3	2	4	3	5	4	7	7	7	0	0	1	2	0	0	0	1	0	7	8	7	8	10	10	10	9	9	9	9	9	9	7	9	10	10	8	0	0
Q5JTH9	Q5JTH9	4	4	4	RRP12-like protein	RRP12	RRP12-like protein	1	4	4	4	0	0	0	0	0	0	0	0	0	0	0	0	0	0	0	0	0	0	1	1	0	2	1	1	2	1	1	1	0	1	0	1	1	2	3	2	0	0
Q5JTV8	Q5JTV8	3	3	3	Torsin-1A-interacting protein 1	TOR1AIP1	Torsin-1A-interacting protein 1	1	3	3	3	2	2	2	2	2	2	2	2	2	0	0	2	2	2	1	0	1	0	0	0	0	0	0	0	1	1	0	1	0	0	0	0	0	2	1	2	2	2
Q5K4L6	Q5K4L6	1	1	1	Long-chain fatty acid transport protein 3	SLC27A3	Long-chain fatty acid transport protein 3	1	1	1	1	1	1	1	1	0	0	0	0	0	0	0	0	0	0	0	0	0	0	1	1	1	1	1	1	0	0	0	1	0	0	0	0	0	0	0	0	1	1
Q5QGS0	Q5QGS0	1	1	1	Protein KIAA2022	KIAA2022	Neurite extension and migration factor	1	1	1	1	0	0	0	0	0	0	0	0	0	0	0	0	0	0	0	0	0	0	0	0	0	0	0	0	1	0	1	0	0	0	0	0	0	0	0	0	0	0
Q93079;Q5QNW6	Q93079;Q5QNW6	22;22	22;22	0;0	Histone H2B type 1-H;Histone H2B type 2-F	HIST1H2BH;HIST2H2BF	Histone H2B type 1-H;Histone H2B type 2-F	2	22	22	0	11	10	12	8	10	4	6	8	10	1	1	4	2	2	4	4	1	5	21	21	20	18	19	19	17	16	17	13	14	15	16	15	13	9	9	9	11	10
Q5SSJ5	Q5SSJ5	16	16	16	Heterochromatin protein 1-binding protein 3	HP1BP3	Heterochromatin protein 1-binding protein 3	1	16	16	16	1	0	1	0	0	0	1	1	1	0	0	0	0	0	0	0	0	0	8	8	8	9	10	10	13	13	12	1	1	1	2	3	1	2	2	0	1	0
Q5T0F9	Q5T0F9	3	3	3	Coiled-coil and C2 domain-containing protein 1B	CC2D1B	Coiled-coil and C2 domain-containing protein 1B	1	3	3	3	0	0	0	1	0	0	0	0	0	0	0	0	0	0	0	0	0	0	1	1	1	1	1	1	2	2	1	0	0	0	0	0	0	1	2	2	0	0
Q5T2T1	Q5T2T1	4	4	4	MAGUK p55 subfamily member 7	MPP7	MAGUK p55 subfamily member 7	1	4	4	4	0	0	0	0	0	0	0	0	0	0	0	0	0	0	0	0	0	0	0	0	0	0	2	1	1	1	0	0	0	0	0	0	0	1	2	3	0	0
Q5T5P2	Q5T5P2	2	2	2	Sickle tail protein homolog	KIAA1217	Sickle tail protein homolog	1	2	2	2	0	0	0	0	0	0	0	0	0	0	0	0	0	0	0	1	0	0	1	1	0	0	0	0	0	0	1	0	0	0	1	0	0	0	0	0	0	0
Q5T6V5	Q5T6V5	1	1	1	UPF0553 protein C9orf64	C9orf64	Queuosine salvage protein	1	1	1	1	0	0	0	0	0	0	0	0	0	0	0	0	0	0	0	0	0	0	0	0	0	0	0	0	0	0	0	0	0	0	0	0	0	1	1	1	0	0
Q5TCY1	Q5TCY1	2	2	2	Tau-tubulin kinase 1	TTBK1	Tau-tubulin kinase 1	1	2	2	2	0	0	0	0	0	0	0	0	0	0	0	0	0	0	0	0	0	0	0	0	0	0	0	1	1	0	0	0	0	0	0	1	0	1	0	0	0	0
Q5TDH0	Q5TDH0	2	2	2	Protein DDI1 homolog 2	DDI2	Protein DDI1 homolog 2	1	2	2	2	0	0	0	0	0	0	0	0	0	0	0	0	0	0	0	0	0	0	1	1	1	0	1	1	0	1	0	1	1	0	1	1	2	0	0	0	0	0
Q5TZA2	Q5TZA2	1	1	1	Rootletin	CROCC	Rootletin	1	1	1	1	0	0	0	0	0	0	0	0	0	0	0	1	0	0	0	0	0	0	1	1	1	1	1	1	1	1	1	1	1	1	1	1	1	1	1	1	0	0
Q5VSR9	Q5VSR9	1	1	1	Sperm protein associated with the nucleus on the X chromosome N1	SPANXN1	Sperm protein associated with the nucleus on the X chromosome N1	1	1	1	1	0	0	0	0	0	0	0	0	0	0	0	0	0	0	0	0	0	0	0	0	0	0	0	0	0	1	0	0	0	0	0	0	0	0	0	0	0	0
Q5VST6	Q5VST6	1	1	1	Alpha/beta hydrolase domain-containing protein 17B	ABHD17B	Alpha/beta hydrolase domain-containing protein 17B	1	1	1	1	0	0	0	0	0	0	0	0	0	0	0	0	0	0	0	0	0	0	0	0	0	0	0	0	1	1	1	0	0	0	0	0	0	1	1	0	0	0
Q5VT25	Q5VT25	4	4	4	Serine/threonine-protein kinase MRCK alpha	CDC42BPA	Serine/threonine-protein kinase MRCK alpha	1	4	4	4	0	0	0	0	0	0	0	0	0	0	0	0	0	0	0	0	0	0	1	1	1	1	2	2	2	3	2	0	0	1	0	0	0	2	2	2	0	0
Q5VUB5	Q5VUB5	2	1	1	Protein FAM171A1	FAM171A1	Protein FAM171A1	1	2	1	1	0	0	0	0	0	0	0	0	0	0	0	0	0	0	0	0	0	0	1	1	2	1	2	2	2	1	2	0	0	0	0	0	0	1	0	1	0	0
Q5VW32	Q5VW32	17	17	17	BRO1 domain-containing protein BROX	BROX	BRO1 domain-containing protein BROX	1	17	17	17	1	0	0	0	0	1	1	1	1	0	0	0	0	0	0	0	0	0	3	2	1	13	14	12	12	12	13	2	2	4	0	0	0	10	11	11	1	0
Q5VYK3	Q5VYK3	1	1	1	Proteasome-associated protein ECM29 homolog	ECM29	Proteasome adapter and scaffold protein ECM29	1	1	1	1	0	0	0	0	0	0	0	0	0	0	0	0	0	0	0	0	0	0	0	0	0	0	0	0	1	0	0	0	0	0	0	0	0	1	1	1	0	0
Q5W0Z9	Q5W0Z9	1	1	1	Probable palmitoyltransferase ZDHHC20	ZDHHC20	Palmitoyltransferase ZDHHC20	1	1	1	1	0	0	0	0	0	0	0	0	0	0	0	0	0	0	0	0	0	0	1	1	1	1	1	1	0	1	1	0	0	0	0	0	0	1	0	1	0	0
Q641Q2;Q9Y4E1;Q5SRD0	Q641Q2;Q9Y4E1	3;2;1	3;2;1	3;2;1	WASH complex subunit FAM21A;WASH complex subunit FAM21C	FAM21A;FAM21C	WASH complex subunit 2A;WASH complex subunit 2C	3	3	3	3	0	0	0	0	0	0	0	0	0	0	0	0	0	0	0	0	0	0	1	0	1	0	0	0	1	0	1	1	1	1	1	1	1	1	1	1	0	0
Q658P3	Q658P3	2	2	2	Metalloreductase STEAP3	STEAP3	Metalloreductase STEAP3	1	2	2	2	0	0	0	0	0	0	2	1	1	0	0	0	0	0	0	0	0	0	0	0	0	0	1	0	0	0	0	0	0	0	0	0	0	1	0	0	0	0
Q66PJ3	Q66PJ3	1	1	1	ADP-ribosylation factor-like protein 6-interacting protein 4	ARL6IP4	ADP-ribosylation factor-like protein 6-interacting protein 4	1	1	1	1	0	0	0	0	0	0	0	0	0	0	0	0	0	0	0	0	0	0	1	1	1	1	1	1	1	1	1	0	0	0	0	0	0	0	0	0	0	0
Q68EM7	Q68EM7	2	2	2	Rho GTPase-activating protein 17	ARHGAP17	Rho GTPase-activating protein 17	1	2	2	2	0	0	0	0	0	0	0	0	0	0	0	0	0	0	0	0	0	0	0	0	0	0	0	0	0	0	0	0	0	0	1	0	0	1	2	2	0	0
Q6DKJ4	Q6DKJ4	1	1	1	Nucleoredoxin	NXN	Nucleoredoxin	1	1	1	1	0	0	0	0	0	0	0	0	0	0	0	0	0	0	0	0	0	0	0	0	0	0	0	0	1	0	1	0	0	0	0	0	0	1	1	1	0	0
Q6FI13;Q16777	Q6FI13;Q16777	20;19	6;6	6;6	Histone H2A type 2-A;Histone H2A type 2-C	HIST2H2AA3;HIST2H2AC	Histone H2A type 2-A;Histone H2A type 2-C	2	20	6	6	4	3	4	6	3	4	3	5	6	2	0	0	0	0	3	0	0	1	20	20	18	18	17	17	16	16	16	12	13	13	14	13	14	10	9	8	1	0
Q6FI81	Q6FI81	2	2	2	Anamorsin	CIAPIN1	Anamorsin	1	2	2	2	0	0	0	0	0	0	0	0	0	0	0	0	0	0	0	0	0	0	2	1	2	2	2	2	0	0	0	1	2	2	1	1	2	1	0	1	0	0
Q6IAA8	Q6IAA8	3	3	3	Ragulator complex protein LAMTOR1	LAMTOR1	Ragulator complex protein LAMTOR1	1	3	3	3	0	0	0	0	0	0	0	0	0	0	0	0	0	0	0	0	0	0	2	2	2	2	1	2	2	0	0	2	2	2	3	3	2	1	2	1	0	0
Q6IBS0	Q6IBS0	4	4	4	Twinfilin-2	TWF2	Twinfilin-2	1	4	4	4	0	0	0	0	0	0	0	0	0	0	0	0	0	0	0	0	0	0	0	0	0	0	0	0	0	1	0	1	0	1	0	0	0	3	4	4	0	0
Q6L8Q7	Q6L8Q7	3	3	3	2,5-phosphodiesterase 12	PDE12	2,5-phosphodiesterase 12	1	3	3	3	0	0	0	0	0	0	0	0	0	0	0	0	0	0	0	0	0	0	0	0	0	0	0	0	0	0	0	0	0	0	0	0	0	1	3	1	0	0
Q6NUK1	Q6NUK1	2	2	2	Calcium-binding mitochondrial carrier protein SCaMC-1	SLC25A24	Calcium-binding mitochondrial carrier protein SCaMC-1	1	2	2	2	1	1	1	1	1	1	1	0	1	0	0	1	0	1	1	1	1	1	0	0	0	0	0	0	0	0	0	1	1	1	0	0	0	0	1	0	1	1
Q6NVY1	Q6NVY1	1	1	1	3-hydroxyisobutyryl-CoA hydrolase, mitochondrial	HIBCH	3-hydroxyisobutyryl-CoA hydrolase, mitochondrial	1	1	1	1	0	0	0	0	0	0	0	0	0	0	0	0	0	0	0	0	0	0	0	0	0	0	0	0	0	0	0	0	0	0	0	0	0	1	1	1	0	0
Q6NYC1	Q6NYC1	2	2	2	Bifunctional arginine demethylase and lysyl-hydroxylase JMJD6	JMJD6	Bifunctional arginine demethylase and lysyl-hydroxylase JMJD6	1	2	2	2	0	0	0	0	0	0	0	1	0	0	0	0	0	0	0	0	0	0	0	0	0	0	0	0	1	1	1	0	0	0	0	0	0	1	2	1	0	0
Q6P050	Q6P050	1	1	1	F-box and leucine-rich protein 22	FBXL22	F-box and leucine-rich protein 22	1	1	1	1	0	0	0	0	0	0	0	0	0	0	0	0	0	0	0	0	0	0	0	0	0	0	0	0	0	0	1	0	0	0	0	0	0	0	0	0	0	0
Q6P1N0	Q6P1N0	6	6	6	Coiled-coil and C2 domain-containing protein 1A	CC2D1A	Coiled-coil and C2 domain-containing protein 1A	1	6	6	6	0	0	0	0	0	0	0	0	0	0	0	0	0	0	0	0	0	0	2	2	2	2	2	2	4	5	5	1	1	1	1	0	0	4	1	1	0	0
Q6P2C8	Q6P2C8	1	1	1	Mediator of RNA polymerase II transcription subunit 27	MED27	Mediator of RNA polymerase II transcription subunit 27	1	1	1	1	0	0	0	0	0	0	0	0	0	0	0	0	0	0	0	0	0	0	1	1	0	1	1	1	0	0	0	0	0	0	0	0	0	0	0	0	0	0
Q6P2E9	Q6P2E9	20	20	20	Enhancer of mRNA-decapping protein 4	EDC4	Enhancer of mRNA-decapping protein 4	1	20	20	20	0	0	0	0	1	0	0	0	0	0	0	0	0	0	1	0	0	0	11	10	10	11	12	12	15	16	14	0	1	1	0	0	0	3	3	2	0	0
Q6P2Q9	Q6P2Q9	25	25	25	Pre-mRNA-processing-splicing factor 8	PRPF8	Pre-mRNA-processing-splicing factor 8	1	25	25	25	0	0	0	0	0	0	0	0	0	0	0	0	0	0	0	0	0	0	2	0	3	2	2	2	16	19	16	1	1	1	0	0	0	14	18	17	0	0
Q6P4Q7	Q6P4Q7	2	2	2	Metal transporter CNNM4	CNNM4	Metal transporter CNNM4	1	2	2	2	0	0	0	0	0	0	0	0	0	0	0	0	0	0	0	0	0	0	0	0	0	0	0	0	0	1	1	0	0	0	0	0	0	2	1	2	0	0
Q6P5R6	Q6P5R6	2	2	2	60S ribosomal protein L22-like 1	RPL22L1	60S ribosomal protein L22-like 1	1	2	2	2	0	0	0	0	0	0	0	0	0	0	0	0	0	0	0	0	0	0	1	1	1	1	1	1	2	2	1	0	1	1	0	0	0	1	1	1	0	0
Q6P9B6	Q6P9B6	6	6	6	TLD domain-containing protein 1	TLDC1	TLD domain-containing protein 1	1	6	6	6	0	0	0	0	0	0	0	0	0	0	0	0	0	0	0	0	0	0	3	2	2	3	3	3	5	5	5	3	2	3	1	1	1	6	6	4	0	0
Q6P9G9	Q6P9G9	1	1	1	Zinc finger protein 449	ZNF449	Zinc finger protein 449	1	1	1	1	0	0	0	0	0	0	0	0	0	0	0	0	0	0	0	0	0	0	0	0	0	0	0	0	1	0	1	0	0	0	0	0	0	0	0	1	0	0
Q6PCB0	Q6PCB0	4	4	4	von Willebrand factor A domain-containing protein 1	VWA1	von Willebrand factor A domain-containing protein 1	1	4	4	4	0	0	0	0	0	0	0	0	0	0	0	0	0	0	0	0	0	0	1	1	1	1	1	1	4	3	4	0	0	0	0	0	0	3	3	3	0	0
Q6PCB8	Q6PCB8	1	1	1	Embigin	EMB	Embigin	1	1	1	1	0	0	0	0	0	0	0	0	0	0	0	0	0	0	0	0	0	0	0	0	0	0	0	0	1	1	0	0	0	0	0	0	0	0	0	0	0	0
Q6PEY2	Q6PEY2	19	1	1	Tubulin alpha-3E chain	TUBA3E	Tubulin alpha-3E chain	1	19	1	1	5	2	2	3	2	1	6	6	5	0	0	2	0	0	2	1	2	0	9	7	10	11	12	13	13	13	13	12	11	11	6	6	7	14	14	14	0	0
Q6PHR2	Q6PHR2	2	2	2	Serine/threonine-protein kinase ULK3	ULK3	Serine/threonine-protein kinase ULK3	1	2	2	2	0	0	0	0	0	0	0	0	0	0	0	0	0	0	0	0	0	0	0	0	0	0	1	0	2	2	2	0	0	0	0	0	0	0	0	1	0	0
Q6PIU2	Q6PIU2	4	4	4	Neutral cholesterol ester hydrolase 1	NCEH1	Neutral cholesterol ester hydrolase 1	1	4	4	4	3	2	2	2	2	3	4	3	4	0	0	1	2	1	2	2	3	1	0	0	0	0	0	0	0	0	0	0	0	0	0	0	0	0	0	0	3	2
Q6PKG0	Q6PKG0	9	9	9	La-related protein 1	LARP1	La-related protein 1	1	9	9	9	0	0	0	0	0	0	0	0	0	0	0	0	0	0	0	0	0	0	4	5	5	4	5	3	4	5	6	2	2	3	1	1	0	4	4	5	0	0
Q6RW13	Q6RW13	1	1	1	Type-1 angiotensin II receptor-associated protein	AGTRAP	Type-1 angiotensin II receptor-associated protein	1	1	1	1	0	0	0	0	0	0	0	0	0	0	0	0	0	0	0	0	0	0	1	1	1	1	1	1	1	1	1	0	1	0	1	1	1	1	1	1	0	0
Q6UVK1	Q6UVK1	3	3	3	Chondroitin sulfate proteoglycan 4	CSPG4	Chondroitin sulfate proteoglycan 4	1	3	3	3	0	0	0	0	0	0	0	0	0	0	0	0	0	0	0	0	0	0	1	0	1	0	0	0	0	1	1	0	0	0	0	0	0	0	0	0	0	0
Q6VMQ6	Q6VMQ6	1	1	1	Activating transcription factor 7-interacting protein 1	ATF7IP	Activating transcription factor 7-interacting protein 1	1	1	1	1	0	0	0	0	0	0	0	0	0	0	0	0	0	0	0	0	0	0	0	0	1	1	1	1	1	1	0	0	0	0	0	0	0	1	1	1	0	0
Q6WKZ4;Q7L804	Q6WKZ4;Q7L804	2;1	2;1	2;1	Rab11 family-interacting protein 1;Rab11 family-interacting protein 2	RAB11FIP1;RAB11FIP2	Rab11 family-interacting protein 1;Rab11 family-interacting protein 2	2	2	2	2	0	0	0	0	0	1	1	0	0	0	0	0	0	0	0	0	0	0	0	0	0	2	2	1	2	1	1	0	1	1	0	0	0	2	1	1	0	0
Q6YHK3	Q6YHK3	6	6	6	CD109 antigen	CD109	CD109 antigen	1	6	6	6	3	3	2	2	3	2	4	3	4	0	0	0	0	0	0	0	0	0	0	0	0	0	1	0	1	2	1	0	0	0	0	0	0	2	2	2	3	3
Q6ZNB6	Q6ZNB6	4	4	4	NF-X1-type zinc finger protein NFXL1	NFXL1	NF-X1-type zinc finger protein NFXL1	1	4	4	4	0	0	0	0	0	0	0	0	0	0	0	0	0	0	0	0	0	1	1	1	2	3	2	2	1	2	2	0	0	0	0	0	0	0	0	1	0	0
Q6ZVM7	Q6ZVM7	1	1	1	TOM1-like protein 2	TOM1L2	TOM1-like protein 2	1	1	1	1	0	0	0	0	0	0	0	0	0	0	0	0	0	0	0	0	0	0	0	0	0	0	1	1	1	0	1	0	1	0	0	0	1	1	1	1	0	0
Q70EL4	Q70EL4	1	1	1	Ubiquitin carboxyl-terminal hydrolase 43	USP43	Ubiquitin carboxyl-terminal hydrolase 43	1	1	1	1	0	0	0	0	0	0	0	0	0	0	0	0	0	0	0	0	0	0	0	0	0	0	0	0	0	1	1	0	0	0	0	0	0	0	0	0	0	0
Q71DI3	Q71DI3	12	2	2	Histone H3.2	HIST2H3A	Histone H3.2	1	12	2	2	3	2	2	2	2	3	3	1	3	1	0	1	1	0	1	1	1	3	9	9	8	11	11	10	8	8	9	4	4	4	4	4	4	5	6	5	0	0
Q71H61	Q71H61	1	1	1	Immunoglobulin-like domain-containing receptor 2	ILDR2	Immunoglobulin-like domain-containing receptor 2	1	1	1	1	0	0	0	0	0	0	0	0	0	0	0	0	0	0	0	0	0	0	1	1	1	1	1	1	0	0	0	0	0	0	0	1	0	0	0	0	0	0
Q71U36;P0DPH8;P0DPH7	Q71U36;P0DPH8;P0DPH7	33;24;24	4;4;4	0;0;0	Tubulin alpha-1A chain	TUBA1A	Tubulin alpha-1A chain;Tubulin alpha-3D chain;Tubulin alpha-3C chain	3	33	4	0	6	4	5	6	6	3	13	10	9	0	0	3	2	1	4	3	2	1	17	15	16	20	22	21	26	27	24	21	22	21	13	14	14	27	28	28	1	0
Q75V66	Q75V66	1	1	1	Anoctamin-5	ANO5	Anoctamin-5	1	1	1	1	0	0	0	0	0	0	0	0	0	0	0	0	0	0	0	0	0	0	1	1	1	1	1	1	1	1	1	1	1	1	1	1	1	0	0	0	0	0
Q7KYR7	Q7KYR7	4	4	4	Butyrophilin subfamily 2 member A1	BTN2A1	Butyrophilin subfamily 2 member A1	1	4	4	4	0	0	0	0	0	0	0	0	0	0	0	0	0	0	0	0	0	0	2	2	0	1	2	1	1	1	3	1	1	1	0	0	0	2	3	2	0	0
Q7KZF4	Q7KZF4	20	20	20	Staphylococcal nuclease domain-containing protein 1	SND1	Staphylococcal nuclease domain-containing protein 1	1	20	20	20	0	0	0	0	0	0	1	0	1	0	0	0	0	0	0	0	0	0	5	4	3	6	8	6	11	12	13	7	7	5	3	2	1	16	15	17	0	0
Q7KZI7;Q9P0L2;Q96L34	Q7KZI7	6;2;1	6;2;1	4;0;0	Serine/threonine-protein kinase MARK2	MARK2	Serine/threonine-protein kinase MARK2	3	6	6	4	0	0	0	0	0	0	0	0	0	0	0	0	0	0	0	0	0	0	2	2	2	1	1	1	4	4	4	1	2	1	0	0	0	5	3	5	0	0
Q7L1Q6	Q7L1Q6	3	3	3	Basic leucine zipper and W2 domain-containing protein 1	BZW1	Basic leucine zipper and W2 domain-containing protein 1	1	3	3	3	0	0	0	0	0	0	0	0	0	0	0	0	0	0	0	0	0	0	0	0	0	0	0	0	0	0	1	0	0	0	0	0	0	1	3	2	0	0
Q7L2E3	Q7L2E3	6	6	6	Putative ATP-dependent RNA helicase DHX30	DHX30	ATP-dependent RNA helicase DHX30	1	6	6	6	0	0	0	0	0	0	0	0	0	0	0	0	0	0	0	0	0	0	0	0	0	1	0	1	4	4	5	0	0	0	0	0	0	6	6	6	0	0
Q7L2H7	Q7L2H7	4	4	4	Eukaryotic translation initiation factor 3 subunit M	EIF3M	Eukaryotic translation initiation factor 3 subunit M	1	4	4	4	0	0	0	0	0	0	0	0	0	0	0	0	0	0	0	0	0	0	1	1	0	1	1	0	3	1	3	1	1	1	0	0	0	4	3	3	0	0
Q7L576	Q7L576	18	18	12	Cytoplasmic FMR1-interacting protein 1	CYFIP1	Cytoplasmic FMR1-interacting protein 1	1	18	18	12	1	1	1	1	2	1	1	1	1	0	0	1	0	0	0	0	1	0	2	3	2	3	4	2	9	8	8	2	3	3	3	2	3	15	17	16	1	1
Q7L7X3;Q9H2K8;Q9UL54	Q7L7X3	7;2;2	7;2;2	7;2;2	Serine/threonine-protein kinase TAO1	TAOK1	Serine/threonine-protein kinase TAO1	3	7	7	7	0	0	0	0	0	0	0	0	0	0	0	0	0	0	0	0	0	0	4	3	1	4	4	5	6	5	7	3	1	1	0	0	0	4	4	4	0	0
Q7LBR1	Q7LBR1	3	3	3	Charged multivesicular body protein 1b	CHMP1B	Charged multivesicular body protein 1b	1	3	3	3	0	0	0	0	0	0	0	0	0	0	0	0	0	0	0	0	0	0	2	3	2	2	1	1	2	2	1	0	0	0	0	0	0	1	1	1	0	0
Q7RTV0	Q7RTV0	1	1	1	PHD finger-like domain-containing protein 5A	PHF5A	PHD finger-like domain-containing protein 5A	1	1	1	1	0	0	0	0	0	0	0	0	0	0	0	0	0	0	0	0	0	0	0	0	0	1	1	1	1	0	0	0	0	0	0	0	0	0	0	0	0	0
Q7Z2K8	Q7Z2K8	6	6	6	G protein-regulated inducer of neurite outgrowth 1	GPRIN1	G protein-regulated inducer of neurite outgrowth 1	1	6	6	6	0	0	0	0	0	0	0	0	0	0	0	0	0	0	0	0	0	0	2	2	2	2	3	2	2	2	1	3	2	3	2	3	2	4	4	3	0	0
Q7Z2T5	Q7Z2T5	1	1	1	TRMT1-like protein	TRMT1L	TRMT1-like protein	1	1	1	1	0	0	0	0	0	0	0	0	0	0	0	0	0	0	0	0	0	0	0	0	0	0	0	0	1	1	1	0	0	0	0	0	0	1	0	0	0	0
Q7Z2W4	Q7Z2W4	19	19	19	Zinc finger CCCH-type antiviral protein 1	ZC3HAV1	Zinc finger CCCH-type antiviral protein 1	1	19	19	19	1	1	0	1	0	2	0	1	0	0	0	0	0	0	0	0	0	0	9	10	10	10	12	11	12	12	13	6	8	9	5	5	5	17	15	12	1	1
Q7Z3C6	Q7Z3C6	2	2	2	Autophagy-related protein 9A	ATG9A	Autophagy-related protein 9A	1	2	2	2	0	0	0	0	0	0	0	0	0	0	0	0	0	0	0	0	0	0	0	0	1	0	0	0	1	1	0	0	0	0	0	0	0	1	1	0	0	0
Q7Z406	Q7Z406	10	3	3	Myosin-14	MYH14	Myosin-14	1	10	3	3	3	3	1	3	3	1	3	5	5	0	0	2	0	0	0	0	0	0	1	1	1	0	0	1	2	4	3	1	1	1	1	1	1	8	7	7	1	1
Q7Z4H3	Q7Z4H3	3	3	3	HD domain-containing protein 2	HDDC2	HD domain-containing protein 2	1	3	3	3	0	0	0	0	0	0	0	0	0	0	0	0	0	0	0	0	0	0	2	1	2	2	1	2	0	0	0	2	3	3	2	1	1	1	2	2	0	0
Q7Z4V5	Q7Z4V5	1	1	1	Hepatoma-derived growth factor-related protein 2	HDGFRP2	Hepatoma-derived growth factor-related protein 2	1	1	1	1	0	0	0	0	0	0	0	0	0	0	0	0	0	0	0	0	0	0	1	1	1	0	0	0	0	1	0	1	1	0	0	0	0	0	0	0	0	0
Q7Z4W1	Q7Z4W1	3	3	3	L-xylulose reductase	DCXR	L-xylulose reductase	1	3	3	3	0	0	0	0	0	0	0	0	0	0	0	0	0	0	0	0	0	0	0	0	0	0	0	0	1	0	0	0	0	0	0	0	0	3	3	2	0	0
Q7Z5G4	Q7Z5G4	2	2	2	Golgin subfamily A member 7	GOLGA7	Golgin subfamily A member 7	1	2	2	2	0	0	0	1	0	0	1	0	2	0	0	0	0	0	0	0	0	0	0	0	0	1	1	2	2	2	2	0	0	0	0	0	0	2	1	1	0	0
Q7Z5V6	Q7Z5V6	1	1	1	Protein phosphatase 1 regulatory subunit 32	PPP1R32	Protein phosphatase 1 regulatory subunit 32	1	1	1	1	0	0	0	0	0	0	0	0	0	0	0	0	0	0	0	0	0	0	0	0	0	0	0	0	0	0	0	0	0	0	0	0	0	0	0	1	0	0
Q7Z6K5	Q7Z6K5	1	1	1	Arpin	ARPIN	Arpin	1	1	1	1	0	0	0	0	0	0	0	0	0	0	0	0	0	0	0	0	0	0	0	0	0	0	0	1	0	1	1	0	0	0	0	0	0	1	1	1	0	0
Q7Z6Z7	Q7Z6Z7	9	9	9	E3 ubiquitin-protein ligase HUWE1	HUWE1	E3 ubiquitin-protein ligase HUWE1	1	9	9	9	0	0	0	0	0	0	0	0	0	0	0	0	0	0	0	0	0	0	1	1	3	0	1	0	1	1	1	0	3	2	1	1	1	5	5	6	0	0
Q7Z7N9	Q7Z7N9	1	1	1	Transmembrane protein 179B	TMEM179B	Transmembrane protein 179B	1	1	1	1	0	0	0	0	0	0	0	0	0	0	0	0	0	0	0	0	0	0	1	1	1	1	1	1	0	1	1	0	0	0	1	0	0	1	1	0	0	0
Q86SQ0	Q86SQ0	1	1	1	Pleckstrin homology-like domain family B member 2	PHLDB2	Pleckstrin homology-like domain family B member 2	1	1	1	1	0	0	0	0	0	0	0	0	0	0	0	0	0	0	0	0	0	0	0	0	0	0	0	0	0	1	0	0	0	0	0	0	0	0	0	0	0	0
Q86T03	Q86T03	1	1	1	Type 1 phosphatidylinositol 4,5-bisphosphate 4-phosphatase	TMEM55B	Type 1 phosphatidylinositol 4,5-bisphosphate 4-phosphatase	1	1	1	1	0	0	0	0	0	0	0	0	0	0	0	0	0	0	0	0	0	0	0	0	0	0	0	0	1	1	1	0	0	0	0	0	0	0	1	0	0	0
Q86TV6	Q86TV6	4	4	4	Tetratricopeptide repeat protein 7B	TTC7B	Tetratricopeptide repeat protein 7B	1	4	4	4	0	0	0	0	0	0	0	0	0	0	0	0	0	0	0	0	0	0	0	0	0	0	0	0	2	2	3	0	0	0	0	0	0	2	1	4	0	0
Q86UX7	Q86UX7	1	1	1	Fermitin family homolog 3	FERMT3	Fermitin family homolog 3	1	1	1	1	0	0	0	0	0	0	0	0	0	0	0	0	0	0	0	0	0	0	0	0	0	0	0	0	1	0	1	0	0	0	0	0	0	0	0	0	0	0
Q86UY6	Q86UY6	2	2	2	N-alpha-acetyltransferase 40	NAA40	N-alpha-acetyltransferase 40	1	2	2	2	0	0	0	0	0	0	0	0	0	0	0	0	0	0	0	0	0	0	0	0	0	2	1	0	1	1	2	0	0	0	0	0	0	2	1	0	0	0
Q86V81	Q86V81	5	5	5	THO complex subunit 4	ALYREF	THO complex subunit 4	1	5	5	5	0	0	0	0	0	0	0	0	0	0	0	0	0	0	0	0	0	0	3	2	3	1	0	0	2	3	3	3	4	4	0	0	0	2	1	2	0	0
Q86VI3	Q86VI3	18	17	17	Ras GTPase-activating-like protein IQGAP3	IQGAP3	Ras GTPase-activating-like protein IQGAP3	1	18	17	17	2	2	2	1	1	1	0	0	1	0	0	1	0	1	1	0	0	0	0	0	0	1	1	1	8	8	7	1	1	1	1	1	1	12	13	12	2	2
Q86VN1	Q86VN1	1	1	1	Vacuolar protein-sorting-associated protein 36	VPS36	Vacuolar protein-sorting-associated protein 36	1	1	1	1	0	0	0	0	0	0	0	0	0	0	0	0	0	0	0	0	0	0	1	1	1	1	1	1	1	1	1	0	0	0	0	0	0	1	1	1	0	0
Q86VP1	Q86VP1	13	13	13	Tax1-binding protein 1	TAX1BP1	Tax1-binding protein 1	1	13	13	13	0	0	0	0	0	1	0	0	1	0	0	0	0	0	0	0	0	0	3	3	2	5	5	4	9	8	9	1	0	1	0	0	1	12	12	11	0	0
Q86VP6;O75155	Q86VP6	12;1	12;1	12;1	Cullin-associated NEDD8-dissociated protein 1	CAND1	Cullin-associated NEDD8-dissociated protein 1	2	12	12	12	1	0	0	0	0	0	1	0	2	0	0	0	1	0	0	0	1	0	1	1	1	2	3	1	5	6	7	1	3	3	1	1	1	12	11	11	1	0
Q86VR2	Q86VR2	1	1	1	Protein FAM134C	FAM134C	Reticulophagy regulator 3	1	1	1	1	0	0	0	0	0	0	0	0	0	0	0	0	0	0	0	0	0	0	0	0	0	0	0	0	1	1	1	0	0	0	0	0	0	1	1	1	0	0
Q86W92;Q8ND30	Q86W92;Q8ND30	2;1	2;1	2;1	Liprin-beta-1;Liprin-beta-2	PPFIBP1;PPFIBP2	Liprin-beta-1;Liprin-beta-2	2	2	2	2	0	0	0	0	0	0	0	0	0	0	1	0	0	0	0	1	0	0	0	0	0	0	0	0	1	1	1	0	0	0	0	0	0	1	0	0	0	0
Q86X29	Q86X29	19	19	19	Lipolysis-stimulated lipoprotein receptor	LSR	Lipolysis-stimulated lipoprotein receptor	1	19	19	19	4	6	5	3	5	2	4	4	4	0	0	2	0	1	1	0	0	0	13	14	15	15	16	16	14	14	14	7	6	8	8	10	8	11	11	12	4	6
Q86X55	Q86X55	4	4	4	Histone-arginine methyltransferase CARM1	CARM1	Histone-arginine methyltransferase CARM1	1	4	4	4	0	0	0	0	0	0	0	0	1	0	0	0	0	0	0	0	0	0	1	1	2	2	3	3	1	1	0	1	3	2	0	1	0	3	3	3	0	0
Q86XM0	Q86XM0	1	1	1	Cation channel sperm-associated protein subunit delta	CATSPERD	Cation channel sperm-associated protein subunit delta	1	1	1	1	0	0	0	0	0	0	0	0	0	0	0	0	0	0	0	0	0	0	0	0	0	0	0	0	0	1	0	0	0	0	0	0	0	0	0	0	0	0
Q86XS8	Q86XS8	1	1	1	E3 ubiquitin-protein ligase RNF130	RNF130	E3 ubiquitin-protein ligase RNF130	1	1	1	1	0	0	0	0	0	0	0	0	0	0	0	0	0	0	0	0	0	0	0	0	0	0	0	0	1	0	0	0	0	0	0	0	0	0	0	0	0	0
Q86XT2	Q86XT2	1	1	1	Vacuolar protein sorting-associated protein 37D	VPS37D	Vacuolar protein sorting-associated protein 37D	1	1	1	1	0	0	0	0	0	0	0	0	0	0	0	0	0	0	0	0	0	0	1	1	1	1	0	1	0	0	0	0	0	0	0	0	0	0	0	0	0	0
Q86Y56	Q86Y56	1	1	1	Dynein assembly factor 5, axonemal	DNAAF5	Dynein assembly factor 5, axonemal	1	1	1	1	0	0	0	0	0	0	0	0	0	0	0	0	0	0	0	0	0	0	1	0	0	1	0	1	0	0	0	0	0	0	0	0	0	1	0	0	0	0
Q86Y82	Q86Y82	8	8	8	Syntaxin-12	STX12	Syntaxin-12	1	8	8	8	0	0	0	0	0	0	0	0	0	0	0	0	0	0	0	0	0	0	0	1	1	2	2	2	6	6	5	0	2	2	0	2	0	5	6	4	0	0
Q86YN1	Q86YN1	2	2	2	Dolichyldiphosphatase 1	DOLPP1	Dolichyldiphosphatase 1	1	2	2	2	0	0	0	0	0	0	0	0	0	0	0	0	0	0	0	0	0	0	0	0	0	0	0	0	0	0	0	0	0	0	0	0	0	1	1	1	0	0
Q86YQ8;Q9HCH3;Q8IYJ1	Q86YQ8	30;8;7	29;7;6	29;7;6	Copine-8	CPNE8	Copine-8	3	30	29	29	1	1	0	1	0	1	1	0	1	0	0	0	0	0	0	0	0	0	11	9	10	20	21	20	25	27	23	4	5	4	2	3	2	20	21	19	0	0
Q86YS7	Q86YS7	3	3	3	C2 domain-containing protein 5	C2CD5	C2 domain-containing protein 5	1	3	3	3	0	0	0	0	0	0	0	0	0	0	0	0	0	0	0	0	0	0	1	0	0	1	1	1	2	1	1	0	0	0	0	0	0	3	2	2	0	0
Q8IUE6	Q8IUE6	14	3	3	Histone H2A type 2-B	HIST2H2AB	Histone H2A type 2-B	1	14	3	3	0	1	0	0	2	2	1	1	2	1	1	0	0	0	2	0	0	1	14	13	13	12	12	12	12	12	13	8	6	7	7	7	6	9	7	8	0	0
Q8IUI8	Q8IUI8	1	1	1	Cytokine receptor-like factor 3	CRLF3	Cytokine receptor-like factor 3	1	1	1	1	0	0	0	0	0	0	0	0	0	0	0	0	0	0	0	0	0	0	0	0	0	0	0	0	0	0	0	0	0	0	0	0	0	0	1	1	0	0
Q8IVF2	Q8IVF2	3	3	3	Protein AHNAK2	AHNAK2	Protein AHNAK2	1	3	3	3	3	2	2	2	2	3	2	2	3	1	0	0	0	0	0	0	0	0	0	0	0	0	0	0	0	0	0	0	0	0	0	0	0	0	0	0	3	2
Q8IVM0	Q8IVM0	5	5	5	Coiled-coil domain-containing protein 50	CCDC50	Coiled-coil domain-containing protein 50	1	5	5	5	0	0	0	0	0	0	0	0	0	0	0	0	0	0	0	0	0	0	3	2	2	4	3	3	3	3	4	1	2	2	1	3	1	1	2	2	0	0
Q8IWS0	Q8IWS0	2	2	2	PHD finger protein 6	PHF6	PHD finger protein 6	1	2	2	2	0	0	0	0	0	0	0	0	0	0	0	0	0	0	0	0	0	0	1	1	1	0	0	1	0	1	1	0	0	0	0	0	0	0	0	0	0	0
Q8IWX8	Q8IWX8	1	1	1	Calcium homeostasis endoplasmic reticulum protein	CHERP	Calcium homeostasis endoplasmic reticulum protein	1	1	1	1	0	0	0	0	0	0	0	0	0	0	0	0	0	0	0	0	0	0	0	1	0	0	0	0	1	1	1	0	0	0	0	0	0	1	0	0	0	0
Q8IX04	Q8IX04	1	1	1	Ubiquitin-conjugating enzyme E2 variant 3	UEVLD	Ubiquitin-conjugating enzyme E2 variant 3	1	1	1	1	0	0	0	0	0	0	0	0	0	0	0	0	0	0	0	0	0	0	0	0	0	0	0	0	0	1	1	0	0	0	0	0	0	0	0	0	0	0
Q8IY81	Q8IY81	6	6	6	pre-rRNA processing protein FTSJ3	FTSJ3	pre-rRNA processing protein FTSJ3	1	6	6	6	0	0	0	0	0	0	0	0	0	0	0	0	0	0	0	0	0	0	0	0	0	0	0	0	0	1	0	3	3	4	4	3	3	5	2	5	0	0
Q8IY95	Q8IY95	1	1	1	Transmembrane protein 192	TMEM192	Transmembrane protein 192	1	1	1	1	0	0	0	0	0	0	0	0	0	0	0	0	0	0	0	0	0	0	0	1	0	1	1	1	0	0	0	1	0	0	0	0	0	0	1	1	0	0
Q8IYB3	Q8IYB3	4	4	4	Serine/arginine repetitive matrix protein 1	SRRM1	Serine/arginine repetitive matrix protein 1	1	4	4	4	0	0	0	0	0	0	0	0	0	0	0	0	0	0	0	0	0	0	2	2	2	0	0	0	2	3	3	0	0	0	0	0	0	1	1	1	0	0
Q8IYS1	Q8IYS1	2	2	2	Peptidase M20 domain-containing protein 2	PM20D2	Peptidase M20 domain-containing protein 2	1	2	2	2	0	0	0	0	0	0	0	0	0	0	0	0	0	0	0	0	0	0	0	0	0	0	0	0	0	0	0	0	0	1	0	0	0	1	1	1	0	0
Q8IYT4	Q8IYT4	1	1	1	Katanin p60 ATPase-containing subunit A-like 2	KATNAL2	Katanin p60 ATPase-containing subunit A-like 2	1	1	1	1	0	0	0	0	0	0	1	1	1	0	0	0	0	0	0	0	0	0	0	0	0	0	0	0	1	1	1	0	1	1	0	0	0	1	1	1	0	0
Q8IZ21	Q8IZ21	9	9	9	Phosphatase and actin regulator 4	PHACTR4	Phosphatase and actin regulator 4	1	9	9	9	0	0	0	0	0	0	0	0	0	0	0	0	0	0	0	0	0	0	7	7	6	6	6	6	2	1	2	3	2	3	2	2	3	5	4	4	0	0
Q8IZ83	Q8IZ83	18	18	18	Aldehyde dehydrogenase family 16 member A1	ALDH16A1	Aldehyde dehydrogenase family 16 member A1	1	18	18	18	2	4	4	3	1	2	6	7	5	0	0	0	0	0	0	0	0	0	9	9	10	10	10	11	17	16	15	0	0	0	0	0	0	1	2	3	2	4
Q8IZL8	Q8IZL8	6	6	6	Proline-, glutamic acid- and leucine-rich protein 1	PELP1	Proline-, glutamic acid- and leucine-rich protein 1	1	6	6	6	0	0	0	0	0	0	0	0	0	0	0	0	0	0	0	0	0	0	2	2	1	0	0	0	4	4	4	1	1	1	2	2	1	3	4	4	0	0
Q8IZP0	Q8IZP0	6	6	5	Abl interactor 1	ABI1	Abl interactor 1	1	6	6	5	1	1	0	0	1	0	1	1	1	0	0	0	0	0	0	0	0	0	2	1	1	2	3	2	3	4	3	1	2	2	0	0	0	4	5	5	1	1
Q8N0X7	Q8N0X7	3	3	3	Spartin	SPG20	Spartin	1	3	3	3	0	0	0	0	0	0	0	0	0	0	0	0	0	0	0	0	0	0	2	2	2	2	2	2	2	3	1	0	1	0	0	0	0	3	2	3	0	0
Q8N1F7	Q8N1F7	4	4	4	Nuclear pore complex protein Nup93	NUP93	Nuclear pore complex protein Nup93	1	4	4	4	0	0	0	0	0	0	0	0	0	0	0	0	0	0	0	0	0	0	0	0	0	1	0	1	0	0	2	0	0	0	0	0	0	3	2	2	0	0
Q8N1G4	Q8N1G4	3	3	3	Leucine-rich repeat-containing protein 47	LRRC47	Leucine-rich repeat-containing protein 47	1	3	3	3	0	0	0	0	0	0	0	0	0	0	0	0	0	0	0	0	0	0	0	1	0	1	0	0	0	1	0	1	2	3	2	1	1	3	2	3	0	0
Q8N257	Q8N257	20	5	5	Histone H2B type 3-B	HIST3H2BB	Histone H2B type 3-B	1	20	5	5	8	6	7	6	6	2	5	7	6	1	1	3	1	2	2	3	0	3	17	18	17	14	14	16	12	11	12	12	11	13	13	12	12	7	7	7	0	0
Q8N2Y8	Q8N2Y8	1	1	1	Iporin	RUSC2	Iporin	1	1	1	1	0	0	0	0	0	0	0	0	0	0	0	0	0	0	0	0	0	0	0	0	0	0	0	0	0	1	0	0	0	0	0	0	0	0	0	0	0	0
Q8N357	Q8N357	2	2	2	Solute carrier family 35 member F6	SLC35F6	Solute carrier family 35 member F6	1	2	2	2	0	1	1	0	0	1	0	0	0	0	0	0	0	1	0	0	0	0	1	1	1	1	1	1	1	0	1	1	1	1	1	1	1	2	1	1	0	1
Q8N3E9	Q8N3E9	1	1	1	1-phosphatidylinositol 4,5-bisphosphate phosphodiesterase delta-3	PLCD3	1-phosphatidylinositol 4,5-bisphosphate phosphodiesterase delta-3	1	1	1	1	0	0	0	0	0	0	0	0	0	0	0	0	0	0	0	0	0	0	0	0	0	0	0	0	1	1	1	0	0	0	0	0	0	1	1	1	0	0
Q8N3R9	Q8N3R9	2	2	2	MAGUK p55 subfamily member 5	MPP5	MAGUK p55 subfamily member 5	1	2	2	2	1	0	0	0	0	0	0	0	0	0	0	0	0	0	0	0	0	0	0	0	0	1	0	0	1	0	1	0	0	0	0	0	0	0	0	0	1	0
Q8N4C8	Q8N4C8	16	8	8	Misshapen-like kinase 1	MINK1	Misshapen-like kinase 1	1	16	8	8	0	0	1	1	0	1	2	3	2	0	0	0	1	1	1	0	1	2	7	5	4	11	10	11	11	11	11	1	1	2	2	1	1	5	6	5	0	0
Q8N4H5	Q8N4H5	1	1	1	Mitochondrial import receptor subunit TOM5 homolog	TOMM5	Mitochondrial import receptor subunit TOM5 homolog	1	1	1	1	0	0	0	0	0	0	0	0	0	0	0	0	0	0	0	0	0	0	0	0	0	0	0	0	0	0	0	0	0	0	0	0	0	1	0	1	0	0
Q8N4T4	Q8N4T4	1	1	1	Rho guanine nucleotide exchange factor 39	ARHGEF39	Rho guanine nucleotide exchange factor 39	1	1	1	1	0	0	0	0	0	0	0	0	0	0	0	0	0	0	0	0	0	0	1	1	1	1	1	1	1	1	0	0	0	0	0	0	0	1	1	1	0	0
Q8N4V1	Q8N4V1	1	1	1	Membrane magnesium transporter 1	MMGT1	Membrane magnesium transporter 1	1	1	1	1	0	0	0	0	0	0	0	0	0	0	0	0	0	0	0	0	0	0	0	0	0	0	0	0	0	1	0	0	0	0	0	0	0	1	1	1	0	0
Q8N5F7	Q8N5F7	2	2	1	NF-kappa-B-activating protein	NKAP	NF-kappa-B-activating protein	1	2	2	1	0	0	0	0	0	1	0	0	0	0	0	0	0	0	0	0	0	0	1	1	1	1	1	1	0	1	2	0	0	1	0	0	0	1	1	1	0	0
Q8N5I2	Q8N5I2	13	13	13	Arrestin domain-containing protein 1	ARRDC1	Arrestin domain-containing protein 1	1	13	13	13	1	0	2	0	1	0	2	2	1	0	0	0	0	0	0	0	0	0	4	4	4	9	8	9	11	12	12	0	0	0	0	0	0	4	3	4	1	0
Q8N5K1	Q8N5K1	1	1	1	CDGSH iron-sulfur domain-containing protein 2	CISD2	CDGSH iron-sulfur domain-containing protein 2	1	1	1	1	0	0	0	0	0	0	0	0	0	0	0	0	0	0	0	0	0	0	0	0	0	0	0	0	1	1	1	0	0	0	0	0	0	1	1	1	0	0
Q8N684	Q8N684	1	1	1	Cleavage and polyadenylation specificity factor subunit 7	CPSF7	Cleavage and polyadenylation specificity factor subunit 7	1	1	1	1	0	0	0	0	0	0	0	0	0	0	0	0	0	0	0	0	0	0	0	0	0	0	0	0	0	1	1	0	0	0	0	0	0	0	0	0	0	0
Q8N6C7	Q8N6C7	1	1	1	Putative uncharacterized protein encoded by MIR7-3HG	MIR7-3HG	Putative uncharacterized protein encoded by MIR7-3HG	1	1	1	1	0	0	0	0	0	0	0	0	0	0	1	1	0	0	0	0	1	1	0	0	0	1	1	0	1	1	0	1	0	0	0	0	0	0	0	0	0	0
Q8N766	Q8N766	4	4	4	ER membrane protein complex subunit 1	EMC1	ER membrane protein complex subunit 1	1	4	4	4	2	1	1	2	0	1	2	1	2	0	0	1	1	0	0	0	0	0	0	0	0	0	0	0	0	0	0	0	0	0	0	0	0	1	1	1	2	1
Q8N895	Q8N895	1	1	1	Zinc finger protein 366	ZNF366	Zinc finger protein 366	1	1	1	1	0	0	0	0	0	0	0	0	0	0	0	0	0	0	0	0	0	0	0	0	0	0	0	0	1	1	1	0	0	0	0	0	0	0	0	0	0	0
Q8N8S7;Q9UI08	Q8N8S7	9;1	9;1	9;1	Protein enabled homolog	ENAH	Protein enabled homolog	2	9	9	9	0	0	0	0	0	1	0	0	0	0	0	0	0	0	0	0	0	0	5	5	5	4	6	5	3	4	3	5	4	4	4	4	3	6	6	7	0	0
Q8N912	Q8N912	1	1	1	Nutritionally-regulated adipose and cardiac enriched protein homolog	NRAC	Nutritionally-regulated adipose and cardiac enriched protein homolog	1	1	1	1	0	0	0	0	0	0	0	0	0	0	0	0	0	0	0	0	0	0	0	0	0	0	0	0	1	1	1	0	1	0	0	0	0	1	1	1	0	0
Q8N998	Q8N998	1	1	1	Coiled-coil domain-containing protein 89	CCDC89	Coiled-coil domain-containing protein 89	1	1	1	1	1	1	0	1	0	0	1	1	1	0	0	0	0	0	0	0	0	0	0	0	0	0	0	0	0	0	0	0	0	0	0	0	0	0	0	0	1	1
Q8N9N7	Q8N9N7	6	6	6	Leucine-rich repeat-containing protein 57	LRRC57	Leucine-rich repeat-containing protein 57	1	6	6	6	0	0	0	0	0	0	0	0	0	0	0	0	0	0	0	0	0	0	0	0	0	1	1	0	5	5	3	0	0	2	0	0	0	3	4	4	0	0
Q8N9T8	Q8N9T8	2	2	2	Protein KRI1 homolog	KRI1	Protein KRI1 homolog	1	2	2	2	1	1	1	1	1	0	1	1	1	0	0	0	0	0	0	0	0	0	0	0	0	0	0	0	0	0	0	0	0	0	0	0	0	1	0	1	1	1
Q8N9W4	Q8N9W4	2	2	2	Golgin subfamily A member 6-like protein 2	GOLGA6L2	Golgin subfamily A member 6-like protein 2	1	2	2	2	1	0	1	1	1	1	0	1	0	0	0	0	0	0	0	0	0	0	0	0	0	0	0	0	1	0	0	0	0	0	0	0	0	0	0	0	1	0
Q8NA82	Q8NA82	1	1	1	Probable E3 ubiquitin-protein ligase MARCH10	MARCH10	Probable E3 ubiquitin-protein ligase MARCH10	1	1	1	1	0	0	0	0	0	0	0	0	0	0	0	0	0	0	0	0	0	0	1	1	1	1	1	1	0	0	0	0	0	0	0	0	0	0	0	0	0	0
Q8NB49	Q8NB49	7	7	7	Phospholipid-transporting ATPase IG	ATP11C	Phospholipid-transporting ATPase IG	1	7	7	7	0	0	0	0	0	0	0	0	0	0	0	0	0	0	0	0	0	0	0	1	1	3	4	3	7	6	5	2	0	0	0	1	0	6	6	6	0	0
Q8NBA8	Q8NBA8	1	1	1	DTW domain-containing protein 2	DTWD2	DTW domain-containing protein 2	1	1	1	1	0	0	0	0	0	0	0	0	0	0	0	0	0	0	0	0	0	0	0	0	0	1	1	1	1	1	1	0	0	0	0	0	0	0	1	0	0	0
Q8NBJ4	Q8NBJ4	3	3	3	Golgi membrane protein 1	GOLM1	Golgi membrane protein 1	1	3	3	3	1	0	1	0	1	0	1	0	0	0	0	0	0	0	0	0	0	0	1	1	1	1	1	1	1	0	0	0	0	1	1	0	1	0	0	1	1	0
Q8NBJ5	Q8NBJ5	3	3	3	Procollagen galactosyltransferase 1	COLGALT1	Procollagen galactosyltransferase 1	1	3	3	3	2	1	2	3	2	2	2	3	3	0	0	2	3	2	3	1	2	2	0	0	0	0	0	0	0	0	0	2	1	0	0	0	1	0	0	0	2	1
Q8NBN3	Q8NBN3	2	2	2	Transmembrane protein 87A	TMEM87A	Transmembrane protein 87A	1	2	2	2	0	0	0	0	0	0	0	0	0	0	0	0	0	0	0	0	0	0	1	1	1	1	0	0	0	0	1	1	0	1	1	1	1	0	0	0	0	0
Q8NBS9	Q8NBS9	7	7	7	Thioredoxin domain-containing protein 5	TXNDC5	Thioredoxin domain-containing protein 5	1	7	7	7	4	5	5	4	2	5	3	4	3	0	0	0	1	0	1	1	1	0	0	0	0	2	1	2	1	1	0	1	2	5	1	2	2	4	4	4	4	5
Q8NBT2	Q8NBT2	1	1	1	Kinetochore protein Spc24	SPC24	Kinetochore protein Spc24	1	1	1	1	0	0	0	0	0	0	0	0	0	0	0	0	0	0	0	0	0	0	0	1	0	1	0	1	0	0	0	0	0	0	0	0	0	1	1	1	0	0
Q8NC51	Q8NC51	9	9	9	Plasminogen activator inhibitor 1 RNA-binding protein	SERBP1	Plasminogen activator inhibitor 1 RNA-binding protein	1	9	9	9	0	0	0	0	0	0	1	1	1	0	0	0	1	0	0	0	0	1	3	4	3	2	1	1	1	3	3	4	4	2	2	3	4	5	5	5	0	0
Q8NCA5	Q8NCA5	2	2	2	Protein FAM98A	FAM98A	Protein FAM98A	1	2	2	2	0	0	0	0	0	0	0	0	0	0	0	0	0	0	0	0	0	0	0	0	1	0	0	0	1	0	0	1	0	0	0	0	0	1	1	0	0	0
Q8NCB2	Q8NCB2	2	2	2	CaM kinase-like vesicle-associated protein	CAMKV	CaM kinase-like vesicle-associated protein	1	2	2	2	0	0	0	0	0	0	0	0	0	0	0	0	0	0	0	0	0	0	0	1	1	0	0	0	0	0	0	0	0	0	0	0	0	0	0	1	0	0
Q8ND82	Q8ND82	2	2	2	Zinc finger protein 280C	ZNF280C	Zinc finger protein 280C	1	2	2	2	0	0	0	0	0	0	0	0	0	0	0	0	0	0	0	0	0	0	0	0	1	1	1	1	1	2	1	0	0	0	0	0	0	0	0	0	0	0
Q8NDC0	Q8NDC0	1	1	1	MAPK-interacting and spindle-stabilizing protein-like	MAPK1IP1L	MAPK-interacting and spindle-stabilizing protein-like	1	1	1	1	1	1	1	1	1	1	1	1	1	0	0	0	0	1	0	0	1	0	1	1	1	1	1	1	1	1	1	1	1	1	1	1	1	1	1	1	1	1
Q8NDI1	Q8NDI1	3	3	3	EH domain-binding protein 1	EHBP1	EH domain-binding protein 1	1	3	3	3	0	0	0	0	0	0	0	0	0	0	0	0	0	0	0	0	0	0	0	0	0	1	0	0	2	0	0	0	0	0	0	0	0	1	1	0	0	0
Q8NE01	Q8NE01	8	8	8	Metal transporter CNNM3	CNNM3	Metal transporter CNNM3	1	8	8	8	0	0	0	0	0	0	0	0	0	1	1	0	0	0	0	0	0	0	0	1	1	2	3	3	5	7	4	0	1	2	0	0	0	6	4	6	0	0
Q8NE71	Q8NE71	17	17	17	ATP-binding cassette sub-family F member 1	ABCF1	ATP-binding cassette sub-family F member 1	1	17	17	17	0	0	0	0	0	0	0	0	0	0	0	0	0	0	0	0	0	0	3	2	5	7	7	5	11	12	11	3	1	2	0	0	0	9	10	10	0	0
Q8NEM2	Q8NEM2	2	2	2	SHC SH2 domain-binding protein 1	SHCBP1	SHC SH2 domain-binding protein 1	1	2	2	2	0	0	0	0	0	0	0	0	0	0	0	0	0	0	0	0	0	0	0	0	0	0	0	0	1	2	0	0	0	0	0	0	0	2	1	2	0	0
Q8NEW0	Q8NEW0	1	1	1	Zinc transporter 7	SLC30A7	Zinc transporter 7	1	1	1	1	0	0	0	0	0	0	0	0	0	0	0	0	0	0	0	0	0	0	0	0	0	0	0	0	1	1	1	0	0	0	0	0	0	1	0	1	0	0
Q8NF91	Q8NF91	4	4	4	Nesprin-1	SYNE1	Nesprin-1	1	4	4	4	1	1	0	1	1	1	0	1	1	0	0	0	0	0	0	0	0	0	1	2	1	1	1	1	0	0	0	2	0	0	0	0	0	0	0	1	1	1
Q8NFH4	Q8NFH4	1	1	1	Nucleoporin Nup37	NUP37	Nucleoporin Nup37	1	1	1	1	0	0	0	0	0	0	0	0	0	0	0	0	0	0	0	0	0	0	0	0	0	0	0	0	0	0	0	0	0	0	0	0	0	1	1	1	0	0
Q8NFJ5	Q8NFJ5	5	5	5	Retinoic acid-induced protein 3	GPRC5A	Retinoic acid-induced protein 3	1	5	5	5	3	4	3	3	4	3	4	1	5	0	0	0	1	0	1	0	0	1	0	0	0	0	0	0	0	0	0	0	0	0	0	0	0	0	0	1	3	4
Q8NG11	Q8NG11	3	3	3	Tetraspanin-14	TSPAN14	Tetraspanin-14	1	3	3	3	0	1	0	0	0	0	1	1	1	0	0	0	0	0	0	0	0	0	0	0	0	1	1	0	3	3	3	0	0	0	0	0	0	1	1	0	0	1
Q8NHG7	Q8NHG7	1	1	1	Small VCP/p97-interacting protein	SVIP	Small VCP/p97-interacting protein	1	1	1	1	0	0	0	0	0	0	0	0	0	0	0	0	0	0	0	0	0	0	1	1	1	1	1	1	1	1	1	0	0	0	0	0	0	1	1	1	0	0
Q8NHS3	Q8NHS3	1	1	1	Major facilitator superfamily domain-containing protein 8	MFSD8	Major facilitator superfamily domain-containing protein 8	1	1	1	1	0	0	0	0	0	0	0	0	0	0	0	0	0	0	0	0	0	0	1	1	1	0	0	0	0	0	1	0	0	0	1	0	1	0	0	0	0	0
Q8NI36	Q8NI36	2	2	2	WD repeat-containing protein 36	WDR36	WD repeat-containing protein 36	1	2	2	2	0	0	0	0	0	0	0	0	1	0	0	0	0	0	0	0	0	0	0	0	0	0	0	0	0	1	1	0	1	1	0	0	0	0	1	0	0	0
Q8TAA9	Q8TAA9	3	3	3	Vang-like protein 1	VANGL1	Vang-like protein 1	1	3	3	3	0	0	1	0	1	0	0	1	1	0	0	0	0	0	0	0	0	0	2	2	3	2	2	2	2	2	2	1	1	0	1	0	0	2	2	2	0	0
Q8TAD7	Q8TAD7	1	1	1	Overexpressed in colon carcinoma 1 protein	OCC1	Overexpressed in colon carcinoma 1 protein	1	1	1	1	0	0	0	0	0	0	0	0	0	0	0	0	0	0	0	0	0	0	1	1	1	0	1	1	1	0	1	0	0	0	0	0	0	0	0	0	0	0
Q8TAG9	Q8TAG9	1	1	1	Exocyst complex component 6	EXOC6	Exocyst complex component 6	1	1	1	1	0	0	0	0	0	0	0	0	0	0	0	0	0	0	0	0	0	0	1	0	0	1	1	0	1	0	0	0	0	0	0	0	0	1	1	1	0	0
Q8TAT6	Q8TAT6	1	1	1	Nuclear protein localization protein 4 homolog	NPLOC4	Nuclear protein localization protein 4 homolog	1	1	1	1	0	0	0	0	0	0	0	0	0	0	0	0	0	0	0	0	0	0	0	0	0	0	0	0	1	0	1	0	0	0	0	0	0	1	1	1	0	0
Q8TB73	Q8TB73	27	27	27	Protein NDNF	NDNF	Protein NDNF	1	27	27	27	0	0	0	0	0	1	1	2	0	0	0	1	0	0	0	0	0	1	16	16	15	18	15	16	17	15	14	5	8	7	4	3	3	19	19	18	0	0
Q8TBX8	Q8TBX8	4	4	4	Phosphatidylinositol 5-phosphate 4-kinase type-2 gamma	PIP4K2C	Phosphatidylinositol 5-phosphate 4-kinase type-2 gamma	1	4	4	4	0	0	0	0	0	0	0	0	0	0	0	0	0	0	0	0	0	0	1	1	0	1	1	1	3	2	4	1	1	1	0	0	0	4	4	3	0	0
Q8TBZ0	Q8TBZ0	2	2	2	Coiled-coil domain-containing protein 110	CCDC110	Coiled-coil domain-containing protein 110	1	2	2	2	1	1	0	1	1	1	1	1	1	0	0	0	1	0	0	1	0	0	1	1	1	1	1	0	0	0	0	2	2	1	2	1	1	2	1	1	1	1
Q8TC07	Q8TC07	2	2	2	TBC1 domain family member 15	TBC1D15	TBC1 domain family member 15	1	2	2	2	0	0	0	0	0	0	0	0	0	0	0	0	0	0	0	0	0	0	0	0	0	0	0	0	0	0	0	0	0	0	0	0	0	2	1	2	0	0
Q8TC12	Q8TC12	1	1	1	Retinol dehydrogenase 11	RDH11	Retinol dehydrogenase 11	1	1	1	1	0	0	0	0	0	0	0	0	1	0	0	0	0	0	0	0	0	0	0	0	0	0	0	0	0	0	0	0	0	0	0	0	0	1	1	1	0	0
Q8TCD5	Q8TCD5	1	1	1	5(3)-deoxyribonucleotidase, cytosolic type	NT5C	5(3)-deoxyribonucleotidase, cytosolic type	1	1	1	1	0	0	0	0	0	0	0	0	0	0	0	0	0	0	0	0	0	0	0	1	0	1	0	0	0	1	1	0	0	0	0	0	0	1	1	1	0	0
Q8TCX1	Q8TCX1	1	1	1	Cytoplasmic dynein 2 light intermediate chain 1	DYNC2LI1	Cytoplasmic dynein 2 light intermediate chain 1	1	1	1	1	0	0	0	0	0	0	0	0	0	0	0	0	0	0	0	0	0	0	0	0	0	0	0	0	0	0	0	0	0	0	0	0	0	0	0	1	0	0
Q8TCZ2	Q8TCZ2	4	4	4	CD99 antigen-like protein 2	CD99L2	CD99 antigen-like protein 2	1	4	4	4	1	0	0	0	0	0	0	0	0	0	0	0	0	0	0	0	0	0	1	2	1	2	2	2	2	2	1	1	1	1	1	1	1	3	4	3	1	0
Q8TD26	Q8TD26	2	2	2	Chromodomain-helicase-DNA-binding protein 6	CHD6	Chromodomain-helicase-DNA-binding protein 6	1	2	2	2	0	0	0	0	0	0	0	0	0	0	0	0	0	0	0	1	0	1	1	2	2	1	1	0	2	0	2	1	0	1	0	0	0	1	1	1	0	0
Q8TDC3	Q8TDC3	1	1	1	Serine/threonine-protein kinase BRSK1	BRSK1	Serine/threonine-protein kinase BRSK1	1	1	1	1	0	0	0	0	0	0	0	0	0	0	0	0	0	0	0	0	0	0	0	0	0	0	1	1	1	1	1	0	0	0	0	0	0	0	0	0	0	0
Q8TDL5	Q8TDL5	1	1	1	BPI fold-containing family B member 1	BPIFB1	BPI fold-containing family B member 1	1	1	1	1	0	0	0	0	0	0	0	0	0	1	1	1	0	0	0	0	0	0	0	0	0	0	0	0	0	0	0	0	0	0	0	0	0	0	0	0	0	0
Q8TDN6	Q8TDN6	4	4	4	Ribosome biogenesis protein BRX1 homolog	BRIX1	Ribosome biogenesis protein BRX1 homolog	1	4	4	4	0	0	0	0	0	0	0	0	0	0	0	0	0	0	0	0	0	0	1	1	0	0	0	0	1	2	1	0	0	0	1	0	0	1	2	2	0	0
Q8TE68	Q8TE68	3	3	3	Epidermal growth factor receptor kinase substrate 8-like protein 1	EPS8L1	Epidermal growth factor receptor kinase substrate 8-like protein 1	1	3	3	3	1	1	1	2	2	2	3	1	2	0	0	0	0	0	0	0	0	0	0	0	0	0	0	0	0	0	0	0	0	0	0	0	0	0	0	0	1	1
Q8TE73	Q8TE73	1	1	1	Dynein heavy chain 5, axonemal	DNAH5	Dynein heavy chain 5, axonemal	1	1	1	1	0	0	0	0	0	0	0	0	0	0	0	0	0	0	0	0	0	0	0	0	0	0	0	0	1	0	0	0	0	0	0	0	0	0	0	0	0	0
Q8TEA8	Q8TEA8	1	1	1	D-tyrosyl-tRNA(Tyr) deacylase 1	DTD1	D-aminoacyl-tRNA deacylase 1	1	1	1	1	1	0	0	0	0	0	0	0	0	1	0	1	0	0	1	0	0	0	1	1	1	1	1	1	1	0	0	1	1	1	1	0	1	1	1	1	1	0
Q8TEX9	Q8TEX9	4	4	4	Importin-4	IPO4	Importin-4	1	4	4	4	0	0	0	0	0	0	0	0	0	0	0	0	0	0	0	0	0	0	0	0	0	1	1	1	1	1	2	0	0	0	0	0	0	3	4	3	0	0
Q8TF71	Q8TF71	1	1	1	Monocarboxylate transporter 10	SLC16A10	Monocarboxylate transporter 10	1	1	1	1	0	0	0	0	0	0	0	0	0	0	0	0	0	0	0	0	0	0	1	0	0	1	1	1	1	1	1	1	1	1	1	1	1	1	1	1	0	0
Q8WU90	Q8WU90	2	2	2	Zinc finger CCCH domain-containing protein 15	ZC3H15	Zinc finger CCCH domain-containing protein 15	1	2	2	2	0	0	0	0	0	0	0	0	0	0	0	0	0	0	0	0	0	0	0	0	0	1	1	1	1	0	0	2	2	2	1	0	1	2	1	1	0	0
Q8WUA2	Q8WUA2	1	1	1	Peptidyl-prolyl cis-trans isomerase-like 4	PPIL4	Peptidyl-prolyl cis-trans isomerase-like 4	1	1	1	1	0	0	0	0	0	0	0	0	0	0	0	0	0	0	0	0	0	0	0	0	0	0	0	0	1	1	1	0	0	0	0	0	0	1	1	1	0	0
Q8WUD1	Q8WUD1	8	2	2	Ras-related protein Rab-2B	RAB2B	Ras-related protein Rab-2B	1	8	2	2	0	0	1	0	0	0	0	1	0	0	0	0	0	0	0	0	0	0	0	0	0	4	2	2	7	5	4	1	2	1	0	0	0	8	8	8	0	0
Q8WUH6	Q8WUH6	1	1	1	Transmembrane protein 263	TMEM263	Transmembrane protein 263	1	1	1	1	0	0	0	0	0	0	0	0	0	0	0	0	0	1	0	0	0	0	0	0	0	0	0	0	0	0	0	0	0	0	0	0	0	1	1	1	0	0
Q8WUM4	Q8WUM4	94	94	94	Programmed cell death 6-interacting protein	PDCD6IP	Programmed cell death 6-interacting protein	1	94	94	94	35	32	30	26	33	26	35	34	38	0	0	1	0	0	1	0	0	1	70	66	68	65	67	64	67	65	67	50	41	41	27	31	32	46	48	46	35	32
Q8WV92	Q8WV92	9	9	9	MIT domain-containing protein 1	MITD1	MIT domain-containing protein 1	1	9	9	9	0	0	0	0	0	0	0	0	0	0	0	0	0	0	0	0	0	0	1	1	1	1	1	2	8	8	9	1	1	1	1	0	0	5	5	4	0	0
Q8WVM8	Q8WVM8	1	1	1	Sec1 family domain-containing protein 1	SCFD1	Sec1 family domain-containing protein 1	1	1	1	1	0	0	0	0	0	0	0	0	0	0	0	0	0	0	0	0	0	0	1	0	0	0	1	0	1	0	0	0	0	1	0	1	0	0	0	0	0	0
Q8WWI5	Q8WWI5	1	1	1	Choline transporter-like protein 1	SLC44A1	Choline transporter-like protein 1	1	1	1	1	0	0	0	0	0	0	0	0	0	0	0	0	0	0	0	0	0	0	1	1	1	1	0	1	0	0	0	0	0	0	0	0	0	0	0	1	0	0
Q8WX92	Q8WX92	1	1	1	Negative elongation factor B	NELFB	Negative elongation factor B	1	1	1	1	0	0	0	0	0	0	0	0	0	0	0	0	0	0	0	0	0	0	0	0	0	0	0	0	0	0	0	0	0	0	0	0	0	0	0	1	0	0
Q8WXC6	Q8WXC6	1	1	1	Myeloma-overexpressed gene 2 protein	MYEOV2	COP9 signalosome complex subunit 9	1	1	1	1	0	0	0	0	0	0	0	0	0	0	0	0	0	0	0	0	0	0	0	0	0	1	1	1	1	1	0	1	1	1	0	0	0	1	1	1	0	0
Q8WXH0	Q8WXH0	3	3	3	Nesprin-2	SYNE2	Nesprin-2	1	3	3	3	2	2	2	2	1	2	2	1	0	0	1	0	0	0	0	1	0	1	0	0	0	0	0	0	0	0	0	0	0	0	0	0	0	1	0	1	2	2
Q8WY07	Q8WY07	1	1	1	Cationic amino acid transporter 3	SLC7A3	Cationic amino acid transporter 3	1	1	1	1	0	0	0	0	0	0	0	0	0	0	0	0	0	0	0	0	0	0	1	1	1	1	1	1	0	0	0	1	1	1	1	0	0	0	0	0	0	0
Q8WZ42	Q8WZ42	3	3	3	Titin	TTN	Titin	1	3	3	3	0	0	0	0	0	0	0	1	0	0	0	0	0	0	0	0	0	0	0	0	0	1	0	0	2	2	1	0	0	0	0	0	0	1	2	2	0	0
Q8WZA0	Q8WZA0	1	1	1	Protein LZIC	LZIC	Protein LZIC	1	1	1	1	0	0	0	0	0	0	0	0	0	0	0	0	0	0	0	0	0	0	0	0	0	0	0	0	1	0	1	0	0	0	0	0	0	1	1	1	0	0
Q8WZA9	Q8WZA9	1	1	1	Immunity-related GTPase family Q protein	IRGQ	Immunity-related GTPase family Q protein	1	1	1	1	0	0	0	0	0	0	0	0	0	0	0	0	0	0	0	0	0	0	0	0	0	0	0	0	0	0	0	0	0	0	0	0	0	0	1	0	0	0
Q92499	Q92499	11	11	11	ATP-dependent RNA helicase DDX1	DDX1	ATP-dependent RNA helicase DDX1	1	11	11	11	0	0	0	0	0	0	0	0	0	0	0	0	0	0	0	0	0	0	2	2	2	3	4	4	9	10	9	2	2	2	1	1	2	10	10	7	0	0
Q92522	Q92522	7	7	7	Histone H1x	H1FX	Histone H1x	1	7	7	7	0	0	0	0	0	0	0	0	0	0	0	0	0	0	0	0	0	0	3	3	4	5	5	4	7	7	7	0	0	0	0	0	0	2	2	0	0	0
Q92530	Q92530	2	2	2	Proteasome inhibitor PI31 subunit	PSMF1	Proteasome inhibitor PI31 subunit	1	2	2	2	0	0	0	0	0	0	0	0	0	0	0	0	0	0	0	0	0	0	0	0	0	0	0	0	1	1	0	0	0	0	0	0	0	2	2	2	0	0
Q92536	Q92536	4	3	3	Y+L amino acid transporter 2	SLC7A6	Y+L amino acid transporter 2	1	4	3	3	1	2	1	1	0	2	1	0	1	0	0	0	0	0	1	0	1	0	1	1	1	2	1	1	1	3	2	1	2	2	1	1	1	3	4	4	0	1
Q92544	Q92544	1	1	1	Transmembrane 9 superfamily member 4	TM9SF4	Transmembrane 9 superfamily member 4	1	1	1	1	0	0	1	1	0	1	1	1	1	0	0	0	0	0	0	0	0	0	1	1	0	0	0	1	1	1	1	0	1	0	0	0	0	1	0	1	0	0
Q92558	Q92558	1	1	1	Wiskott-Aldrich syndrome protein family member 1	WASF1	Wiskott-Aldrich syndrome protein family member 1	1	1	1	1	0	0	0	0	0	0	0	0	0	0	0	0	0	0	0	0	0	0	0	0	0	0	0	0	0	1	1	0	0	0	0	0	0	1	1	1	0	0
Q92597	Q92597	3	3	3	Protein NDRG1	NDRG1	Protein NDRG1	1	3	3	3	2	2	2	3	2	2	3	2	1	0	0	0	1	1	1	1	1	0	3	3	3	2	2	2	2	1	2	3	3	3	3	2	3	2	2	2	2	2
Q92598	Q92598	26	25	24	Heat shock protein 105 kDa	HSPH1	Heat shock protein 105 kDa	1	26	25	24	1	1	2	2	2	0	3	3	3	0	0	0	0	0	1	0	0	0	11	11	9	16	15	15	15	13	12	13	11	11	7	6	7	19	18	16	1	1
Q92599	Q92599	6	4	4	Septin-8	2008-09-01	Septin-8	1	6	4	4	1	1	1	1	1	1	1	2	1	0	0	0	1	0	1	0	0	0	1	1	1	0	1	1	0	2	0	2	3	2	3	2	0	4	5	3	1	1
Q92616	Q92616	7	7	7	Translational activator GCN1	GCN1L1	eIF-2-alpha kinase activator GCN1	1	7	7	7	0	0	0	0	0	0	0	0	0	0	0	0	0	0	0	0	0	0	1	1	1	1	2	1	5	2	3	1	1	1	0	1	1	4	5	5	0	0
Q92620	Q92620	2	2	2	Pre-mRNA-splicing factor ATP-dependent RNA helicase PRP16	DHX38	Pre-mRNA-splicing factor ATP-dependent RNA helicase PRP16	1	2	2	2	0	0	0	0	0	0	0	0	0	0	0	0	0	0	0	0	0	0	0	0	0	0	0	0	1	1	1	0	0	0	0	0	0	2	2	2	0	0
Q92621	Q92621	3	3	3	Nuclear pore complex protein Nup205	NUP205	Nuclear pore complex protein Nup205	1	3	3	3	0	0	0	0	0	0	0	0	0	0	0	0	0	0	0	0	0	0	0	0	0	0	0	0	1	1	1	0	0	0	0	0	0	3	2	2	0	0
Q92626	Q92626	10	10	10	Peroxidasin homolog	PXDN	Peroxidasin homolog	1	10	10	10	0	0	0	0	0	0	0	0	0	0	0	0	0	0	0	0	0	0	2	1	1	4	5	5	7	6	7	0	0	0	0	0	0	2	1	1	0	0
Q92734	Q92734	3	3	3	Protein TFG	TFG	Protein TFG	1	3	3	3	1	1	1	1	1	1	1	0	0	0	0	0	0	0	0	0	0	0	1	1	1	1	1	1	1	2	1	1	1	1	1	1	1	3	2	2	1	1
Q92743	Q92743	14	14	14	Serine protease HTRA1	HTRA1	Serine protease HTRA1	1	14	14	14	5	4	4	3	5	5	2	6	2	0	0	1	1	0	0	1	0	0	8	8	8	8	9	7	7	8	9	3	7	6	4	4	4	8	10	9	5	4
Q92747	Q92747	11	11	10	Actin-related protein 2/3 complex subunit 1A	ARPC1A	Actin-related protein 2/3 complex subunit 1A	1	11	11	10	0	0	0	0	0	1	1	1	1	0	0	0	0	0	0	0	0	0	2	1	1	1	3	1	5	6	4	2	3	3	3	3	2	10	11	10	0	0
Q92769;Q13547	Q92769;Q13547	2;1	2;1	2;1	Histone deacetylase 2;Histone deacetylase 1	HDAC2;HDAC1	Histone deacetylase 2;Histone deacetylase 1	2	2	2	2	0	0	0	0	0	0	0	0	0	0	0	0	0	0	0	0	0	0	0	0	0	0	0	0	1	2	2	0	0	0	0	0	0	0	0	1	0	0
Q92783	Q92783	15	15	13	Signal transducing adapter molecule 1	STAM	Signal transducing adapter molecule 1	1	15	15	13	1	1	0	1	1	1	1	1	1	0	0	0	0	0	1	0	0	0	5	5	6	8	8	9	10	9	10	5	5	5	3	3	3	9	9	9	1	1
Q92796	Q92796	4	4	4	Disks large homolog 3	DLG3	Disks large homolog 3	1	4	4	4	0	0	0	0	0	0	0	0	0	0	0	0	0	0	0	0	0	0	3	1	2	2	2	1	1	1	1	0	0	1	0	0	0	2	2	1	0	0
Q92841	Q92841	21	20	15	Probable ATP-dependent RNA helicase DDX17	DDX17	Probable ATP-dependent RNA helicase DDX17	1	21	20	15	0	0	0	0	0	1	0	0	0	0	0	0	0	0	0	0	0	0	4	6	4	10	12	10	15	14	14	7	5	5	2	1	1	16	16	16	0	0
Q92878	Q92878	2	2	2	DNA repair protein RAD50	RAD50	DNA repair protein RAD50	1	2	2	2	0	0	0	0	0	0	0	0	0	0	0	0	0	0	0	0	0	0	0	0	0	1	1	1	2	2	1	0	0	1	0	0	0	1	2	2	0	0
Q92882	Q92882	2	2	2	Osteoclast-stimulating factor 1	OSTF1	Osteoclast-stimulating factor 1	1	2	2	2	0	0	0	0	0	0	0	0	0	0	0	0	0	0	0	0	0	0	0	0	0	1	0	1	2	1	1	0	0	0	0	0	0	2	2	2	0	0
Q92890	Q92890	1	1	1	Ubiquitin fusion degradation protein 1 homolog	UFD1L	Ubiquitin recognition factor in ER-associated degradation protein 1	1	1	1	1	0	0	0	0	0	0	0	0	0	0	0	0	0	0	0	0	0	0	0	0	0	0	0	0	0	0	1	0	0	0	0	0	0	1	1	1	0	0
Q92900	Q92900	4	4	4	Regulator of nonsense transcripts 1	UPF1	Regulator of nonsense transcripts 1	1	4	4	4	0	0	0	0	0	0	0	0	0	0	0	0	0	0	0	0	0	0	0	0	1	0	0	0	0	0	1	0	0	0	0	0	0	2	3	2	0	0
Q92922	Q92922	1	1	1	SWI/SNF complex subunit SMARCC1	SMARCC1	SWI/SNF complex subunit SMARCC1	1	1	1	1	0	0	0	0	0	0	0	0	0	0	0	0	0	0	0	0	0	0	0	1	0	0	0	0	0	0	0	0	0	0	0	0	0	0	0	0	0	0
Q92930	Q92930	4	2	2	Ras-related protein Rab-8B	RAB8B	Ras-related protein Rab-8B	1	4	2	2	0	0	0	0	0	0	1	1	1	0	0	0	0	0	0	0	0	0	1	1	1	2	2	2	3	3	1	2	1	1	0	0	0	3	4	4	0	0
Q92945	Q92945	10	10	9	Far upstream element-binding protein 2	KHSRP	Far upstream element-binding protein 2	1	10	10	9	0	0	0	0	0	0	0	0	0	0	0	0	0	0	0	0	0	0	1	2	3	4	3	2	3	3	4	5	3	4	1	1	1	6	8	8	0	0
Q92973;O14787	Q92973	9;1	9;1	9;1	Transportin-1	TNPO1	Transportin-1	2	9	9	9	0	0	0	0	0	0	0	0	0	0	0	0	0	0	0	0	0	0	1	1	0	0	0	0	2	3	2	0	0	0	0	0	0	7	9	8	0	0
Q93008;O00507	Q93008	4;1	4;1	4;1	Probable ubiquitin carboxyl-terminal hydrolase FAF-X	USP9X	Probable ubiquitin carboxyl-terminal hydrolase FAF-X	2	4	4	4	0	0	0	0	0	0	0	0	0	0	0	0	0	0	0	0	0	0	1	0	0	0	0	0	1	0	0	0	0	0	0	0	0	3	3	2	0	0
Q93045	Q93045	4	1	1	Stathmin-2	STMN2	Stathmin-2	1	4	1	1	0	1	0	0	0	0	0	0	0	0	0	0	0	0	0	0	0	0	4	4	4	4	3	4	2	2	2	3	3	3	3	3	3	3	3	2	0	1
Q93050	Q93050	7	7	7	V-type proton ATPase 116 kDa subunit a isoform 1	ATP6V0A1	V-type proton ATPase 116 kDa subunit a isoform 1	1	7	7	7	0	0	0	0	0	0	0	1	0	0	0	0	0	0	0	0	0	0	0	0	0	0	0	0	3	5	4	1	1	0	0	0	0	7	5	5	0	0
Q93077	Q93077	20	4	0	Histone H2A type 1-C	HIST1H2AC	Histone H2A type 1-C	1	20	4	0	3	4	4	3	5	5	5	4	6	1	1	1	0	1	3	0	0	1	20	19	18	17	16	16	14	14	16	13	12	12	15	15	14	11	9	10	2	2
Q95604	Q95604	8	1	0	HLA class I histocompatibility antigen, Cw-17 alpha chain	HLA-C	HLA class I histocompatibility antigen, Cw-17 alpha chain	1	8	1	0	5	5	3	5	5	5	5	5	4	0	0	5	2	2	2	3	2	2	3	3	4	3	4	4	4	4	4	3	3	3	3	3	2	5	6	4	1	1
Q969E2	Q969E2	5	5	5	Secretory carrier-associated membrane protein 4	SCAMP4	Secretory carrier-associated membrane protein 4	1	5	5	5	0	1	0	1	0	0	2	1	2	0	0	0	0	0	0	0	0	0	3	3	3	4	4	4	3	2	2	3	3	3	0	0	0	3	2	1	0	1
Q969G3	Q969G3	1	1	1	SWI/SNF-related matrix-associated actin-dependent regulator of chromatin subfamily E member 1	SMARCE1	SWI/SNF-related matrix-associated actin-dependent regulator of chromatin subfamily E member 1	1	1	1	1	0	0	0	0	0	0	0	0	0	0	0	0	0	0	0	0	0	0	0	0	0	0	0	0	1	1	1	0	0	0	0	0	0	1	0	0	0	0
Q969H8	Q969H8	2	2	2	Myeloid-derived growth factor	MYDGF	Myeloid-derived growth factor	1	2	2	2	2	2	1	2	2	2	2	2	2	1	1	2	2	2	2	1	2	2	0	1	0	1	0	1	0	0	0	1	1	2	1	1	1	1	1	1	2	2
Q969M3	Q969M3	1	1	1	Protein YIPF5	YIPF5	Protein YIPF5	1	1	1	1	0	0	0	0	0	0	0	0	0	0	0	0	0	0	0	0	0	0	1	1	1	1	1	1	1	1	1	0	0	0	0	0	0	0	0	0	0	0
Q969P0	Q969P0	30	30	30	Immunoglobulin superfamily member 8	IGSF8	Immunoglobulin superfamily member 8	1	30	30	30	4	6	3	3	2	3	4	6	5	0	0	0	0	0	0	0	0	0	25	28	25	25	25	23	20	23	22	9	8	8	7	8	7	12	14	11	4	6
Q969Q0	Q969Q0	4	2	2	60S ribosomal protein L36a-like	RPL36AL	60S ribosomal protein L36a-like	1	4	2	2	0	0	0	0	0	0	0	0	1	0	0	0	0	0	0	1	0	0	4	4	4	4	3	4	4	3	3	4	1	3	1	2	2	3	1	2	0	0
Q969V3	Q969V3	2	2	2	Nicalin	NCLN	Nicalin	1	2	2	2	2	2	1	2	1	1	1	1	2	0	0	1	1	0	1	1	0	0	0	0	0	0	0	0	0	0	0	0	0	0	0	0	0	0	0	0	2	2
Q96A49	Q96A49	4	4	4	Synapse-associated protein 1	SYAP1	Synapse-associated protein 1	1	4	4	4	0	0	0	0	0	0	0	0	0	0	0	0	0	0	0	0	0	0	3	3	3	1	1	1	0	0	0	1	1	1	1	3	2	1	0	1	0	0
Q96A54	Q96A54	4	4	4	Adiponectin receptor protein 1	ADIPOR1	Adiponectin receptor protein 1	1	4	4	4	0	0	0	0	0	0	0	0	0	0	0	0	0	0	0	0	0	0	2	2	2	1	0	1	2	1	2	1	1	1	1	0	0	2	0	2	0	0
Q96A65	Q96A65	2	2	2	Exocyst complex component 4	EXOC4	Exocyst complex component 4	1	2	2	2	0	0	0	0	0	0	0	0	0	0	0	0	0	0	0	0	0	0	0	0	0	0	0	0	1	2	1	0	0	0	0	0	0	1	1	1	0	0
Q96A72;P61326	Q96A72;P61326	3;2	3;2	3;2	Protein mago nashi homolog 2;Protein mago nashi homolog	MAGOHB;MAGOH	Protein mago nashi homolog 2;Protein mago nashi homolog	2	3	3	3	0	0	0	0	0	0	0	0	0	0	0	0	0	0	0	0	0	0	0	0	0	0	0	0	1	1	2	0	0	0	0	0	0	3	2	2	0	0
Q96AC1;Q9BQL6	Q96AC1	9;1	9;1	9;1	Fermitin family homolog 2	FERMT2	Fermitin family homolog 2	2	9	9	9	0	0	0	0	0	0	0	0	0	0	0	0	1	0	0	0	0	0	1	2	1	1	2	3	7	6	6	2	0	0	0	0	0	6	5	8	0	0
Q96AG4	Q96AG4	6	6	6	Leucine-rich repeat-containing protein 59	LRRC59	Leucine-rich repeat-containing protein 59	1	6	6	6	0	0	0	0	0	0	0	0	0	0	0	0	0	0	0	0	0	0	0	0	0	0	1	1	3	3	3	0	1	0	0	0	0	5	5	5	0	0
Q96AJ1	Q96AJ1	1	1	1	Clusterin-associated protein 1	CLUAP1	Clusterin-associated protein 1	1	1	1	1	0	0	0	0	0	0	0	0	0	0	0	0	0	0	0	0	0	0	0	0	0	0	0	0	0	0	0	0	0	0	0	0	0	1	0	1	0	0
Q96B49	Q96B49	1	1	1	Mitochondrial import receptor subunit TOM6 homolog	TOMM6	Mitochondrial import receptor subunit TOM6 homolog	1	1	1	1	0	0	0	0	0	0	0	0	0	0	0	0	0	0	0	0	0	0	0	0	0	0	0	0	0	0	0	0	0	0	0	0	0	1	1	1	0	0
Q96B97	Q96B97	7	7	7	SH3 domain-containing kinase-binding protein 1	SH3KBP1	SH3 domain-containing kinase-binding protein 1	1	7	7	7	0	0	0	0	0	0	0	0	0	0	0	0	0	0	0	0	0	0	2	3	2	2	2	3	6	5	5	0	0	0	0	0	0	0	0	0	0	0
Q96BJ3	Q96BJ3	7	7	7	Axin interactor, dorsalization-associated protein	AIDA	Axin interactor, dorsalization-associated protein	1	7	7	7	0	0	0	0	0	0	0	0	0	0	0	0	0	0	0	0	0	0	1	1	1	3	3	3	5	5	3	1	1	0	0	0	0	5	4	3	0	0
Q9NVJ2;Q96BM9	Q9NVJ2;Q96BM9	4;4	4;4	4;4	ADP-ribosylation factor-like protein 8B;ADP-ribosylation factor-like protein 8A	ARL8B;ARL8A	ADP-ribosylation factor-like protein 8B;ADP-ribosylation factor-like protein 8A	2	4	4	4	0	0	0	0	0	0	0	0	0	0	0	0	0	0	0	0	0	0	0	0	0	1	1	1	2	1	1	0	1	0	0	0	0	3	4	3	0	0
Q96C19	Q96C19	3	3	3	EF-hand domain-containing protein D2	EFHD2	EF-hand domain-containing protein D2	1	3	3	3	0	0	0	0	0	0	0	1	0	0	0	0	0	1	0	0	0	0	1	1	1	1	0	0	1	0	0	0	0	0	1	1	1	0	0	1	0	0
Q96C36	Q96C36	2	1	1	Pyrroline-5-carboxylate reductase 2	PYCR2	Pyrroline-5-carboxylate reductase 2	1	2	1	1	0	0	0	0	0	0	0	0	0	0	0	0	0	0	0	0	0	0	0	0	0	0	0	0	0	0	0	1	1	1	0	0	1	2	2	2	0	0
Q96C90	Q96C90	2	2	2	Protein phosphatase 1 regulatory subunit 14B	PPP1R14B	Protein phosphatase 1 regulatory subunit 14B	1	2	2	2	1	0	1	0	0	0	0	1	0	0	0	0	0	0	0	0	0	0	2	2	2	2	2	1	1	1	0	2	1	1	2	1	1	1	1	1	1	0
Q96CD2	Q96CD2	2	2	2	Phosphopantothenoylcysteine decarboxylase	PPCDC	Phosphopantothenoylcysteine decarboxylase	1	2	2	2	0	0	0	0	0	0	0	0	0	0	0	0	0	0	0	0	0	0	0	0	0	0	0	0	2	1	1	0	0	0	0	0	0	0	0	0	0	0
Q96CS3	Q96CS3	5	5	5	FAS-associated factor 2	FAF2	FAS-associated factor 2	1	5	5	5	0	0	0	0	0	0	0	0	0	0	0	0	0	0	0	0	0	0	0	0	0	0	0	0	1	1	1	0	0	0	0	0	0	3	4	4	0	0
Q96CS7	Q96CS7	3	3	3	Pleckstrin homology domain-containing family B member 2	PLEKHB2	Pleckstrin homology domain-containing family B member 2	1	3	3	3	0	0	0	0	0	0	0	0	0	0	0	1	0	0	0	0	0	0	0	0	0	1	1	1	3	3	3	0	0	0	0	0	0	2	0	0	0	0
Q96CT7	Q96CT7	3	3	3	Coiled-coil domain-containing protein 124	CCDC124	Coiled-coil domain-containing protein 124	1	3	3	3	0	0	0	0	0	0	0	0	0	0	0	0	0	0	0	0	0	0	1	0	1	0	1	1	2	1	0	1	3	2	1	0	1	1	1	1	0	0
Q96CV9	Q96CV9	3	3	3	Optineurin	OPTN	Optineurin	1	3	3	3	0	0	0	0	0	0	0	0	0	0	0	0	0	0	0	0	0	0	2	2	2	2	1	2	2	1	2	0	1	0	0	0	0	1	1	1	0	0
Q96CW1	Q96CW1	5	5	5	AP-2 complex subunit mu	AP2M1	AP-2 complex subunit mu	1	5	5	5	0	0	0	0	0	0	0	0	0	0	0	0	0	0	0	0	0	0	1	1	1	2	2	2	3	3	3	2	2	1	1	1	2	3	4	4	0	0
Q96CX2	Q96CX2	7	7	7	BTB/POZ domain-containing protein KCTD12	KCTD12	BTB/POZ domain-containing protein KCTD12	1	7	7	7	0	0	0	0	0	0	0	0	0	0	0	0	0	0	0	0	0	0	5	6	5	2	3	4	4	4	3	5	5	6	2	3	4	6	6	5	0	0
Q96D46	Q96D46	1	1	1	60S ribosomal export protein NMD3	NMD3	60S ribosomal export protein NMD3	1	1	1	1	0	0	0	0	0	0	0	0	0	0	0	0	0	0	0	0	0	0	1	0	1	0	1	1	1	1	1	0	0	1	0	0	0	1	1	1	0	0
Q96D71	Q96D71	3	3	3	RalBP1-associated Eps domain-containing protein 1	REPS1	RalBP1-associated Eps domain-containing protein 1	1	3	3	3	0	0	0	0	0	0	0	0	0	0	0	0	0	0	0	0	0	0	2	1	1	1	1	1	1	1	2	0	0	1	0	0	0	1	0	1	0	0
Q96DA0	Q96DA0	6	6	6	Zymogen granule protein 16 homolog B	ZG16B	Zymogen granule protein 16 homolog B	1	6	6	6	0	0	0	0	0	0	0	0	0	5	3	1	0	1	1	1	0	0	0	0	0	0	0	0	0	0	0	0	0	0	0	0	0	0	0	0	0	0
Q96DA6	Q96DA6	1	1	1	Mitochondrial import inner membrane translocase subunit TIM14	DNAJC19	Mitochondrial import inner membrane translocase subunit TIM14	1	1	1	1	0	0	0	0	0	0	0	0	0	0	0	0	0	0	0	0	0	0	0	0	0	0	0	0	0	0	0	1	0	0	0	0	0	1	1	1	0	0
Q96DC9	Q96DC9	1	1	1	Ubiquitin thioesterase OTUB2	OTUB2	Ubiquitin thioesterase OTUB2	1	1	1	1	0	0	0	0	0	0	0	0	0	0	0	0	0	0	0	0	0	0	0	0	0	0	0	0	1	0	0	0	0	0	0	0	0	0	0	0	0	0
Q96DX4	Q96DX4	2	2	2	RING finger and SPRY domain-containing protein 1	RSPRY1	RING finger and SPRY domain-containing protein 1	1	2	2	2	0	0	0	0	0	0	0	0	0	0	0	0	0	0	0	0	0	0	0	0	0	0	0	0	2	1	0	0	0	0	0	0	0	1	2	2	0	0
Q96EC8	Q96EC8	1	1	1	Protein YIPF6	YIPF6	Protein YIPF6	1	1	1	1	0	0	0	0	0	0	0	0	0	0	0	0	0	0	0	0	0	0	0	0	0	0	0	0	0	0	1	0	0	0	0	0	0	0	0	0	0	0
Q96EK5	Q96EK5	1	1	1	KIF1-binding protein	KIAA1279	KIF1-binding protein	1	1	1	1	0	0	0	0	0	0	0	0	0	0	0	0	0	0	0	0	0	0	0	0	0	0	0	0	0	0	1	0	0	0	0	0	0	1	0	1	0	0
Q96EK6	Q96EK6	2	2	2	Glucosamine 6-phosphate N-acetyltransferase	GNPNAT1	Glucosamine 6-phosphate N-acetyltransferase	1	2	2	2	0	0	0	0	0	0	0	0	0	0	0	0	0	0	0	0	0	0	0	0	0	0	0	0	0	0	0	0	0	1	0	0	0	2	2	2	0	0
Q96EY1	Q96EY1	1	1	1	DnaJ homolog subfamily A member 3, mitochondrial	DNAJA3	DnaJ homolog subfamily A member 3, mitochondrial	1	1	1	1	0	0	0	0	0	0	0	0	0	0	0	0	0	0	0	0	0	0	0	0	0	0	0	0	0	0	0	1	0	0	0	0	0	0	1	1	0	0
Q96EY5	Q96EY5	6	6	6	Multivesicular body subunit 12A	MVB12A	Multivesicular body subunit 12A	1	6	6	6	1	2	1	3	1	2	3	1	2	0	0	0	0	0	0	0	0	0	5	4	5	6	6	6	4	4	3	2	2	2	2	2	2	2	1	2	1	2
Q96F07	Q96F07	8	2	2	Cytoplasmic FMR1-interacting protein 2	CYFIP2	Cytoplasmic FMR1-interacting protein 2	1	8	2	2	1	1	1	1	2	1	1	1	1	0	0	1	0	0	0	0	0	0	1	2	1	2	3	2	4	3	4	2	3	3	2	2	2	8	8	7	0	0
Q96F86	Q96F86	3	3	3	Enhancer of mRNA-decapping protein 3	EDC3	Enhancer of mRNA-decapping protein 3	1	3	3	3	0	0	0	0	0	0	0	0	0	0	0	0	0	0	0	0	0	0	1	0	0	1	2	2	3	2	2	0	0	0	0	0	0	0	0	1	0	0
Q96FN4	Q96FN4	5	4	4	Copine-2	CPNE2	Copine-2	1	5	4	4	2	2	1	2	1	2	2	1	1	0	0	0	0	0	0	0	0	0	2	2	2	3	3	3	4	4	3	2	2	2	1	1	1	2	3	3	1	1
Q96FQ6	Q96FQ6	3	3	3	Protein S100-A16	S100A16	Protein S100-A16	1	3	3	3	0	0	0	0	0	0	2	2	2	0	0	1	1	0	0	0	0	0	0	0	0	0	0	0	0	0	0	0	0	0	0	0	0	0	0	0	0	0
Q96FV3	Q96FV3	1	1	1	Tetraspanin-17	TSPAN17	Tetraspanin-17	1	1	1	1	0	0	0	0	0	0	0	0	0	0	0	0	0	0	0	0	0	0	0	0	0	0	0	0	1	0	1	0	0	0	0	0	0	0	0	0	0	0
Q96FW1	Q96FW1	8	8	8	Ubiquitin thioesterase OTUB1	OTUB1	Ubiquitin thioesterase OTUB1	1	8	8	8	1	1	1	0	1	0	0	0	1	0	0	0	0	0	0	0	0	0	1	2	3	4	4	3	3	4	3	6	5	2	3	3	2	6	4	7	1	1
Q96FZ7	Q96FZ7	1	1	1	Charged multivesicular body protein 6	CHMP6	Charged multivesicular body protein 6	1	1	1	1	0	0	0	0	0	0	0	0	0	0	0	0	0	0	0	0	0	0	0	0	0	1	1	1	1	1	1	1	1	1	0	0	0	1	1	1	0	0
Q96G23	Q96G23	1	1	1	Ceramide synthase 2	CERS2	Ceramide synthase 2	1	1	1	1	0	0	0	0	0	0	0	0	0	0	0	0	0	0	0	0	0	0	0	0	0	0	0	0	0	0	0	0	0	0	0	0	0	1	1	1	0	0
Q96GA3	Q96GA3	6	6	6	Protein LTV1 homolog	LTV1	Protein LTV1 homolog	1	6	6	6	0	0	0	0	0	0	0	0	0	0	0	0	0	0	0	0	0	0	1	0	0	2	1	2	4	4	3	0	0	0	0	0	0	0	0	0	0	0
Q96GD4	Q96GD4	7	7	7	Aurora kinase B	AURKB	Aurora kinase B	1	7	7	7	0	0	0	0	0	0	0	0	0	0	0	0	0	0	0	0	0	0	0	0	1	4	2	2	3	2	1	2	3	4	1	1	1	5	4	5	0	0
Q96H55	Q96H55	1	1	1	Unconventional myosin-XIX	MYO19	Unconventional myosin-XIX	1	1	1	1	1	1	1	1	1	1	1	1	1	1	1	1	0	0	0	1	1	1	0	0	0	0	0	0	0	0	0	0	0	0	0	0	0	0	0	0	1	1
Q96HE7	Q96HE7	5	5	5	ERO1-like protein alpha	ERO1L	ERO1-like protein alpha	1	5	5	5	1	1	1	1	1	1	1	1	2	0	0	0	0	1	1	1	1	1	0	0	0	0	0	0	0	0	0	1	0	0	0	0	0	3	2	2	1	1
Q96IX5	Q96IX5	1	1	1	Up-regulated during skeletal muscle growth protein 5	USMG5	Up-regulated during skeletal muscle growth protein 5	1	1	1	1	0	0	0	0	0	0	0	0	0	0	0	1	1	0	0	0	0	0	0	0	0	0	0	0	0	0	0	0	0	0	0	0	0	1	1	1	0	0
Q96IZ0	Q96IZ0	2	2	2	PRKC apoptosis WT1 regulator protein	PAWR	PRKC apoptosis WT1 regulator protein	1	2	2	2	0	0	0	0	0	0	0	0	0	0	0	0	0	0	0	0	0	0	0	0	0	1	1	1	0	0	0	1	1	0	1	1	1	2	2	2	0	0
Q96J02	Q96J02	10	10	9	E3 ubiquitin-protein ligase Itchy homolog	ITCH	E3 ubiquitin-protein ligase Itchy homolog	1	10	10	9	0	0	1	0	0	0	0	0	0	0	0	0	0	0	0	0	0	0	4	3	4	5	4	3	7	4	6	2	0	1	0	0	0	4	4	7	0	0
Q96JJ7	Q96JJ7	1	1	1	Protein disulfide-isomerase TMX3	TMX3	Protein disulfide-isomerase TMX3	1	1	1	1	0	0	0	0	0	0	0	1	1	0	0	0	0	0	1	0	0	0	0	0	0	0	0	0	0	0	0	0	0	0	0	0	0	0	0	0	0	0
Q96K30	Q96K30	1	1	1	RBPJ-interacting and tubulin-associated protein 1	RITA1	RBPJ-interacting and tubulin-associated protein 1	1	1	1	1	0	0	0	0	0	0	0	0	0	0	0	0	0	0	0	0	0	0	0	1	0	0	0	0	0	0	0	0	1	0	0	0	0	0	0	0	0	0
Q96KN1	Q96KN1	2	2	2	Protein FAM84B	FAM84B	Protein FAM84B	1	2	2	2	0	0	0	0	0	0	0	0	0	0	0	0	0	0	0	0	1	0	0	0	0	0	0	0	2	0	0	0	0	0	0	0	0	1	0	2	0	0
Q96KP4	Q96KP4	6	6	6	Cytosolic non-specific dipeptidase	CNDP2	Cytosolic non-specific dipeptidase	1	6	6	6	0	1	1	1	0	0	1	1	2	0	0	0	0	0	0	0	0	0	0	0	0	1	0	0	1	2	2	0	0	1	0	0	0	4	5	5	0	1
Q96L92	Q96L92	4	4	4	Sorting nexin-27	SNX27	Sorting nexin-27	1	4	4	4	0	0	0	0	0	0	0	0	0	0	0	0	0	0	0	0	0	0	2	2	1	2	2	2	0	1	1	0	1	1	0	0	0	2	3	2	0	0
Q96M27	Q96M27	2	2	2	Protein PRRC1	PRRC1	Protein PRRC1	1	2	2	2	0	0	0	0	0	0	0	0	0	0	0	0	0	0	0	0	0	0	1	1	0	0	1	1	0	0	0	1	1	1	0	0	0	0	0	0	0	0
Q96N67	Q96N67	7	7	7	Dedicator of cytokinesis protein 7	DOCK7	Dedicator of cytokinesis protein 7	1	7	7	7	0	0	0	0	0	0	0	0	0	0	0	0	0	0	0	0	0	0	2	2	3	1	3	2	2	1	1	2	2	1	0	1	0	4	5	3	0	0
Q96P70	Q96P70	3	3	3	Importin-9	IPO9	Importin-9	1	3	3	3	0	0	0	0	0	0	0	0	0	0	0	0	0	0	0	0	0	0	0	0	0	0	0	0	1	1	2	0	0	0	0	0	0	3	3	2	0	0
Q96PK6	Q96PK6	4	4	4	RNA-binding protein 14	RBM14	RNA-binding protein 14	1	4	4	4	0	0	0	0	0	0	0	0	0	0	0	0	0	0	0	0	0	0	0	0	1	0	2	0	1	1	1	1	0	1	0	0	0	3	2	1	0	0
Q96PU5	Q96PU5	14	14	12	E3 ubiquitin-protein ligase NEDD4-like	NEDD4L	E3 ubiquitin-protein ligase NEDD4-like	1	14	14	12	0	0	0	0	0	0	0	0	1	0	0	0	0	0	0	0	0	0	4	5	5	4	6	5	8	10	12	2	1	1	0	0	0	1	0	1	0	0
Q96PY5;Q8IVF7	Q96PY5	3;1	3;1	3;1	Formin-like protein 2	FMNL2	Formin-like protein 2	2	3	3	3	0	0	0	0	0	0	0	0	0	0	0	0	0	0	0	0	0	0	0	0	0	0	0	0	2	1	3	0	0	0	0	0	0	1	1	1	0	0
Q96Q15	Q96Q15	1	1	1	Serine/threonine-protein kinase SMG1	SMG1	Serine/threonine-protein kinase SMG1	1	1	1	1	0	0	0	0	0	0	0	0	0	0	0	0	0	0	0	0	0	0	1	1	1	1	1	1	0	0	0	1	1	1	1	1	1	0	0	0	0	0
Q96Q45	Q96Q45	1	1	1	Transmembrane protein 237	TMEM237	Transmembrane protein 237	1	1	1	1	0	0	0	0	0	0	0	0	0	1	0	0	0	0	0	0	0	0	1	0	1	1	1	1	1	1	1	1	1	0	0	0	0	1	1	1	0	0
Q96Q89	Q96Q89	4	4	4	Kinesin-like protein KIF20B	KIF20B	Kinesin-like protein KIF20B	1	4	4	4	1	1	1	1	1	1	1	1	1	1	1	1	1	1	0	1	1	1	1	1	1	1	1	1	1	1	1	1	2	2	1	1	1	3	2	4	1	1
Q96QD8	Q96QD8	4	4	4	Sodium-coupled neutral amino acid transporter 2	SLC38A2	Sodium-coupled neutral amino acid transporter 2	1	4	4	4	1	2	2	2	1	1	1	2	1	0	0	0	0	0	0	0	0	0	3	3	4	3	3	4	3	3	3	4	2	3	0	0	1	2	1	1	1	2
Q96QK1	Q96QK1	9	9	9	Vacuolar protein sorting-associated protein 35	VPS35	Vacuolar protein sorting-associated protein 35	1	9	9	9	0	0	0	0	0	0	0	0	0	0	0	0	0	0	0	0	0	0	0	0	1	2	2	2	5	4	3	1	1	1	1	1	1	7	8	7	0	0
Q96RT1	Q96RT1	2	2	2	Protein LAP2	ERBB2IP	Erbin	1	2	2	2	0	0	0	0	0	0	0	0	0	0	0	0	0	0	0	0	0	0	1	1	1	0	0	0	1	0	1	0	0	1	0	0	0	1	2	1	0	0
Q96S44	Q96S44	1	1	1	TP53-regulating kinase	TP53RK	EKC/KEOPS complex subunit TP53RK	1	1	1	1	0	0	0	0	0	0	0	0	0	0	0	0	0	0	0	0	0	0	1	1	1	1	0	1	0	1	0	1	0	0	0	0	0	0	0	0	0	0
Q96S59	Q96S59	1	1	1	Ran-binding protein 9	RANBP9	Ran-binding protein 9	1	1	1	1	0	0	0	0	0	0	0	0	0	0	0	0	0	0	0	0	0	0	0	1	0	0	0	1	0	0	0	0	0	0	0	0	0	0	0	1	0	0
Q96S86	Q96S86	2	2	2	Hyaluronan and proteoglycan link protein 3	HAPLN3	Hyaluronan and proteoglycan link protein 3	1	2	2	2	0	0	0	0	0	0	0	0	0	0	0	0	0	0	0	0	0	0	0	0	0	0	0	0	0	2	1	0	0	0	0	0	0	0	0	0	0	0
Q96SB3	Q96SB3	1	1	1	Neurabin-2	PPP1R9B	Neurabin-2	1	1	1	1	0	0	0	0	0	0	0	0	0	0	0	0	0	0	0	0	0	0	0	0	0	0	0	0	0	1	0	0	0	0	0	0	0	0	0	0	0	0
Q96T23	Q96T23	1	1	1	Remodeling and spacing factor 1	RSF1	Remodeling and spacing factor 1	1	1	1	1	0	0	0	0	0	0	0	0	0	0	0	0	0	0	0	0	0	0	0	0	0	0	0	0	0	1	0	0	0	0	0	0	0	0	0	0	0	0
Q96T51	Q96T51	2	2	2	RUN and FYVE domain-containing protein 1	RUFY1	RUN and FYVE domain-containing protein 1	1	2	2	2	0	0	0	0	0	0	0	0	0	0	0	0	0	0	0	0	0	0	0	0	0	0	0	0	0	0	0	0	0	0	0	0	0	1	1	2	0	0
Q96TA1	Q96TA1	10	10	10	Niban-like protein 1	FAM129B	Niban-like protein 1	1	10	10	10	0	1	0	1	1	2	2	4	4	0	0	0	0	0	0	1	1	0	3	2	0	5	4	4	4	2	4	2	2	3	1	1	1	7	6	7	0	1
Q99426	Q99426	6	6	6	Tubulin-folding cofactor B	TBCB	Tubulin-folding cofactor B	1	6	6	6	0	0	0	0	0	0	0	0	0	0	0	0	0	0	0	0	0	0	1	1	1	1	2	1	1	2	2	0	0	0	0	0	1	4	5	4	0	0
Q99436	Q99436	2	2	2	Proteasome subunit beta type-7	PSMB7	Proteasome subunit beta type-7	1	2	2	2	1	1	1	1	1	1	1	1	1	0	0	0	0	0	0	0	0	0	0	1	1	1	1	0	1	1	0	2	1	1	2	0	1	2	2	2	1	1
Q99439	Q99439	2	2	2	Calponin-2	CNN2	Calponin-2	1	2	2	2	0	0	0	0	0	0	0	0	0	0	0	0	0	0	0	0	0	0	0	0	0	0	0	0	1	0	0	1	2	1	1	1	1	1	1	1	0	0
Q99460	Q99460	15	15	15	26S proteasome non-ATPase regulatory subunit 1	PSMD1	26S proteasome non-ATPase regulatory subunit 1	1	15	15	15	0	0	0	0	0	0	0	0	1	0	0	1	0	0	0	0	0	0	4	5	5	2	4	5	11	11	8	2	3	3	1	2	2	12	10	10	0	0
Q99471	Q99471	2	2	2	Prefoldin subunit 5	PFDN5	Prefoldin subunit 5	1	2	2	2	0	0	0	0	0	0	0	0	0	0	0	0	0	0	0	0	0	0	0	0	0	0	0	0	1	1	0	0	0	0	0	0	0	2	1	2	0	0
Q99497	Q99497	17	17	17	Protein deglycase DJ-1	PARK7	Protein/nucleic acid deglycase DJ-1	1	17	17	17	4	4	2	2	1	3	3	4	3	0	0	5	2	1	2	2	1	1	5	4	8	8	6	8	7	7	8	13	13	12	10	9	9	8	7	8	4	4
Q99523	Q99523	1	1	1	Sortilin	SORT1	Sortilin	1	1	1	1	0	0	0	0	0	0	0	0	0	0	0	0	0	0	0	0	0	0	1	1	1	1	1	1	0	0	0	1	1	1	1	1	1	0	0	0	0	0
Q99536	Q99536	13	13	13	Synaptic vesicle membrane protein VAT-1 homolog	VAT1	Synaptic vesicle membrane protein VAT-1 homolog	1	13	13	13	2	2	2	2	2	2	2	3	2	0	0	0	1	0	1	0	0	0	4	5	4	6	6	7	8	8	8	4	6	6	4	4	4	12	12	10	2	2
Q99543	Q99543	2	2	2	DnaJ homolog subfamily C member 2;DnaJ homolog subfamily C member 2, N-terminally processed	DNAJC2	DnaJ homolog subfamily C member 2	1	2	2	2	0	0	0	0	0	0	0	0	0	0	0	0	0	0	0	0	0	0	1	0	0	0	1	1	2	1	2	0	1	0	0	0	0	2	2	2	0	0
Q99569	Q99569	3	3	3	Plakophilin-4	PKP4	Plakophilin-4	1	3	3	3	0	0	0	0	0	0	0	0	0	0	0	0	0	0	0	0	0	0	2	3	3	2	0	2	0	0	0	0	0	0	0	0	0	0	0	0	0	0
Q99575	Q99575	8	8	8	Ribonucleases P/MRP protein subunit POP1	POP1	Ribonucleases P/MRP protein subunit POP1	1	8	8	8	0	0	0	0	0	0	0	0	0	0	0	0	0	0	0	0	0	0	1	3	1	3	2	4	4	4	6	1	0	0	0	0	0	2	3	3	0	0
Q99613;B5ME19	Q99613;B5ME19	15;12	15;12	15;12	Eukaryotic translation initiation factor 3 subunit C;Eukaryotic translation initiation factor 3 subunit C-like protein	EIF3C;EIF3CL	Eukaryotic translation initiation factor 3 subunit C;Eukaryotic translation initiation factor 3 subunit C-like protein	2	15	15	15	0	0	0	0	0	0	1	0	0	0	0	0	0	1	0	0	0	0	7	8	6	9	9	10	10	11	12	4	8	6	2	3	2	12	12	13	0	0
Q99614	Q99614	5	5	5	Tetratricopeptide repeat protein 1	TTC1	Tetratricopeptide repeat protein 1	1	5	5	5	0	0	0	0	0	0	0	0	0	0	0	0	0	0	0	0	0	0	1	1	1	1	0	0	2	1	0	1	1	1	1	1	1	4	2	4	0	0
Q99615	Q99615	18	18	18	DnaJ homolog subfamily C member 7	DNAJC7	DnaJ homolog subfamily C member 7	1	18	18	18	0	0	1	1	1	1	1	0	0	1	0	1	1	0	0	0	1	0	7	5	7	11	11	11	12	13	14	6	3	3	1	0	1	12	14	13	0	0
Q99618	Q99618	1	1	1	Cell division cycle-associated protein 3	CDCA3	Cell division cycle-associated protein 3	1	1	1	1	0	0	0	0	0	0	0	0	0	0	0	0	0	0	0	0	0	0	1	1	1	1	1	1	1	0	1	1	1	1	0	0	1	1	0	1	0	0
Q99623	Q99623	11	11	11	Prohibitin-2	PHB2	Prohibitin-2	1	11	11	11	1	0	1	2	2	2	4	5	6	0	0	3	4	3	2	2	0	3	0	0	0	0	0	0	1	1	1	1	0	0	0	0	1	8	10	9	1	0
Q99624	Q99624	1	1	1	Sodium-coupled neutral amino acid transporter 3	SLC38A3	Sodium-coupled neutral amino acid transporter 3	1	1	1	1	0	0	0	0	0	0	0	0	0	0	0	0	0	0	0	0	0	0	0	0	0	0	0	0	1	1	1	0	0	0	0	0	0	1	1	1	0	0
Q99627	Q99627	5	5	5	COP9 signalosome complex subunit 8	COPS8	COP9 signalosome complex subunit 8	1	5	5	5	0	0	0	0	0	0	0	0	0	0	0	0	0	0	0	0	0	0	1	1	1	0	0	0	1	1	0	1	0	0	0	0	0	3	2	1	0	0
Q99653	Q99653	4	4	4	Calcineurin B homologous protein 1	CHP1	Calcineurin B homologous protein 1	1	4	4	4	1	1	2	1	2	1	2	2	2	0	0	0	0	0	0	0	1	0	0	0	0	0	0	0	2	1	1	0	0	0	0	0	1	2	2	1	1	1
Q99714	Q99714	8	8	8	3-hydroxyacyl-CoA dehydrogenase type-2	HSD17B10	3-hydroxyacyl-CoA dehydrogenase type-2	1	8	8	8	0	0	0	0	0	0	0	2	0	0	0	1	1	2	0	0	0	1	0	1	0	0	0	0	0	1	1	1	1	1	0	0	0	7	7	8	0	0
Q99729	Q99729	2	2	2	Heterogeneous nuclear ribonucleoprotein A/B	HNRNPAB	Heterogeneous nuclear ribonucleoprotein A/B	1	2	2	2	0	0	0	0	0	0	0	0	0	0	0	0	0	0	0	0	0	0	0	0	0	1	0	0	2	2	2	1	1	1	0	0	0	2	2	2	0	0
Q99733	Q99733	12	11	11	Nucleosome assembly protein 1-like 4	NAP1L4	Nucleosome assembly protein 1-like 4	1	12	11	11	0	1	1	0	0	0	2	0	1	0	0	1	1	0	1	0	0	0	4	5	5	6	4	7	7	5	8	6	4	6	6	4	4	10	10	9	0	1
Q99747	Q99747	3	3	3	Gamma-soluble NSF attachment protein	NAPG	Gamma-soluble NSF attachment protein	1	3	3	3	0	0	0	0	0	0	0	0	0	0	0	0	0	0	0	0	0	0	1	1	1	0	1	2	0	0	0	1	0	0	1	1	1	1	1	1	0	0
Q99755	Q99755	8	8	5	Phosphatidylinositol 4-phosphate 5-kinase type-1 alpha	PIP5K1A	Phosphatidylinositol 4-phosphate 5-kinase type-1 alpha	1	8	8	5	0	0	0	0	0	0	0	0	0	0	0	0	0	0	0	0	0	0	2	2	2	2	3	4	4	4	5	1	1	0	2	1	1	4	2	3	0	0
Q99757	Q99757	1	1	1	Thioredoxin, mitochondrial	TXN2	Thioredoxin, mitochondrial	1	1	1	1	0	0	0	0	0	0	0	0	0	0	0	0	0	0	0	0	0	0	0	0	0	0	0	0	0	0	0	0	0	0	0	0	0	1	0	0	0	0
Q99798	Q99798	5	5	5	Aconitate hydratase, mitochondrial	ACO2	Aconitate hydratase, mitochondrial	1	5	5	5	0	1	0	1	1	2	2	2	2	0	0	1	1	0	1	0	1	0	0	0	1	0	0	0	0	0	0	1	0	1	0	0	0	5	5	4	0	1
Q99805	Q99805	2	2	2	Transmembrane 9 superfamily member 2	TM9SF2	Transmembrane 9 superfamily member 2	1	2	2	2	0	0	0	0	0	0	0	0	0	0	0	0	0	0	0	0	0	0	0	0	0	0	0	0	2	2	2	0	0	0	0	0	0	1	2	2	0	0
Q99808	Q99808	4	4	4	Equilibrative nucleoside transporter 1	SLC29A1	Equilibrative nucleoside transporter 1	1	4	4	4	0	0	0	0	0	0	0	1	0	0	0	0	0	0	0	0	0	0	1	1	1	1	1	1	4	4	4	0	1	1	1	0	0	4	4	4	0	0
Q99816	Q99816	20	20	20	Tumor susceptibility gene 101 protein	TSG101	Tumor susceptibility gene 101 protein	1	20	20	20	3	3	3	5	4	3	5	4	5	0	0	0	0	0	0	0	0	0	7	5	4	5	5	5	16	17	17	3	1	2	2	2	2	8	9	9	3	3
Q99829	Q99829	16	16	16	Copine-1	CPNE1	Copine-1	1	16	16	16	5	8	5	6	4	7	6	8	7	0	1	3	2	0	1	0	1	0	7	8	8	8	9	8	11	9	11	7	8	8	4	4	5	11	11	9	5	8
Q99832	Q99832	28	28	28	T-complex protein 1 subunit eta	CCT7	T-complex protein 1 subunit eta	1	28	28	28	0	0	0	0	0	0	2	3	3	0	0	0	1	0	0	1	0	0	4	2	4	17	18	19	20	17	17	19	14	18	8	6	6	23	22	21	0	0
Q99873	Q99873	7	7	7	Protein arginine N-methyltransferase 1	PRMT1	Protein arginine N-methyltransferase 1	1	7	7	7	0	0	0	0	0	0	0	0	0	0	0	0	0	0	0	0	0	0	0	0	0	0	0	0	3	2	2	0	0	0	0	0	0	6	6	6	0	0
Q99880	Q99880	20	1	0	Histone H2B type 1-L	HIST1H2BL	Histone H2B type 1-L	1	20	1	0	11	10	12	8	9	4	6	8	9	1	1	4	2	2	4	4	1	5	19	19	18	17	17	18	16	15	17	12	13	14	16	15	13	9	9	9	0	0
Q99959	Q99959	2	2	2	Plakophilin-2	PKP2	Plakophilin-2	1	2	2	2	0	0	0	0	0	0	0	0	0	0	0	0	0	0	0	0	0	0	0	0	0	0	1	0	1	1	1	0	0	0	0	0	0	0	0	0	0	0
Q99961;Q99962	Q99961	12;2	12;2	11;1	Endophilin-A2	SH3GL1	Endophilin-A2	2	12	12	11	1	0	1	0	1	1	0	1	0	0	0	0	1	0	1	1	0	1	10	9	10	10	8	11	10	11	11	3	3	4	3	4	3	6	7	7	1	0
Q99963	Q99963	4	3	3	Endophilin-A3	SH3GL3	Endophilin-A3	1	4	3	3	0	0	0	0	1	1	0	0	0	0	0	0	0	0	0	0	0	0	2	3	2	2	1	2	3	2	2	0	0	0	1	1	1	1	1	1	0	0
Q99986	Q99986	9	9	9	Serine/threonine-protein kinase VRK1	VRK1	Serine/threonine-protein kinase VRK1	1	9	9	9	0	0	0	0	0	0	0	0	0	0	0	0	0	0	0	0	0	0	1	1	1	3	4	4	9	7	7	0	0	0	0	0	0	3	6	3	0	0
Q9BPU6	Q9BPU6	2	2	2	Dihydropyrimidinase-related protein 5	DPYSL5	Dihydropyrimidinase-related protein 5	1	2	2	2	0	1	0	0	0	0	0	0	0	0	0	1	0	0	0	0	0	0	0	1	1	1	0	0	2	1	1	0	0	1	1	1	1	2	1	1	0	1
Q9BPW8	Q9BPW8	1	1	1	Protein NipSnap homolog 1	NIPSNAP1	Protein NipSnap homolog 1	1	1	1	1	0	0	0	0	0	0	0	0	0	0	0	0	0	0	0	0	0	0	0	0	0	0	0	0	0	0	0	0	0	0	0	0	0	0	0	1	0	0
Q9BPX3	Q9BPX3	3	3	3	Condensin complex subunit 3	NCAPG	Condensin complex subunit 3	1	3	3	3	0	0	0	0	0	0	0	1	0	0	0	1	0	0	0	0	0	0	0	1	1	0	0	1	1	1	1	1	0	1	0	0	0	1	0	0	0	0
Q9BPX5	Q9BPX5	4	4	4	Actin-related protein 2/3 complex subunit 5-like protein	ARPC5L	Actin-related protein 2/3 complex subunit 5-like protein	1	4	4	4	1	0	1	0	0	0	1	1	1	0	0	0	0	0	0	0	0	0	2	1	1	2	2	1	0	1	0	2	2	2	1	2	1	3	3	2	1	0
Q9BQ16	Q9BQ16	9	9	9	Testican-3	SPOCK3	Testican-3	1	9	9	9	0	0	0	0	0	0	0	0	0	0	0	0	0	0	0	0	0	0	3	2	5	7	9	7	6	6	7	4	2	1	0	0	1	5	5	6	0	0
Q9BQ39	Q9BQ39	4	2	2	ATP-dependent RNA helicase DDX50	DDX50	ATP-dependent RNA helicase DDX50	1	4	2	2	0	0	0	0	0	0	0	0	0	0	0	0	0	0	0	0	0	0	2	1	2	3	2	2	2	2	2	0	0	0	0	0	0	1	0	1	0	0
Q9BQ48	Q9BQ48	1	1	1	39S ribosomal protein L34, mitochondrial	MRPL34	39S ribosomal protein L34, mitochondrial	1	1	1	1	0	0	0	0	0	0	0	0	0	0	0	0	0	0	0	0	0	0	0	0	0	1	0	1	0	0	0	0	0	0	0	0	0	0	0	0	0	0
Q9BQ67	Q9BQ67	3	3	3	Glutamate-rich WD repeat-containing protein 1	GRWD1	Glutamate-rich WD repeat-containing protein 1	1	3	3	3	0	0	0	0	0	0	0	0	0	0	0	0	0	0	0	0	0	0	0	0	0	1	1	0	2	1	3	0	0	0	0	0	0	2	2	2	0	0
Q9BQA1	Q9BQA1	4	4	4	Methylosome protein 50	WDR77	Methylosome protein 50	1	4	4	4	0	0	0	0	0	0	0	0	0	0	0	0	0	0	0	0	0	0	1	1	1	1	1	1	1	1	1	0	0	1	1	0	0	2	3	2	0	0
Q9BQB6	Q9BQB6	1	1	1	Vitamin K epoxide reductase complex subunit 1	VKORC1	Vitamin K epoxide reductase complex subunit 1	1	1	1	1	1	1	1	1	1	0	1	1	1	0	0	0	0	0	0	0	0	0	0	0	0	0	0	0	0	0	0	1	1	0	0	0	0	1	1	1	1	1
Q9BQE3	Q9BQE3	32	4	4	Tubulin alpha-1C chain	TUBA1C	Tubulin alpha-1C chain	1	32	4	4	5	4	5	6	5	4	14	12	11	0	0	3	2	1	3	2	1	1	15	13	13	19	22	20	24	23	22	19	20	19	12	14	13	27	27	27	0	0
Q9BQG0	Q9BQG0	16	16	16	Myb-binding protein 1A	MYBBP1A	Myb-binding protein 1A	1	16	16	16	0	0	0	0	0	0	0	0	0	0	0	0	0	0	0	0	0	0	2	2	2	3	3	3	12	15	12	0	1	0	0	0	0	8	11	10	0	0
Q9BR76	Q9BR76	6	6	6	Coronin-1B	CORO1B	Coronin-1B	1	6	6	6	0	0	0	0	0	0	0	1	1	0	0	0	0	0	0	0	0	0	3	3	3	4	4	4	4	2	1	4	4	3	3	4	4	4	5	3	0	0
Q9BRA2	Q9BRA2	6	6	6	Thioredoxin domain-containing protein 17	TXNDC17	Thioredoxin domain-containing protein 17	1	6	6	6	1	0	1	1	1	1	3	3	3	0	0	0	0	0	1	0	0	0	1	1	1	3	1	5	4	4	3	4	5	3	3	3	2	5	5	5	1	0
Q9BRG1	Q9BRG1	6	6	6	Vacuolar protein-sorting-associated protein 25	VPS25	Vacuolar protein-sorting-associated protein 25	1	6	6	6	0	0	0	0	0	0	0	0	0	0	1	0	0	0	0	0	0	0	0	0	0	0	1	0	4	5	6	0	0	0	0	0	0	4	3	4	0	0
Q9BRK5	Q9BRK5	1	1	1	45 kDa calcium-binding protein	SDF4	45 kDa calcium-binding protein	1	1	1	1	0	0	0	0	0	0	0	0	0	0	0	0	0	0	0	0	0	0	0	0	0	0	0	0	1	1	1	0	0	0	0	0	0	0	0	0	0	0
Q9BRP1	Q9BRP1	1	1	1	Programmed cell death protein 2-like	PDCD2L	Programmed cell death protein 2-like	1	1	1	1	0	0	0	0	0	0	0	0	0	0	0	0	0	0	0	0	0	0	1	1	1	1	1	1	1	1	0	1	1	1	1	0	1	1	1	0	0	0
Q9BRP8	Q9BRP8	1	1	1	Partner of Y14 and mago	WIBG	Partner of Y14 and mago	1	1	1	1	0	0	0	0	0	0	0	0	0	0	0	0	0	0	0	0	0	0	0	0	0	0	0	0	0	0	0	0	0	0	0	0	0	1	0	0	0	0
Q9BS26	Q9BS26	2	2	2	Endoplasmic reticulum resident protein 44	ERP44	Endoplasmic reticulum resident protein 44	1	2	2	2	0	0	1	1	1	0	1	1	1	0	0	1	0	0	0	0	0	0	0	0	0	0	0	0	0	0	0	1	1	1	0	0	0	0	1	1	0	0
Q9BSA4	Q9BSA4	4	4	4	Protein tweety homolog 2	TTYH2	Protein tweety homolog 2	1	4	4	4	0	0	0	0	0	0	0	0	0	0	1	0	0	0	0	0	0	0	2	2	3	2	1	1	1	3	3	0	0	0	0	0	0	0	0	0	0	0
Q9BSD7	Q9BSD7	3	3	3	Cancer-related nucleoside-triphosphatase	NTPCR	Cancer-related nucleoside-triphosphatase	1	3	3	3	0	0	0	0	0	0	0	0	0	0	0	0	0	0	0	0	0	0	0	0	0	1	0	0	2	1	1	0	0	0	0	0	0	3	3	3	0	0
Q9BSJ8	Q9BSJ8	8	8	8	Extended synaptotagmin-1	ESYT1	Extended synaptotagmin-1	1	8	8	8	0	0	0	0	0	0	1	0	0	0	0	0	0	0	0	0	0	0	1	0	1	1	1	1	5	4	6	0	0	1	0	0	0	6	5	5	0	0
Q9BT67	Q9BT67	1	1	1	NEDD4 family-interacting protein 1	NDFIP1	NEDD4 family-interacting protein 1	1	1	1	1	0	0	0	0	0	0	0	0	0	0	0	0	0	0	0	0	0	0	1	1	1	1	1	1	1	1	1	0	0	0	0	0	0	1	0	1	0	0
Q9BT78	Q9BT78	1	1	1	COP9 signalosome complex subunit 4	COPS4	COP9 signalosome complex subunit 4	1	1	1	1	0	0	0	0	0	0	0	0	0	0	0	0	0	0	0	0	0	0	0	0	0	0	0	0	0	0	0	0	1	1	0	0	0	0	0	0	0	0
Q9BTE7	Q9BTE7	1	1	1	DCN1-like protein 5	DCUN1D5	DCN1-like protein 5	1	1	1	1	0	0	0	0	0	0	0	0	0	0	0	0	0	0	0	0	0	0	0	0	0	0	0	0	1	1	1	0	0	0	0	0	0	1	0	0	0	0
Q9BTT0	Q9BTT0	6	6	6	Acidic leucine-rich nuclear phosphoprotein 32 family member E	ANP32E	Acidic leucine-rich nuclear phosphoprotein 32 family member E	1	6	6	6	0	0	0	0	0	0	0	0	0	0	0	0	0	0	0	0	0	0	0	0	0	2	1	2	5	4	5	0	0	0	0	0	0	2	2	2	0	0
Q9BTT6	Q9BTT6	4	2	2	Leucine-rich repeat-containing protein 1	LRRC1	Leucine-rich repeat-containing protein 1	1	4	2	2	0	0	0	0	0	0	0	0	0	0	0	0	0	0	0	0	0	0	1	1	0	2	1	2	4	2	3	0	0	0	0	0	0	3	3	4	0	0
Q9BTU6	Q9BTU6	3	3	3	Phosphatidylinositol 4-kinase type 2-alpha	PI4K2A	Phosphatidylinositol 4-kinase type 2-alpha	1	3	3	3	0	0	0	0	0	0	0	0	0	0	0	0	0	0	0	0	0	0	1	1	1	1	1	1	3	0	1	1	1	1	1	1	1	0	0	0	0	0
Q9BTV4	Q9BTV4	5	5	5	Transmembrane protein 43	TMEM43	Transmembrane protein 43	1	5	5	5	3	3	3	2	2	4	4	2	4	0	0	3	1	2	0	1	0	1	1	1	1	1	1	1	0	0	0	1	0	0	0	0	0	0	0	0	3	3
Q9BUF5	Q9BUF5	15	5	5	Tubulin beta-6 chain	TUBB6	Tubulin beta-6 chain	1	15	5	5	1	0	1	1	1	0	4	3	3	0	1	1	0	0	0	0	0	0	3	3	3	7	6	6	10	11	10	3	3	4	2	1	2	14	14	15	0	0
Q9BUJ2	Q9BUJ2	7	7	7	Heterogeneous nuclear ribonucleoprotein U-like protein 1	HNRNPUL1	Heterogeneous nuclear ribonucleoprotein U-like protein 1	1	7	7	7	0	0	0	0	0	0	0	0	0	0	0	0	0	0	0	0	0	0	0	1	0	3	2	3	3	4	4	0	0	0	0	0	0	4	3	3	0	0
Q9BUL8	Q9BUL8	5	5	5	Programmed cell death protein 10	PDCD10	Programmed cell death protein 10	1	5	5	5	0	0	0	0	0	0	1	1	2	0	0	0	0	0	0	0	0	0	2	1	2	4	3	4	1	1	1	2	3	3	1	1	0	5	5	4	0	0
Q9BUT1	Q9BUT1	2	2	2	3-hydroxybutyrate dehydrogenase type 2	BDH2	3-hydroxybutyrate dehydrogenase type 2	1	2	2	2	0	0	1	1	0	0	0	0	0	0	0	0	0	0	0	0	0	0	1	0	1	1	0	1	1	1	0	1	1	0	0	0	0	2	2	2	0	0
Q9BV20	Q9BV20	9	9	9	Methylthioribose-1-phosphate isomerase	MRI1	Methylthioribose-1-phosphate isomerase	1	9	9	9	0	0	0	0	0	0	0	0	0	0	0	0	0	0	0	0	0	0	1	1	1	5	3	2	3	3	4	2	2	2	0	0	0	5	6	5	0	0
Q9BV38	Q9BV38	3	3	3	WD repeat-containing protein 18	WDR18	WD repeat-containing protein 18	1	3	3	3	0	0	0	0	0	0	0	0	1	0	0	0	0	0	0	0	0	0	0	1	0	2	1	2	1	1	1	0	0	1	0	0	0	2	2	2	0	0
Q9BV40	Q9BV40	2	2	2	Vesicle-associated membrane protein 8	VAMP8	Vesicle-associated membrane protein 8	1	2	2	2	1	0	0	0	0	0	0	1	0	0	0	0	0	0	0	0	0	0	1	1	1	1	1	1	1	1	1	0	0	0	0	0	0	1	1	1	1	0
Q9BV57	Q9BV57	3	3	3	1,2-dihydroxy-3-keto-5-methylthiopentene dioxygenase	ADI1	1,2-dihydroxy-3-keto-5-methylthiopentene dioxygenase	1	3	3	3	0	0	0	0	0	0	0	0	0	0	0	0	0	0	0	0	0	0	2	1	1	1	1	2	2	2	1	0	0	2	2	1	1	3	3	3	0	0
Q9BV68	Q9BV68	1	1	1	E3 ubiquitin-protein ligase RNF126	RNF126	E3 ubiquitin-protein ligase RNF126	1	1	1	1	0	0	0	0	0	0	0	0	0	0	0	0	0	0	0	0	0	0	1	0	0	0	0	0	0	0	0	0	0	0	0	0	0	0	0	0	0	0
Q9BV86	Q9BV86	2	2	2	N-terminal Xaa-Pro-Lys N-methyltransferase 1;N-terminal Xaa-Pro-Lys N-methyltransferase 1, N-terminally processed	NTMT1	N-terminal Xaa-Pro-Lys N-methyltransferase 1	1	2	2	2	0	0	0	0	0	0	0	0	0	0	0	0	0	0	0	0	0	0	1	1	1	1	1	1	0	1	2	1	1	1	0	0	0	2	2	2	0	0
Q9BVA1	Q9BVA1	24	1	1	Tubulin beta-2B chain	TUBB2B	Tubulin beta-2B chain	1	24	1	1	3	2	4	5	4	3	7	7	7	0	1	1	0	1	1	0	0	0	7	6	6	13	14	14	19	19	19	9	10	10	6	4	6	23	24	22	0	0
Q9BVC6	Q9BVC6	2	2	2	Transmembrane protein 109	TMEM109	Transmembrane protein 109	1	2	2	2	1	1	1	1	0	2	1	1	0	0	0	0	2	0	0	1	0	0	0	0	0	0	0	0	0	0	0	0	0	0	0	0	0	0	0	0	1	1
Q9BVG4	Q9BVG4	2	2	2	Protein PBDC1	PBDC1	Protein PBDC1	1	2	2	2	0	0	0	0	0	0	0	0	0	0	0	0	0	0	0	0	0	0	1	0	0	0	0	0	0	1	0	1	0	1	0	0	0	2	2	2	0	0
Q9BVK6	Q9BVK6	4	4	3	Transmembrane emp24 domain-containing protein 9	TMED9	Transmembrane emp24 domain-containing protein 9	1	4	4	3	4	4	4	4	2	3	4	3	4	0	0	2	2	1	2	1	0	1	0	1	1	1	0	0	1	2	2	0	0	1	0	0	0	2	4	3	4	4
Q9BVM2	Q9BVM2	1	1	1	Protein DPCD	DPCD	Protein DPCD	1	1	1	1	0	0	0	0	0	0	0	0	0	0	0	0	0	0	0	0	0	0	0	0	0	0	0	0	0	0	0	1	0	0	0	0	0	1	1	1	0	0
Q9BVP2	Q9BVP2	7	7	7	Guanine nucleotide-binding protein-like 3	GNL3	Guanine nucleotide-binding protein-like 3	1	7	7	7	0	0	0	0	0	0	0	0	0	0	0	0	0	0	0	0	0	0	0	1	1	2	2	2	6	5	5	2	1	1	1	2	1	5	5	5	0	0
Q9BW04	Q9BW04	1	1	1	Specifically androgen-regulated gene protein	SARG	Specifically androgen-regulated gene protein	1	1	1	1	1	1	1	1	0	1	1	1	1	0	0	0	0	0	0	0	1	0	0	0	0	0	0	0	0	0	0	0	0	0	0	0	0	0	0	0	1	1
Q9BW72	Q9BW72	1	1	1	HIG1 domain family member 2A, mitochondrial	HIGD2A	HIG1 domain family member 2A, mitochondrial	1	1	1	1	0	0	0	0	0	0	0	0	0	0	0	0	0	0	0	0	0	0	0	0	0	0	0	0	0	0	0	0	0	0	0	0	0	1	0	1	0	0
Q9BW83	Q9BW83	2	2	2	Intraflagellar transport protein 27 homolog	IFT27	Intraflagellar transport protein 27 homolog	1	2	2	2	0	0	0	0	0	0	0	0	0	0	0	0	0	0	0	0	0	0	0	0	0	0	0	0	1	1	1	0	0	1	0	0	0	2	2	2	0	0
Q9BWD1	Q9BWD1	9	9	9	Acetyl-CoA acetyltransferase, cytosolic	ACAT2	Acetyl-CoA acetyltransferase, cytosolic	1	9	9	9	0	0	0	0	0	0	0	1	0	0	0	0	0	0	0	0	0	0	1	2	3	5	3	3	5	5	4	3	3	2	1	1	1	7	8	8	0	0
Q9BWJ5	Q9BWJ5	2	2	2	Splicing factor 3B subunit 5	SF3B5	Splicing factor 3B subunit 5	1	2	2	2	0	0	0	0	0	0	0	0	0	0	0	0	0	0	0	0	0	0	1	1	1	2	1	1	0	0	0	1	1	1	1	0	0	0	0	0	0	0
Q9BWQ6	Q9BWQ6	1	1	1	Protein YIPF2	YIPF2	Protein YIPF2	1	1	1	1	0	0	0	0	0	0	0	0	0	0	0	0	0	0	0	0	0	0	1	1	1	0	1	1	0	1	1	0	0	0	0	0	0	0	0	0	0	0
Q9BX67	Q9BX67	1	1	1	Junctional adhesion molecule C	JAM3	Junctional adhesion molecule C	1	1	1	1	0	0	0	0	0	0	0	0	0	0	0	0	0	0	0	0	0	0	0	0	0	1	1	1	1	1	1	0	0	0	0	0	0	1	1	1	0	0
Q9BX68	Q9BX68	1	1	1	Histidine triad nucleotide-binding protein 2, mitochondrial	HINT2	Histidine triad nucleotide-binding protein 2, mitochondrial	1	1	1	1	0	0	0	0	0	0	0	0	0	0	0	0	0	0	0	0	0	0	0	0	0	0	0	0	0	0	0	1	1	1	0	0	0	1	1	1	0	0
Q9BXB5	Q9BXB5	1	1	1	Oxysterol-binding protein-related protein 10	OSBPL10	Oxysterol-binding protein-related protein 10	1	1	1	1	0	0	0	0	0	0	0	0	0	0	0	0	0	0	0	0	0	0	0	0	0	1	0	0	0	0	0	0	0	0	0	0	0	0	0	0	0	0
Q9BXI6	Q9BXI6	4	4	4	TBC1 domain family member 10A	TBC1D10A	TBC1 domain family member 10A	1	4	4	4	0	0	0	0	0	0	0	0	0	0	0	0	0	0	0	0	0	0	0	0	0	1	1	1	1	2	3	0	0	0	0	0	0	4	4	3	0	0
Q9BXJ4	Q9BXJ4	2	2	2	Complement C1q tumor necrosis factor-related protein 3	C1QTNF3	Complement C1q tumor necrosis factor-related protein 3	1	2	2	2	0	0	0	0	0	0	0	0	0	0	0	0	0	0	0	0	0	0	0	0	0	2	2	2	2	2	2	0	0	0	0	0	0	0	1	1	0	0
Q9BXJ9	Q9BXJ9	3	3	3	N-alpha-acetyltransferase 15, NatA auxiliary subunit	NAA15	N-alpha-acetyltransferase 15, NatA auxiliary subunit	1	3	3	3	0	0	0	0	0	0	0	0	0	0	0	0	0	0	0	0	0	0	0	0	0	0	0	0	1	1	2	0	0	0	0	0	0	3	3	3	0	0
Q9BXS5	Q9BXS5	5	5	4	AP-1 complex subunit mu-1	AP1M1	AP-1 complex subunit mu-1	1	5	5	4	0	0	0	0	0	0	0	0	0	0	0	0	0	0	0	0	0	0	0	1	0	1	1	1	1	3	1	1	1	1	0	0	0	4	5	4	0	0
Q9BXS9	Q9BXS9	5	5	5	Solute carrier family 26 member 6	SLC26A6	Solute carrier family 26 member 6	1	5	5	5	0	0	0	0	0	0	1	0	0	0	0	0	0	0	0	0	0	0	1	1	1	1	1	0	2	0	1	0	0	0	0	0	0	1	2	4	0	0
Q9BY08	Q9BY08	1	1	1	Emopamil-binding protein-like	EBPL	Emopamil-binding protein-like	1	1	1	1	0	0	0	0	0	0	0	0	0	0	0	0	0	0	0	0	0	0	0	0	0	0	0	0	0	0	1	0	0	0	0	0	0	1	1	1	0	0
Q9BY32	Q9BY32	1	1	1	Inosine triphosphate pyrophosphatase	ITPA	Inosine triphosphate pyrophosphatase	1	1	1	1	0	0	0	0	0	0	0	0	0	0	0	0	0	0	0	0	0	0	0	1	1	1	1	1	0	0	0	1	1	1	1	1	0	1	1	1	0	0
Q9BY43	Q9BY43	5	5	5	Charged multivesicular body protein 4a	CHMP4A	Charged multivesicular body protein 4a	1	5	5	5	0	0	0	0	0	0	0	0	0	0	0	0	0	0	0	0	0	0	2	3	2	2	2	1	4	5	5	1	2	1	1	1	1	1	2	0	0	0
Q9BY44	Q9BY44	1	1	1	Eukaryotic translation initiation factor 2A;Eukaryotic translation initiation factor 2A, N-terminally processed	EIF2A	Eukaryotic translation initiation factor 2A	1	1	1	1	0	0	0	0	0	0	0	0	0	0	0	0	0	0	0	0	0	0	0	0	0	0	0	0	0	0	0	0	0	0	0	0	0	1	1	1	0	0
Q9BY67	Q9BY67	4	4	4	Cell adhesion molecule 1	CADM1	Cell adhesion molecule 1	1	4	4	4	0	0	0	0	0	0	0	0	0	0	0	0	0	0	0	0	0	0	3	3	3	2	3	2	2	3	2	2	1	2	4	2	3	3	2	2	0	0
Q9BYG3	Q9BYG3	6	6	6	MKI67 FHA domain-interacting nucleolar phosphoprotein	NIFK	MKI67 FHA domain-interacting nucleolar phosphoprotein	1	6	6	6	0	0	0	0	0	0	0	0	0	0	0	0	0	0	0	0	0	0	3	4	2	3	4	3	5	6	6	1	2	2	0	1	1	6	4	5	0	0
Q9BYI3	Q9BYI3	2	2	2	Hyccin	FAM126A	Hyccin	1	2	2	2	0	0	0	0	0	0	0	0	0	0	0	0	0	0	0	0	0	0	0	1	1	1	1	1	1	1	0	0	0	0	0	0	0	1	2	1	0	0
Q9BYU1	Q9BYU1	1	1	1	Pre-B-cell leukemia transcription factor 4	PBX4	Pre-B-cell leukemia transcription factor 4	1	1	1	1	0	0	0	0	0	0	0	0	0	0	0	0	0	0	0	0	0	0	0	1	0	0	0	0	0	0	1	0	0	0	0	0	0	0	0	0	0	0
Q9BZE4	Q9BZE4	4	4	4	Nucleolar GTP-binding protein 1	GTPBP4	Nucleolar GTP-binding protein 1	1	4	4	4	0	0	0	0	0	0	0	0	0	0	0	0	0	0	0	0	0	0	0	0	0	0	0	0	4	3	3	1	1	1	1	0	0	2	3	1	0	0
Q9BZG1	Q9BZG1	2	2	2	Ras-related protein Rab-34	RAB34	Ras-related protein Rab-34	1	2	2	2	0	0	0	0	0	0	0	0	0	0	0	0	0	0	0	0	0	0	0	0	0	0	0	0	1	0	1	0	0	0	0	0	0	1	2	1	0	0
Q9BZM4	Q9BZM4	2	2	2	NKG2D ligand 3	ULBP3	UL16-binding protein 3	1	2	2	2	0	0	0	0	0	0	0	0	0	0	0	0	0	0	0	0	0	0	0	0	0	0	0	0	2	2	2	0	0	0	0	0	0	2	2	2	0	0
Q9BZM5	Q9BZM5	1	1	1	NKG2D ligand 2	ULBP2	UL16-binding protein 2	1	1	1	1	0	0	0	0	0	0	0	0	0	0	0	0	0	0	0	0	0	0	0	0	0	0	0	0	1	0	0	0	0	0	0	0	0	1	1	1	0	0
Q9C005	Q9C005	2	2	2	Protein dpy-30 homolog	DPY30	Protein dpy-30 homolog	1	2	2	2	0	0	0	0	0	0	0	0	0	0	0	0	0	0	0	0	0	0	0	0	0	1	2	2	2	2	2	1	1	1	0	0	0	2	2	1	0	0
Q9C0B5	Q9C0B5	9	9	9	Palmitoyltransferase ZDHHC5	ZDHHC5	Palmitoyltransferase ZDHHC5	1	9	9	9	1	0	0	0	1	1	0	1	1	0	0	0	0	0	0	0	0	0	5	6	6	4	6	6	4	4	4	2	3	2	1	2	2	5	5	5	1	0
Q9C0C9	Q9C0C9	5	5	5	E2/E3 hybrid ubiquitin-protein ligase UBE2O	UBE2O	(E3-independent) E2 ubiquitin-conjugating enzyme	1	5	5	5	0	0	0	0	0	0	0	0	0	0	0	0	0	0	0	0	0	0	0	1	1	2	0	1	1	1	1	1	1	1	0	0	1	3	4	4	0	0
Q9C0H2	Q9C0H2	6	6	6	Protein tweety homolog 3	TTYH3	Protein tweety homolog 3	1	6	6	6	1	1	1	0	0	2	1	0	0	0	0	0	0	0	0	0	0	0	3	3	3	4	2	3	5	5	5	0	0	0	0	0	0	4	3	3	1	1
Q9GZM7	Q9GZM7	5	5	5	Tubulointerstitial nephritis antigen-like	TINAGL1	Tubulointerstitial nephritis antigen-like	1	5	5	5	1	0	1	1	1	1	3	4	3	0	0	0	0	0	0	0	0	0	0	0	0	0	0	0	0	0	0	0	0	0	0	0	0	0	0	0	1	0
Q9GZS3	Q9GZS3	3	3	3	WD repeat-containing protein 61;WD repeat-containing protein 61, N-terminally processed	WDR61	WD repeat-containing protein 61	1	3	3	3	0	0	0	0	0	0	0	0	0	0	0	0	0	0	0	0	0	0	0	0	0	0	0	0	1	1	2	0	0	0	0	0	0	1	1	2	0	0
Q9GZT8	Q9GZT8	3	3	3	NIF3-like protein 1	NIF3L1	NIF3-like protein 1	1	3	3	3	0	0	0	1	0	0	0	0	0	0	0	0	0	0	0	0	0	0	0	0	0	0	0	0	0	0	0	1	1	1	0	0	0	1	1	3	0	0
Q9GZZ9	Q9GZZ9	2	2	2	Ubiquitin-like modifier-activating enzyme 5	UBA5	Ubiquitin-like modifier-activating enzyme 5	1	2	2	2	0	0	0	0	0	0	0	0	0	0	0	0	0	0	0	0	0	0	0	0	0	0	0	0	1	1	1	0	0	1	0	0	0	2	1	2	0	0
Q9H0A0	Q9H0A0	9	9	9	N-acetyltransferase 10	NAT10	RNA cytidine acetyltransferase	1	9	9	9	0	0	0	1	0	0	0	0	0	0	0	0	0	0	0	0	0	0	0	0	0	0	0	0	2	2	2	0	1	2	0	0	1	5	6	5	0	0
Q9H0D6	Q9H0D6	5	5	5	5-3 exoribonuclease 2	XRN2	5-3 exoribonuclease 2	1	5	5	5	0	0	0	0	0	0	0	0	0	0	0	0	1	0	1	0	0	0	2	1	1	0	2	1	4	4	4	1	0	1	0	0	0	1	3	2	0	0
Q9H0E2	Q9H0E2	4	4	4	Toll-interacting protein	TOLLIP	Toll-interacting protein	1	4	4	4	2	2	2	1	2	1	1	1	2	0	0	0	0	0	0	0	0	0	2	2	2	2	2	2	3	3	3	2	2	2	1	2	2	2	1	2	2	2
Q9H0H5	Q9H0H5	28	28	28	Rac GTPase-activating protein 1	RACGAP1	Rac GTPase-activating protein 1	1	28	28	28	1	1	1	2	1	1	5	6	6	1	0	2	1	0	2	2	1	0	12	9	10	16	17	15	21	19	21	10	10	13	6	8	8	24	24	25	1	1
Q9H0S4	Q9H0S4	2	2	2	Probable ATP-dependent RNA helicase DDX47	DDX47	Probable ATP-dependent RNA helicase DDX47	1	2	2	2	0	0	0	0	0	0	0	0	0	0	0	0	0	0	0	0	0	0	0	0	0	0	0	0	2	2	2	0	0	0	0	0	0	1	1	1	0	0
Q9H0U4;Q92928	Q9H0U4	12;5	5;2	5;2	Ras-related protein Rab-1B	RAB1B	Ras-related protein Rab-1B	2	12	5	5	1	1	0	1	0	1	2	3	3	0	0	0	0	0	0	0	0	0	2	4	3	7	9	8	11	9	10	6	6	5	2	2	4	10	10	10	0	0
Q9H0W5	Q9H0W5	2	2	2	Coiled-coil domain-containing protein 8	CCDC8	Coiled-coil domain-containing protein 8	1	2	2	2	0	0	0	0	0	0	0	0	0	0	0	0	0	0	0	0	0	0	2	0	0	0	0	0	0	0	0	1	2	1	1	1	1	1	0	1	0	0
Q9H0W8	Q9H0W8	1	1	1	Protein SMG9	SMG9	Protein SMG9	1	1	1	1	0	0	0	0	0	0	0	0	0	0	0	0	0	0	0	0	0	0	0	0	0	0	0	0	1	0	0	0	0	0	0	0	0	0	0	0	0	0
Q9H0X4	Q9H0X4	3	3	3	Protein ITFG3	ITFG3	Protein FAM234A	1	3	3	3	0	0	0	0	0	0	0	0	0	0	0	0	0	0	0	0	0	0	2	2	2	1	3	0	1	3	0	0	0	0	0	0	0	2	3	1	0	0
Q9H190	Q9H190	4	4	4	Syntenin-2	SDCBP2	Syntenin-2	1	4	4	4	4	3	2	3	3	2	4	4	4	0	0	0	0	0	0	0	0	0	0	0	0	0	0	0	0	2	0	0	0	0	0	0	0	0	0	0	4	3
Q9H1E3	Q9H1E3	4	4	4	Nuclear ubiquitous casein and cyclin-dependent kinase substrate 1	NUCKS1	Nuclear ubiquitous casein and cyclin-dependent kinase substrate 1	1	4	4	4	0	0	0	0	0	0	0	0	0	0	0	0	0	0	0	0	0	0	0	0	0	0	0	0	0	1	0	1	1	1	2	1	1	3	2	3	0	0
Q9H1E5	Q9H1E5	2	2	2	Thioredoxin-related transmembrane protein 4	TMX4	Thioredoxin-related transmembrane protein 4	1	2	2	2	0	0	0	1	1	0	1	1	2	0	0	0	0	0	0	0	0	0	0	0	0	0	0	0	0	0	0	0	0	0	0	0	0	0	0	1	0	0
Q9H223	Q9H223	17	16	14	EH domain-containing protein 4	EHD4	EH domain-containing protein 4	1	17	16	14	2	1	1	1	0	1	0	2	2	0	0	0	0	0	0	0	0	0	5	7	6	10	9	10	9	13	13	4	3	5	3	3	3	12	12	12	2	1
Q9H299	Q9H299	2	2	2	SH3 domain-binding glutamic acid-rich-like protein 3	SH3BGRL3	SH3 domain-binding glutamic acid-rich-like protein 3	1	2	2	2	1	0	0	1	1	1	1	1	1	0	0	0	0	0	0	0	0	0	0	0	0	0	0	0	0	1	1	0	0	0	0	0	0	2	2	2	1	0
Q9H2C0	Q9H2C0	1	1	1	Gigaxonin	GAN	Gigaxonin	1	1	1	1	0	0	0	0	0	0	0	0	0	0	0	0	0	0	0	0	0	0	1	1	1	0	0	0	0	0	0	0	0	0	0	0	0	0	1	0	0	0
Q9H2G2	Q9H2G2	12	12	12	STE20-like serine/threonine-protein kinase	SLK	STE20-like serine/threonine-protein kinase	1	12	12	12	0	0	0	0	0	0	0	0	0	1	1	0	0	0	0	0	0	0	0	3	1	1	2	3	3	5	2	0	2	0	2	2	2	8	8	6	0	0
Q9H2H9	Q9H2H9	5	5	5	Sodium-coupled neutral amino acid transporter 1	SLC38A1	Sodium-coupled neutral amino acid transporter 1	1	5	5	5	0	0	0	0	0	0	0	0	0	0	0	0	0	1	0	0	0	0	2	1	1	2	2	2	2	1	3	0	0	0	0	0	1	4	3	4	0	0
Q9H2J7	Q9H2J7	3	3	3	Sodium-dependent neutral amino acid transporter B(0)AT2	SLC6A15	Sodium-dependent neutral amino acid transporter B(0)AT2	1	3	3	3	0	0	0	0	0	0	0	0	0	0	0	0	0	0	0	0	0	0	1	1	1	1	1	1	1	1	1	1	0	1	0	0	0	0	1	0	0	0
Q9H2U1	Q9H2U1	2	2	2	ATP-dependent RNA helicase DHX36	DHX36	ATP-dependent DNA/RNA helicase DHX36	1	2	2	2	0	0	0	0	0	0	0	0	0	0	0	0	0	0	0	0	0	0	0	0	0	0	0	0	2	1	1	0	0	0	0	0	0	0	1	2	0	0
Q9H2U2	Q9H2U2	3	3	3	Inorganic pyrophosphatase 2, mitochondrial	PPA2	Inorganic pyrophosphatase 2, mitochondrial	1	3	3	3	0	0	0	0	0	0	0	0	0	0	0	1	1	1	1	1	0	1	0	0	0	0	0	0	0	0	0	0	0	0	0	0	0	1	2	1	0	0
Q9H2V7	Q9H2V7	1	1	1	Protein spinster homolog 1	SPNS1	Protein spinster homolog 1	1	1	1	1	0	0	0	0	0	0	0	0	0	0	0	0	0	0	0	0	0	0	0	0	0	0	0	0	1	1	1	0	0	0	0	0	0	0	0	1	0	0
Q9H307	Q9H307	2	2	2	Pinin	PNN	Pinin	1	2	2	2	0	0	0	0	0	0	0	0	0	0	0	0	0	0	0	0	0	0	2	1	2	0	1	0	0	0	0	1	0	0	1	1	0	0	0	0	0	0
Q9H3K6	Q9H3K6	4	4	4	BolA-like protein 2	BOLA2	BolA-like protein 2	1	4	4	4	0	1	0	0	0	0	0	0	1	0	0	0	0	0	0	0	0	0	2	2	3	2	3	4	3	4	2	3	1	2	1	1	1	4	4	4	0	1
Q9H3N1	Q9H3N1	3	3	3	Thioredoxin-related transmembrane protein 1	TMX1	Thioredoxin-related transmembrane protein 1	1	3	3	3	0	0	0	0	0	0	2	2	2	0	0	0	0	0	0	0	0	0	0	0	0	0	0	0	0	0	0	0	0	0	0	0	0	3	3	3	0	0
Q9H3P7	Q9H3P7	3	3	3	Golgi resident protein GCP60	ACBD3	Golgi resident protein GCP60	1	3	3	3	0	0	0	0	0	0	0	0	0	0	0	0	0	0	0	0	0	0	0	0	0	1	2	1	2	1	2	0	0	0	0	0	0	3	3	2	0	0
Q9H3S7	Q9H3S7	2	2	2	Tyrosine-protein phosphatase non-receptor type 23	PTPN23	Tyrosine-protein phosphatase non-receptor type 23	1	2	2	2	0	0	0	0	0	0	0	0	0	0	0	0	0	0	0	0	0	0	1	1	1	1	1	1	1	2	2	1	0	1	0	0	0	1	1	1	0	0
Q9H3U1	Q9H3U1	8	8	8	Protein unc-45 homolog A	UNC45A	Protein unc-45 homolog A	1	8	8	8	0	0	0	0	1	0	1	0	0	0	0	0	0	0	0	0	0	0	0	0	0	1	0	1	2	2	2	0	0	0	0	0	0	7	7	7	0	0
Q9H3Z4	Q9H3Z4	1	1	1	DnaJ homolog subfamily C member 5	DNAJC5	DnaJ homolog subfamily C member 5	1	1	1	1	0	0	0	0	0	0	0	0	0	0	0	0	1	0	0	0	0	0	1	1	1	1	1	1	0	1	1	1	1	1	1	1	1	1	1	1	0	0
Q9H444;Q96CF2	Q9H444	11;1	11;1	11;1	Charged multivesicular body protein 4b	CHMP4B	Charged multivesicular body protein 4b	2	11	11	11	1	1	2	1	0	2	1	2	1	0	0	0	0	0	0	0	0	0	8	8	8	8	7	7	5	5	5	3	4	4	4	4	4	4	4	4	1	1
Q9H4A4	Q9H4A4	9	9	9	Aminopeptidase B	RNPEP	Aminopeptidase B	1	9	9	9	0	0	0	0	0	0	2	1	1	0	0	0	0	0	0	0	0	0	2	2	1	0	1	0	2	5	4	1	1	1	1	2	1	8	8	7	0	0
Q9H4A6;Q9H4A5	Q9H4A6;Q9H4A5	2;1	2;1	2;1	Golgi phosphoprotein 3;Golgi phosphoprotein 3-like	GOLPH3;GOLPH3L	Golgi phosphoprotein 3;Golgi phosphoprotein 3-like	2	2	2	2	0	0	0	0	0	0	0	0	0	0	0	0	0	0	0	0	0	0	0	0	0	0	0	0	1	1	0	0	0	0	0	0	0	2	2	1	0	0
Q9H4F8	Q9H4F8	7	7	7	SPARC-related modular calcium-binding protein 1	SMOC1	SPARC-related modular calcium-binding protein 1	1	7	7	7	0	0	0	0	0	0	0	0	0	0	0	0	0	0	0	0	0	0	2	3	3	6	5	7	6	6	6	1	0	1	1	1	1	0	1	1	0	0
Q9H4G0	Q9H4G0	2	2	2	Band 4.1-like protein 1	EPB41L1	Band 4.1-like protein 1	1	2	2	2	1	1	1	1	1	1	1	1	0	0	0	0	0	0	0	0	0	0	2	2	1	0	1	0	0	0	0	1	1	0	1	0	0	0	0	0	1	1
Q9H4G4	Q9H4G4	4	4	4	Golgi-associated plant pathogenesis-related protein 1	GLIPR2	Golgi-associated plant pathogenesis-related protein 1	1	4	4	4	0	0	0	0	0	0	0	0	0	0	0	0	0	0	0	0	0	0	2	2	2	2	2	2	3	4	3	2	2	2	2	2	2	4	4	4	0	0
Q9H4M9	Q9H4M9	21	21	16	EH domain-containing protein 1	EHD1	EH domain-containing protein 1	1	21	21	16	1	0	1	0	0	2	3	3	2	0	1	0	0	0	0	0	0	0	9	8	7	11	11	12	13	13	11	6	7	5	4	2	3	14	13	13	1	0
Q9H583	Q9H583	5	5	5	HEAT repeat-containing protein 1;HEAT repeat-containing protein 1, N-terminally processed	HEATR1	HEAT repeat-containing protein 1	1	5	5	5	1	1	0	1	0	0	1	1	0	0	0	0	0	0	0	0	0	0	0	0	0	0	0	0	0	1	0	0	0	0	0	0	0	2	2	1	1	1
Q9H5J4	Q9H5J4	1	1	1	Elongation of very long chain fatty acids protein 6	ELOVL6	Elongation of very long chain fatty acids protein 6	1	1	1	1	0	0	0	0	0	0	0	0	0	0	0	0	0	0	0	0	0	0	0	0	0	0	0	0	1	0	0	0	0	0	0	0	0	0	1	0	0	0
Q9H5N1	Q9H5N1	1	1	1	Rab GTPase-binding effector protein 2	RABEP2	Rab GTPase-binding effector protein 2	1	1	1	1	0	0	0	0	0	0	0	0	0	0	0	0	0	0	0	0	0	0	0	0	0	1	1	1	0	0	0	0	0	0	0	0	0	0	0	0	0	0
Q9H6S0	Q9H6S0	3	3	3	Probable ATP-dependent RNA helicase YTHDC2	YTHDC2	3-5 RNA helicase YTHDC2	1	3	3	3	0	0	0	0	0	0	0	0	0	0	0	0	0	0	0	0	0	0	0	0	0	0	1	1	1	0	2	0	0	0	0	0	0	1	0	1	0	0
Q9H6S3	Q9H6S3	1	1	1	Epidermal growth factor receptor kinase substrate 8-like protein 2	EPS8L2	Epidermal growth factor receptor kinase substrate 8-like protein 2	1	1	1	1	0	1	1	1	0	1	1	1	1	0	0	0	0	0	0	0	0	0	0	0	0	0	0	0	0	0	0	0	0	0	0	0	0	0	0	0	0	1
Q9H773	Q9H773	6	6	6	dCTP pyrophosphatase 1	DCTPP1	dCTP pyrophosphatase 1	1	6	6	6	1	0	0	0	0	0	0	0	0	0	0	0	0	0	0	0	0	0	1	1	0	1	2	0	3	2	3	0	1	1	0	1	2	6	4	5	1	0
Q9H7B2	Q9H7B2	6	6	6	Ribosome production factor 2 homolog	RPF2	Ribosome production factor 2 homolog	1	6	6	6	0	0	0	0	0	0	0	0	0	0	0	0	0	0	0	0	0	0	2	2	1	2	2	2	6	5	4	0	0	0	0	0	0	2	2	1	0	0
Q9H7C9	Q9H7C9	1	1	1	Mth938 domain-containing protein	AAMDC	Mth938 domain-containing protein	1	1	1	1	0	0	0	0	0	0	0	0	0	0	0	0	0	0	0	0	0	0	1	1	1	0	0	0	0	0	0	1	1	1	1	0	1	0	0	0	0	0
Q9H7D7	Q9H7D7	2	2	2	WD repeat-containing protein 26	WDR26	WD repeat-containing protein 26	1	2	2	2	0	0	0	0	0	0	0	0	0	0	0	0	0	0	0	0	0	0	1	0	0	0	1	0	1	0	1	0	1	0	0	0	0	1	1	1	0	0
[truncated: 437 more rows]
[truncated: 272 more columns]
